# Supplementary material for: Identification and integrated analysis of lncRNAs and miRNAs in IPEC-J2 cells provide novel insight into the regulation of the innate immune response by PDCoV infection
Source: BMC Genomics. 2022 Jul 4;23:486. doi: 10.1186/s12864-022-08722-2 (PMC9251034; doi:10.1186/s12864-022-08722-2)
Supplement: Supplementary file 1 — Additional file 1. Overview of the RNA sequencing data. [file 12864_2022_8722_MOESM1_ESM.xlsx]

## Sheet: Table S1-1
Table S1-1. Statistics of RNA sequencing data.
Groups	Sample name	Raw reads	Clean reads	Clean reads/Raw reads	Q20	Q30	GC content	Genome mapping rate
Mock	Mock-1	82504064	82135500	0.9955	0.9712	0.9223	0.5242	0.9555
	Mock-2	75553954	75258696	0.9961	0.9736	0.9276	0.5135	0.9585
	Mock-3	78236568	77916860	0.9959	0.9742	0.9288	0.5205	0.9589
PDCoV_12h	PDCoV_12h-1	82320724	82188384	0.9984	0.9779	0.9354	0.4739	0.1042
	PDCoV_12h-2	77938420	77819146	0.9985	0.9803	0.94	0.4731	0.1004
	PDCoV_12h-3	89800022	89652850	0.9984	0.9793	0.9387	0.4742	0.1053
PDCoV_24h	PDCoV_24h-1	88639316	88516808	0.9986	0.9812	0.9426	0.4668	0.0717
	PDCoV_24h-2	93018948	92866644	0.9984	0.9788	0.9372	0.4676	0.0723
	PDCoV_24h-3	86023266	85915688	0.9987	0.98	0.9396	0.4691	0.0753
Total		754035282	752270576

## Sheet: Table S1-2
Table S1-2. Statistics of the identified mRNAs and lncRNAs.
Groups	Sample	Number of identified novel mRNA	Number of identified mRNA	Number of identified novel lncRNA	Number of identified lncRNA
Mock	Mock-1	69	14516	1432	4106
	Mock-2	69	14453	1447	4112
	Mock-3	69	14413	1416	4055
PDCoV_12h	PDCoV_12h-1	66	12211	1261	2437
	PDCoV_12h-2	66	12185	1216	2303
	PDCoV_12h-3	67	12372	1296	2478
PDCoV_24h	PDCoV_24h-1	68	12181	1222	2364
	PDCoV_24h-2	68	12212	1241	2419
	PDCoV_24h-3	67	11920	1219	2287
Total		71	20737	1871	11153
