# Supplementary material for: Identification and integrated analysis of lncRNAs and miRNAs in IPEC-J2 cells provide novel insight into the regulation of the innate immune response by PDCoV infection
Source: BMC Genomics. 2022 Jul 4;23:486. doi: 10.1186/s12864-022-08722-2 (PMC9251034; doi:10.1186/s12864-022-08722-2)
Supplement: Supplementary file 2 — Additional file 2. Overview of the small RNA sequencing data. [file 12864_2022_8722_MOESM2_ESM.xlsx]

## Sheet: Table S2-1
Table S2-1. Statistics of small RNA sequencing data.
Groups	Sample name	Raw reads	Clean reads	Clean reads/raw reads	Q20	Q30	Genome mapping rate
Mock	Mock-1	15224567	14612085	0.9598	0.996	0.9876	0.9234
	Mock-2	9223772	8789883	0.953	0.9964	0.9895	0.9172
	Mock-3	12397871	11820545	0.9534	0.9971	0.9908	0.9154
PDCoV_12h	PDCoV_12h-1	11520327	10990877	0.954	0.9965	0.989	0.7972
	PDCoV_12h-2	11612122	11034717	0.9503	0.9965	0.9893	0.7814
	PDCoV_12h-3	11855116	11232446	0.9475	0.9965	0.989	0.7882
PDCoV_24h	PDCoV_24h-1	13649159	12793878	0.9373	0.9964	0.9887	0.6953
	PDCoV_24h-2	11406003	10505283	0.921	0.9971	0.9908	0.673
	PDCoV_24h-3	19782381	18535642	0.937	0.9965	0.9894	0.6682
Total		116671318	110315356				0.7883

## Sheet: Table S2-2
Table S2-2. Statistics of the identified miRNAs.
Groups	Sample name	Total number of miRNA	Number of existed miRNA	Number of known miRNA	Number of novel miRNA
Mock	Mock-1	1758	322	503	933
	Mock-2	1541	319	437	785
	Mock-3	1698	328	485	885
PDCoV_12h	PDCoV_12h-1	1578	321	469	788
	PDCoV_12h-2	1567	320	462	785
	PDCoV_12h-3	1612	323	475	814
PDCoV_24h	PDCoV_24h-1	1443	316	472	655
	PDCoV_24h-2	1421	314	519	588
	PDCoV_24h-3	1633	316	580	737
Total		2400	345	930	1125
