# Supplementary material for: Identification and integrated analysis of lncRNAs and miRNAs in IPEC-J2 cells provide novel insight into the regulation of the innate immune response by PDCoV infection
Source: BMC Genomics. 2022 Jul 4;23:486. doi: 10.1186/s12864-022-08722-2 (PMC9251034; doi:10.1186/s12864-022-08722-2)
Supplement: Supplementary file 3 — Additional file 3. Differentially expressed lncRNAs, miRNAs and mRNAs. [file 12864_2022_8722_MOESM3_ESM.xlsx]

## Sheet: Table S3-1
Table S3-1. Differentially expressed lncRNAs in Mock-vs-PDCoV_12h.
lncRNA ID	Mock FPKM	PDCoV_12h FPKM	Log2 (Foldchange)	P value	FDR
MSTRG.12439.2	1.87667	45.4033	4.59655	4.66442e-199	1.2482e-195
MSTRG.45981.1	0.223333	4.55333	4.34965	3.79371e-133	5.07599e-130
MSTRG.16083.4	5.12667	0.853333	-2.58684	1.04944e-111	9.36098e-109
MSTRG.44574.1	6.62667	57.7633	3.1238	8.39747e-72	5.61791e-69
MSTRG.44575.1	258.257	862.39	1.73953	4.79981e-68	2.56886e-65
MSTRG.34349.2	64.78	15.9167	-2.02501	2.30202e-64	1.0267e-61
MSTRG.7059.4	211.78	435.793	1.04108	1.00285e-59	3.83375e-57
MSTRG.56000.2	5.49333	0.95	-2.53168	2.11475e-58	7.07385e-56
MSTRG.54255.9	0.676667	4.32333	2.67563	1.26186e-50	3.75193e-48
MSTRG.52364.1	0.23	5.07667	4.46418	1.67921e-47	4.49356e-45
MSTRG.1065.1	14.6067	6.65667	-1.13376	1.28994e-46	3.13807e-44
MSTRG.1065.4	9.43667	3.29	-1.52019	1.61636e-41	3.60448e-39
XR_001306517.2	3423.63	7095.29	1.05134	2.35286e-41	4.84327e-39
MSTRG.34349.3	140.37	48.7933	-1.52448	3.01197e-39	5.75717e-37
MSTRG.20505.1	3.12	29.6	3.24598	5.18692e-38	9.25347e-36
XR_002340840.1	20.09	2.68333	-2.90438	4.68866e-37	7.84178e-35
XR_002335923.1	37.2367	6.64667	-2.48602	1.44518e-35	2.27488e-33
MSTRG.58006.1	0.04	1.68333	5.39518	3.92373e-34	5.83329e-32
MSTRG.53044.3	4.2	0.426667	-3.29921	1.24358e-32	1.66391e-30
MSTRG.12813.1	0.286667	3.67	3.67833	2.60877e-32	3.32431e-30
MSTRG.67843.3	1719.94	678.037	-1.34292	2.47448e-31	3.00987e-29
MSTRG.28498.2	1.95	6.66667	1.77349	1.43427e-30	1.66875e-28
MSTRG.3941.8	1.29333	6.10333	2.2385	1.55475e-30	1.73355e-28
XR_002344637.1	4.61667	0.253333	-4.18774	8.77974e-30	9.39784e-28
MSTRG.44394.1	0.843333	3.29667	1.96683	1.05431e-29	1.08512e-27
MSTRG.1838.18	3.04667	11.01	1.85351	4.39228e-29	4.35324e-27
MSTRG.18620.1	1.76333	30.75	4.12421	5.57613e-29	5.32919e-27
MSTRG.11484.11	12.1633	2.17667	-2.48235	3.15539e-27	2.91166e-25
MSTRG.48253.1	3.63	0.716667	-2.3406	6.33491e-26	5.65074e-24
MSTRG.67653.3	10.3033	0.71	-3.85915	5.04812e-25	4.35767e-23
MSTRG.19229.7	5.96667	0.75	-2.99196	6.32342e-25	5.28796e-23
MSTRG.49036.52	4.65667	13.2767	1.51152	1.35788e-24	1.10112e-22
MSTRG.45978.1	0.13	4.21	5.01724	4.27998e-24	3.3686e-22
MSTRG.52364.2	0.113333	6.3	5.79671	2.40237e-23	1.83678e-21
MSTRG.7059.9	10.18	83.12	3.02946	1.80327e-22	1.34043e-20
MSTRG.24352.1	9.19667	68.5033	2.89699	4.92486e-22	3.56187e-20
XR_002338550.1	2.65333	13.3867	2.33492	5.81978e-22	4.09835e-20
XR_002336086.1	0.953333	0.0833333	-3.51602	7.36148e-22	5.05111e-20
MSTRG.55990.1	2.70333	0.3	-3.17171	4.12468e-21	2.75941e-19
MSTRG.11301.1	0.53	2.8	2.40136	5.15527e-20	3.32767e-18
MSTRG.42300.9	0.486667	3.11333	2.67745	5.97204e-20	3.71656e-18
XR_002337297.1	0.136667	4.26667	4.96438	3.20563e-19	1.9496e-17
MSTRG.26736.1	0.0566667	1.07	4.23897	1.28004e-17	7.61199e-16
MSTRG.17524.1	2.20333	0.68	-1.69608	2.10132e-17	1.22242e-15
MSTRG.46469.2	21.2167	5.30667	-1.99932	2.28417e-17	1.30052e-15
MSTRG.36107.1	0.0966667	2.08667	4.43204	3.11109e-17	1.73443e-15
MSTRG.12815.1	0.176667	2.00333	3.5033	7.32409e-17	3.99985e-15
MSTRG.55335.1	0.443333	3.71667	3.06755	7.78901e-17	4.16868e-15
MSTRG.6113.6	0.243333	3.70667	3.92912	8.57226e-17	4.41142e-15
MSTRG.52367.1	0.0666667	1.99333	4.90207	9.30351e-17	4.6974e-15
XR_001300380.2	0.15	1.95667	3.70536	1.54081e-16	7.63556e-15
MSTRG.51004.1	0.1	1.73333	4.11548	1.61828e-16	7.87366e-15
MSTRG.11484.12	7.52333	0.91	-3.04743	2.00781e-16	9.59448e-15
MSTRG.45263.1	1.15	24.18	4.39411	3.05899e-16	1.43612e-14
MSTRG.57585.2	2.97667	0.383333	-2.95703	3.31072e-16	1.5275e-14
MSTRG.68354.1	11937.7	4721.65	-1.33816	5.76356e-16	2.61412e-14
MSTRG.787.1	10.7233	64.1733	2.58122	1.70274e-15	7.59422e-14
XR_001307018.2	1.33667	0.45	-1.57064	4.36167e-15	1.88255e-13
MSTRG.64319.1	0.13	1.70333	3.71178	4.90312e-15	2.08266e-13
MSTRG.54440.1	5.97	38.3633	2.68393	9.16815e-15	3.83343e-13
MSTRG.45480.2	6.17667	1.68333	-1.87551	3.60979e-14	1.48612e-12
MSTRG.55171.5	0.643333	3.39667	2.40048	6.29458e-14	2.55216e-12
MSTRG.15987.1	1.85	0.556667	-1.73264	6.93569e-14	2.77014e-12
MSTRG.44679.2	7.59	2.60333	-1.54374	8.10052e-14	3.18779e-12
XR_002336237.1	4.19333	1.27667	-1.71572	1.08645e-13	4.21355e-12
MSTRG.54139.35	1.13333	3.61	1.67143	1.58723e-13	6.06774e-12
MSTRG.20264.1	1.69667	10.1767	2.58449	1.62001e-13	6.10582e-12
MSTRG.61724.1	0.383333	13.3133	5.11813	1.82177e-13	6.77091e-12
MSTRG.16083.2	3.60333	1.55333	-1.21396	2.54794e-13	9.34013e-12
MSTRG.31870.2	2.37	0.223333	-3.40762	6.7465e-13	2.43114e-11
XR_002344150.1	0.146667	0.83	2.50057	6.81373e-13	2.43114e-11
XR_002337195.1	3.39	0.943333	-1.84545	8.04555e-13	2.83288e-11
MSTRG.23116.1	5.32667	30.3833	2.51198	8.76737e-13	3.04694e-11
MSTRG.58005.1	0.01	0.61	5.93074	2.40265e-12	8.24295e-11
MSTRG.57755.1	22.84	113.673	2.31526	2.94266e-12	9.96779e-11
MSTRG.58666.4	31.2433	2.83333	-3.46298	3.73725e-12	1.25011e-10
MSTRG.48996.1	2.27333	0.826667	-1.45943	3.89755e-12	1.28763e-10
MSTRG.26245.1	3.68	0.32	-3.52356	5.64989e-12	1.83474e-10
XR_001299875.2	4.78667	0.001	-12.2248	5.7139e-12	1.83474e-10
MSTRG.13509.1	0.06	1.99333	5.05408	5.75929e-12	1.83474e-10
XR_002339983.1	1.25333	3.96667	1.66216	7.59041e-12	2.38964e-10
MSTRG.64774.1	8.86333	37.65	2.08673	8.55105e-12	2.66077e-10
MSTRG.25677.3	2.34333	0.683333	-1.7779	8.74372e-12	2.68945e-10
MSTRG.32510.3	2.96	0.0566667	-5.70695	9.02897e-12	2.71817e-10
MSTRG.38395.2	1.97333	0.506667	-1.96153	9.04026e-12	2.71817e-10
MSTRG.42395.1	0.42	8.95333	4.41396	9.44885e-12	2.80946e-10
MSTRG.32650.1	3.53	22.1767	2.6513	1.034e-11	3.00759e-10
XR_002335926.1	0.753333	9.58333	3.66917	1.2618e-11	3.63073e-10
MSTRG.38391.1	3.04333	0.823333	-1.8861	1.42008e-11	4.04269e-10
MSTRG.33190.1	0.743333	3.15	2.08327	2.1397e-11	5.96442e-10
MSTRG.31590.2	1.87	0.343333	-2.44536	2.35596e-11	6.49954e-10
MSTRG.19151.1	0.0866667	0.86	3.31079	2.7092e-11	7.39777e-10
MSTRG.27484.1	0.02	1.81	6.49985	3.18057e-11	8.52409e-10
MSTRG.41274.1	2.12667	20.6067	3.27645	3.18538e-11	8.52409e-10
MSTRG.59782.1	0.733333	3.02667	2.04519	3.73406e-11	9.79642e-10
MSTRG.43164.1	1.66	0.0333333	-5.63807	4.03793e-11	1.04908e-09
MSTRG.50627.1	6.37333	2.43667	-1.38714	4.961e-11	1.2765e-09
MSTRG.65664.1	2.25667	0.546667	-2.04546	5.24322e-11	1.33627e-09
XR_002343190.1	0.11	0.863333	2.97241	7.53162e-11	1.88361e-09
MSTRG.45402.1	1.03667	17.14	4.04734	1.04231e-10	2.5826e-09
MSTRG.8951.10	1.30333	2.91	1.15881	1.40507e-10	3.44952e-09
MSTRG.41454.1	2.85	21.9567	2.94563	1.59796e-10	3.88741e-09
MSTRG.32865.1	1.41667	9.63667	2.76603	1.68674e-10	4.06641e-09
MSTRG.49341.1	0.49	15.5167	4.98489	1.92606e-10	4.6019e-09
MSTRG.7059.7	2.23333	20.3433	3.18729	2.30721e-10	5.4638e-09
MSTRG.52004.1	0.323333	7.86	4.60344	2.4491e-10	5.74894e-09
XR_002339347.1	1.24667	0.001	-10.2839	3.16209e-10	7.35804e-09
MSTRG.16052.1	0.313333	2.01	2.68143	3.33466e-10	7.69271e-09
MSTRG.34634.1	0.156667	1.94	3.63029	4.07169e-10	9.28285e-09
MSTRG.19229.3	3.67333	0.001	-11.8429	4.1073e-10	9.28285e-09
MSTRG.20922.1	8.24	33.3367	2.01639	4.12802e-10	9.28285e-09
MSTRG.35423.1	1.51333	0.166667	-3.18269	7.97606e-10	1.76396e-08
MSTRG.6975.1	0.306667	8.95	4.86714	9.10601e-10	1.99735e-08
MSTRG.45982.1	0.52	3.13667	2.59265	9.78724e-10	2.12932e-08
MSTRG.11277.1	0.0566667	1.80333	4.99202	1.29326e-09	2.79094e-08
MSTRG.38986.1	1.88667	5.41	1.51979	1.51052e-09	3.23372e-08
MSTRG.35523.1	1.93667	0.306667	-2.65883	1.66459e-09	3.53527e-08
XR_002340613.1	4.04333	0.453333	-3.1569	1.7156e-09	3.61492e-08
MSTRG.63661.1	0.82	3.17	1.95079	4.46554e-09	9.19214e-08
XR_002336616.1	5.4	2.15333	-1.32639	4.67189e-09	9.54349e-08
MSTRG.40603.1	0.0133333	2.78	7.7039	4.96794e-09	1.00714e-07
MSTRG.66051.4	13.4367	2.93333	-2.19556	8.41767e-09	1.68102e-07
MSTRG.63521.1	2.36667	4.95667	1.06651	9.14942e-09	1.81362e-07
XR_002341460.1	5.26667	0.001	-12.3627	9.37118e-09	1.84392e-07
MSTRG.65666.1	3.06333	0.956667	-1.67901	9.60066e-09	1.87528e-07
MSTRG.64320.1	0.0233333	0.853333	5.19265	9.75915e-09	1.89243e-07
MSTRG.57580.1	3.98333	23.1367	2.53813	1.06175e-08	2.04407e-07
MSTRG.12991.2	2.25	0.73	-1.62396	1.10166e-08	2.10575e-07
MSTRG.12624.1	12.84	57.2433	2.15646	1.14467e-08	2.17244e-07
MSTRG.42789.1	2.66667	8.48333	1.66959	1.24752e-08	2.35097e-07
MSTRG.3941.7	1.26	3.66333	1.53973	1.31725e-08	2.46501e-07
MSTRG.4566.1	1.64333	0.693333	-1.245	1.54184e-08	2.86525e-07
MSTRG.57220.3	2.04	0.866667	-1.23502	1.63848e-08	3.00314e-07
MSTRG.47938.1	1.20667	5.14333	2.09168	1.6985e-08	3.09196e-07
MSTRG.53021.5	3.01667	0.45	-2.74496	1.75778e-08	3.17826e-07
XR_002336855.1	0.473333	0.001	-8.88671	2.10232e-08	3.77571e-07
MSTRG.17627.25	2.76333	0.99	-1.48091	3.18952e-08	5.61523e-07
MSTRG.58847.6	0.001	1.33667	10.3844	3.32894e-08	5.82238e-07
MSTRG.45982.2	0.001	0.933333	9.86625	3.35664e-08	5.83271e-07
XR_002342741.1	6.22333	2.45333	-1.34294	4.11265e-08	7.1003e-07
MSTRG.48379.1	0.0133333	1.20333	6.49586	5.00043e-08	8.52302e-07
MSTRG.35165.7	4.85667	1.19667	-2.02095	5.2633e-08	8.9143e-07
XR_001303053.2	1.44333	0.263333	-2.45444	5.63066e-08	9.4765e-07
XR_002344136.1	0.5	0.0966667	-2.37084	7.2966e-08	1.22036e-06
XR_002346023.1	0.673333	0.001	-9.39518	7.46741e-08	1.24117e-06
XR_305640.3	0.03	1.93667	6.01247	8.42723e-08	1.39205e-06
MSTRG.17627.20	2.91333	1.23	-1.24401	8.54966e-08	1.39975e-06
MSTRG.17307.1	1.64333	6.99	2.08867	8.57847e-08	1.39975e-06
MSTRG.21272.4	4.89333	1.59333	-1.61877	8.6363e-08	1.40065e-06
MSTRG.9821.1	13.9033	5.27667	-1.39773	9.21506e-08	1.48551e-06
MSTRG.25419.1	1.88667	0.376667	-2.32448	9.66248e-08	1.54831e-06
XR_002343457.1	0.586667	0.0666667	-3.1375	1.15865e-07	1.83558e-06
MSTRG.44240.1	0.756667	2.42	1.67728	1.15924e-07	1.83558e-06
MSTRG.12089.3	1.12667	0.0833333	-3.75702	1.24745e-07	1.96363e-06
MSTRG.42300.10	0.553333	2.15667	1.96258	1.35602e-07	2.12206e-06
MSTRG.64419.1	0.343333	4.27667	3.6388	1.44126e-07	2.24234e-06
XR_001302198.2	2.62	0.706667	-1.89047	1.55133e-07	2.39963e-06
MSTRG.15857.2	6.68	3.05	-1.13104	2.1883e-07	3.34622e-06
MSTRG.35022.13	1.13333	0.001	-10.1464	2.37341e-07	3.60866e-06
XR_001298964.2	0.0266667	0.426667	4	2.45512e-07	3.71181e-06
MSTRG.25662.1	1.73	4.28667	1.30908	2.50185e-07	3.76121e-06
XR_002344952.1	1.51333	11.01	2.86301	3.03624e-07	4.48879e-06
MSTRG.16066.1	1.69	14.2167	3.07249	3.05713e-07	4.48879e-06
XR_002343225.1	0.843333	0.0966667	-3.12501	3.11293e-07	4.52729e-06
MSTRG.19229.8	2.93667	0.333333	-3.13914	3.37092e-07	4.876e-06
MSTRG.54255.10	0.55	3.56667	2.69707	3.45618e-07	4.97244e-06
MSTRG.47915.1	3.97667	0.94	-2.08083	3.51222e-07	5.01009e-06
XR_002339911.1	2.34333	0.001	-11.1943	3.5198e-07	5.01009e-06
XR_001301839.2	0.573333	0.001	-9.16323	3.98768e-07	5.64604e-06
MSTRG.32510.4	2.83	0.933333	-1.60034	4.056e-07	5.71256e-06
XR_002336062.1	1.26333	2.83333	1.16526	4.24838e-07	5.95218e-06
MSTRG.55867.2	1.42	0.573333	-1.30844	4.50612e-07	6.28041e-06
MSTRG.61723.1	3.75667	9.35667	1.31654	4.65111e-07	6.4489e-06
MSTRG.24696.1	3.82667	21.01	2.45692	4.86554e-07	6.71144e-06
XR_002338490.1	1.10333	0.001	-10.1077	5.15625e-07	7.06646e-06
XR_002339352.1	0.503333	0.001	-8.97537	5.17573e-07	7.06646e-06
MSTRG.42788.1	0.71	2.70667	1.93063	5.27417e-07	7.16431e-06
MSTRG.19831.1	0.156667	2.41333	3.94526	5.69686e-07	7.69939e-06
MSTRG.31870.1	1.66667	0.326667	-2.35107	6.55768e-07	8.77417e-06
MSTRG.18177.1	0.156667	2.97	4.24469	6.9024e-07	9.18947e-06
MSTRG.53091.1	1.38	0.203333	-2.76275	7.16149e-07	9.4872e-06
MSTRG.7877.1	0.516667	1.75667	1.76553	7.47477e-07	9.85344e-06
MSTRG.52366.1	0.0766667	1.6	4.38333	7.56529e-07	9.92389e-06
MSTRG.64268.1	0.01	0.246667	4.62449	8.5584e-07	1.11718e-05
MSTRG.17295.1	1.10333	3.65333	1.72734	1.10316e-06	1.42612e-05
XR_301599.3	17.57	35.42	1.01145	1.17989e-06	1.51797e-05
XR_001304151.2	2.56333	0.13	-4.30144	1.37886e-06	1.75706e-05
MSTRG.46601.1	1.08667	0.31	-1.80957	1.39506e-06	1.76929e-05
MSTRG.15435.1	1.96333	0.346667	-2.50168	1.44447e-06	1.8233e-05
MSTRG.28254.2	3.09333	0.13	-4.57258	1.66939e-06	2.08752e-05
MSTRG.38556.1	0.27	3.12	3.53051	1.76038e-06	2.19106e-05
XR_002342235.1	4.10333	1.09667	-1.90367	1.80013e-06	2.22098e-05
MSTRG.17383.1	0.446667	2.84	2.66862	1.80102e-06	2.22098e-05
MSTRG.361.1	1.37	0.0766667	-4.15943	1.81323e-06	2.22578e-05
MSTRG.40104.1	1.19667	5.13	2.09994	1.82608e-06	2.23131e-05
MSTRG.68139.7	1.90667	0.001	-10.8968	1.87174e-06	2.26817e-05
MSTRG.6817.1	7.66333	3.41667	-1.16538	1.87319e-06	2.26817e-05
XR_002337729.1	1.49667	0.11	-3.76618	1.90744e-06	2.29924e-05
MSTRG.48479.1	3.87333	1.50667	-1.36222	2.01921e-06	2.42305e-05
MSTRG.7409.1	2.56667	19.86	2.9519	2.32391e-06	2.77624e-05
XR_002340836.1	2.00667	0.166667	-3.58976	2.36927e-06	2.81785e-05
MSTRG.20508.1	0.25	3.15667	3.6584	2.69268e-06	3.18832e-05
MSTRG.45982.3	0.276667	0.936667	1.75939	3.11724e-06	3.67477e-05
MSTRG.20667.3	0.763333	0.001	-9.57617	3.21821e-06	3.77716e-05
MSTRG.18156.1	1.71333	0.653333	-1.39091	3.4454e-06	4.02615e-05
XR_002335650.1	0.753333	1.8	1.25664	3.70801e-06	4.31418e-05
MSTRG.22457.1	0.413333	1.43	1.79064	3.8106e-06	4.41436e-05
MSTRG.8137.1	0.37	1.47	1.99022	4.09626e-06	4.72482e-05
MSTRG.36664.1	1.36	0.306667	-2.14886	4.28478e-06	4.92106e-05
MSTRG.31800.1	12.62	3.21667	-1.97207	4.32034e-06	4.9407e-05
MSTRG.27751.1	0.31	8.94333	4.85047	4.43764e-06	5.05324e-05
MSTRG.38621.1	1.04	3.26333	1.64976	5.5118e-06	6.24982e-05
MSTRG.14142.3	2.24333	0.706667	-1.66654	6.06937e-06	6.8087e-05
MSTRG.34593.1	0.433333	2.15	2.31079	6.08102e-06	6.8087e-05
XR_002344862.1	0.66	0.001	-9.36632	6.38266e-06	7.10494e-05
MSTRG.37296.1	2.02333	0.756667	-1.419	6.39869e-06	7.10494e-05
XR_002346862.1	1.32	0.37	-1.83494	6.59955e-06	7.29769e-05
XR_001302077.2	1.66667	0.0966667	-4.1078	6.68008e-06	7.35634e-05
MSTRG.64321.1	0.00666667	0.613333	6.52356	7.56485e-06	8.29653e-05
MSTRG.64287.2	10.2	4.71	-1.11477	8.46593e-06	9.24687e-05
MSTRG.45361.1	1.71	0.293333	-2.54338	8.76729e-06	9.52393e-05
XR_002340137.1	0.706667	0.001	-9.46489	8.79077e-06	9.52393e-05
MSTRG.28351.1	2.49	13.1567	2.40158	9.08982e-06	9.79583e-05
MSTRG.52634.1	1.75667	0.716667	-1.29347	9.11496e-06	9.79583e-05
MSTRG.36163.1	1.06667	0.32	-1.73697	9.92596e-06	0.000106248
MSTRG.50878.1	2.02333	0.58	-1.80261	9.9973e-06	0.000106585
MSTRG.38395.1	1.55	0.0433333	-5.16065	1.01308e-05	0.000107579
MSTRG.42355.1	0.55	1.97333	1.84313	1.18183e-05	0.000125003
XR_002345632.1	5.04	1.39667	-1.85144	1.2484e-05	0.000131173
XR_002341461.1	2.33	0.001	-11.1861	1.29039e-05	0.000134886
MSTRG.64864.1	3.55333	18.62	2.38961	1.30655e-05	0.000136044
MSTRG.25668.1	4.74	0.233333	-4.34442	1.45985e-05	0.000151417
MSTRG.16066.2	1.21	12.3833	3.35532	1.47851e-05	0.00015276
MSTRG.68482.2	2.29	7.56	1.72304	1.60354e-05	0.000164505
MSTRG.61997.5	0.883333	3.15	1.83432	1.60447e-05	0.000164505
MSTRG.54839.1	0.22	3.59667	4.03109	1.65202e-05	0.000168733
MSTRG.41861.3	4.78667	0.386667	-3.62986	1.74748e-05	0.000177805
MSTRG.18488.1	1.05	0.176667	-2.57129	1.81145e-05	0.000182922
XR_303194.3	2.93	1.41	-1.05521	1.88639e-05	0.000189774
MSTRG.39167.3	1.92	0.606667	-1.66213	1.89402e-05	0.000189827
XR_298066.3	1.71333	0.573333	-1.57936	1.90887e-05	0.000190602
MSTRG.45719.1	0.0866667	1.77333	4.35484	1.9613e-05	0.000195109
MSTRG.17875.3	1.01333	0.07	-3.85561	2.00808e-05	0.000199023
MSTRG.43178.1	2.83333	12.95	2.19238	2.02422e-05	0.000199882
XR_002336418.1	1.51667	0.583333	-1.37851	2.05659e-05	0.000201591
MSTRG.68416.2	5.26	11.04	1.06961	2.0726e-05	0.000202419
MSTRG.12813.2	0.0133333	1.27	6.57365	2.15192e-05	0.000209402
MSTRG.46743.6	1.51333	0.353333	-2.09863	2.21601e-05	0.000214856
MSTRG.7200.12	8.21	1.16333	-2.81912	2.32969e-05	0.000225063
XR_002343865.1	0.306667	0.001	-8.26053	2.41266e-05	0.000232241
MSTRG.15608.1	1.26333	2.92667	1.21202	2.49118e-05	0.000237238
MSTRG.8609.1	1.67667	0.506667	-1.72649	2.56349e-05	0.000242399
MSTRG.17455.1	0.233333	2.31333	3.30951	2.69198e-05	0.000253653
MSTRG.61123.1	2.46667	1.04	-1.24598	2.83973e-05	0.000266635
MSTRG.36635.1	10.59	40.9433	1.95093	2.99717e-05	0.000280434
MSTRG.53152.5	1.56	0.113333	-3.7829	3.10402e-05	0.000288415
MSTRG.59786.1	0.21	1.24	2.56188	3.28109e-05	0.000301725
XR_002342528.1	1.93	0.001	-10.9144	3.46564e-05	0.000317605
XR_002341158.1	1.16	0.001	-10.1799	3.54966e-05	0.000323091
XR_002341137.1	0.803333	0.001	-9.64985	3.56692e-05	0.000323562
MSTRG.41621.1	1.86667	0.333333	-2.48543	3.67556e-05	0.000331172
MSTRG.33225.1	2.18333	5.73	1.392	3.76994e-05	0.000337687
XR_002338840.1	1.18333	0.11	-3.42728	3.77311e-05	0.000337687
MSTRG.38394.1	3.07	1.08333	-1.50276	3.99773e-05	0.000356598
XR_002344527.1	0.723333	0.001	-9.49852	4.01236e-05	0.000356713
XR_002346469.1	0.503333	0.11	-2.19401	4.18072e-05	0.000370451
XR_298185.3	1.79	0.19	-3.23589	4.26681e-05	0.000376831
XR_002344867.1	0.56	0.001	-9.12928	4.38827e-05	0.000386284
MSTRG.15515.5	0.233333	2.81333	3.59182	4.60833e-05	0.000401439
XR_002335925.1	2.90333	0.001	-11.5035	4.86146e-05	0.000421012
MSTRG.7769.1	3.20333	1.01	-1.66522	4.89708e-05	0.000422728
XR_002340151.1	0.413333	0.001	-8.69116	4.94105e-05	0.00042379
MSTRG.21128.1	0.0966667	1.45333	3.9102	5.3175e-05	0.000453173
XR_002338260.1	0.001	0.153333	7.26053	5.8704e-05	0.000498705
MSTRG.18068.2	2.01667	0.53	-1.92791	5.91691e-05	0.000499709
MSTRG.30348.1	2.23333	0.863333	-1.37121	5.91958e-05	0.000499709
MSTRG.13616.7	1.41333	0.12	-3.558	6.75541e-05	0.000568474
XR_002342294.1	0.703333	0.001	-9.45806	7.11769e-05	0.000595217
MSTRG.19713.1	0.983333	0.433333	-1.1822	7.22338e-05	0.000602173
XR_002342869.1	0.693333	0.11	-2.65605	7.66097e-05	0.00063658
MSTRG.5555.1	1	9.58333	3.26053	7.68369e-05	0.00063658
MSTRG.60078.1	0.0566667	1.40333	4.63021	7.8515e-05	0.00064648
XR_002344501.1	1.50667	0.0566667	-4.73272	8.41974e-05	0.000686927
MSTRG.67900.1	0.001	1.13	10.1421	8.5168e-05	0.000692734
MSTRG.68093.1	3.73333	16.6167	2.15409	8.58601e-05	0.000694463
MSTRG.11959.1	1.92333	0.75	-1.35865	8.58996e-05	0.000694463
MSTRG.66916.2	7.66333	18.6533	1.28339	8.79321e-05	0.000708754
XR_002343142.1	0.0266667	0.223333	3.06609	8.83091e-05	0.000709655
XR_002339036.1	1.64	0.166667	-3.29866	8.90235e-05	0.000713254
XR_002336517.1	3.76667	0.623333	-2.59521	8.96718e-05	0.000716304
MSTRG.13755.8	5.41667	1.26667	-2.09637	9.41102e-05	0.00074952
MSTRG.68358.1	18.21	92.2733	2.34118	9.64748e-05	0.000763807
XR_002337073.1	0.273333	0.001	-8.09452	9.69846e-05	0.000765578
XR_002345504.1	1.20333	0.51	-1.23847	9.84725e-05	0.000775037
MSTRG.18068.1	1.1	0.163333	-2.75161	0.000102317	0.000802933
MSTRG.61866.1	1.39667	0.08	-4.12584	0.000108223	0.000846801
MSTRG.26228.1	0.0266667	2.31	6.43671	0.000110961	0.000865691
MSTRG.55332.1	0.853333	0.001	-9.73697	0.000114586	0.000891371
MSTRG.13542.1	0.146667	2.47667	4.07779	0.000116926	0.000906941
XR_002344864.1	0.496667	0.001	-8.95613	0.000120632	0.000932979
XR_002338868.1	1.74333	0.586667	-1.57124	0.000122908	0.00094784
MSTRG.30945.5	1.95333	0.443333	-2.13947	0.000133008	0.00101856
MSTRG.60944.2	9.78667	3.57333	-1.45355	0.000133601	0.00101856
XR_002345957.1	0.303333	0.001	-8.24476	0.000141914	0.00107887
XR_002342749.1	0.22	0.001	-7.78136	0.000145233	0.00110097
MSTRG.14909.1	0.903333	2.87	1.66772	0.000147022	0.00111139
XR_002341919.1	0.72	0.0766667	-3.23133	0.00015456	0.00116181
XR_002338384.1	1.41	0.303333	-2.21672	0.000157308	0.00117915
XR_002339908.1	0.57	0.001	-9.15482	0.000168442	0.00125557
MSTRG.68563.1	2.28333	0.573333	-1.9937	0.000193819	0.00143673
XR_002346897.1	0.88	0.001	-9.78136	0.00019885	0.00146995
MSTRG.51709.1	4.61	1.77333	-1.3783	0.000199964	0.00147412
MSTRG.44391.1	1.13	3.23	1.51521	0.000208301	0.00153135
MSTRG.9906.4	3.38333	0.763333	-2.14806	0.000214513	0.0015727
XR_002338744.1	0.486667	0.08	-2.60486	0.000226752	0.00165789
MSTRG.7875.1	0.973333	2.14	1.1366	0.000235306	0.00171108
MSTRG.63521.2	1.13667	2.52	1.14861	0.000236241	0.00171322
MSTRG.17450.1	0.02	1.54	6.26679	0.000237243	0.00171584
MSTRG.14887.1	1.91667	0.73	-1.39263	0.00024798	0.00178866
MSTRG.28463.1	6.66333	1.64667	-2.0167	0.000252069	0.00181327
MSTRG.4250.1	3.42333	13.9967	2.03161	0.000253668	0.00181988
XR_002336219.1	0.001	0.36	8.49185	0.00025578	0.00183013
XR_299046.2	0.92	0.001	-9.84549	0.000259803	0.00185395
XR_002336612.1	0.596667	0.001	-9.22078	0.000282989	0.0020087
MSTRG.64270.1	0.04	0.276667	2.79008	0.000285815	0.00202339
XR_002345323.1	2.11333	0.736667	-1.52044	0.000288027	0.00203367
MSTRG.25842.3	7.78333	3.79667	-1.03565	0.000307565	0.0021659
MSTRG.30600.4	2.05333	4.36	1.08636	0.000332146	0.00233287
XR_002343673.1	0.386667	0.001	-8.59495	0.000341723	0.00239385
MSTRG.15119.1	0.816667	2.01	1.29938	0.00034653	0.00242118
MSTRG.14800.2	2.1	0.53	-1.98633	0.000364414	0.00253951
MSTRG.54090.1	0.356667	2.02	2.50171	0.000386004	0.00268298
MSTRG.45643.1	0.0733333	2.18	4.89372	0.000410983	0.0028492
MSTRG.63067.1	0.26	3.31667	3.67315	0.000415381	0.00286515
XR_002344529.1	0.396667	0.001	-8.63178	0.000429474	0.00294685
MSTRG.15013.1	0.06	1.51667	4.6598	0.000432538	0.00295274
MSTRG.68354.3	6.64	16.66	1.32713	0.00043992	0.00299549
XR_002337220.1	0.23	0.913333	1.98951	0.000454435	0.00307437
XR_002342497.1	0.001	0.273333	8.09452	0.000454952	0.00307437
MSTRG.61501.1	0.81	2.18333	1.43054	0.000462497	0.00311748
MSTRG.16083.5	0.463333	2.21667	2.25827	0.000485318	0.00326309
MSTRG.64270.2	0.05	0.326667	2.70782	0.000500107	0.0033541
XR_002344877.1	0.506667	0.001	-8.98489	0.000512805	0.00343066
XR_002336240.1	0.126667	1.85	3.86842	0.000524449	0.00349981
XR_002339231.1	0.146667	0.001	-7.1964	0.000525995	0.0035014
XR_002339174.1	0.186667	0.001	-7.54432	0.000553053	0.00367238
XR_002340612.1	3.11667	0.856667	-1.8632	0.000561226	0.00371743
MSTRG.68561.14	1.45333	0.406667	-1.83745	0.000571808	0.00377817
XR_297711.3	1.31	0.473333	-1.46864	0.000575693	0.00379447
XR_002343570.1	0.786667	0.133333	-2.56071	0.000579457	0.00380989
MSTRG.54298.1	2.53333	10.27	2.01933	0.000585879	0.00384267
XR_002337413.1	0.636667	0.116667	-2.44815	0.000594117	0.00388718
MSTRG.41253.1	0.95	7.70333	3.01948	0.000616121	0.00402071
XR_002341594.1	1.00333	0.05	-4.32673	0.000617531	0.00402071
MSTRG.27556.8	0.83	5.89333	2.8279	0.000635117	0.00412518
MSTRG.342.2	0.636667	5.36667	3.07542	0.000637502	0.00413064
MSTRG.56264.4	3.65667	0.423333	-3.11066	0.000642446	0.00415262
XR_002339296.1	1.02667	0.456667	-1.16875	0.000670987	0.00432666
XR_001307757.2	0.306667	0.0666667	-2.20163	0.000680774	0.00437921
XR_001303830.2	0.523333	0.0233333	-4.48727	0.000721843	0.00463226
MSTRG.46469.1	11.05	4.97667	-1.15079	0.0007283	0.00466252
MSTRG.14918.1	0.633333	2.89667	2.19336	0.000752317	0.00479334
MSTRG.30852.1	0.623333	2.66	2.09335	0.000766378	0.00487133
XR_002335924.1	2.02667	0.001	-10.9849	0.000770378	0.00488514
XR_002337819.1	0.001	0.153333	7.26053	0.000797199	0.00504328
XR_002336856.1	0.42	0.001	-8.71425	0.000801505	0.00504665
MSTRG.54091.1	0.296667	1.99	2.74585	0.000821719	0.00516178
MSTRG.5692.3	0.001	1.36333	10.4129	0.000826572	0.00518011
XR_002339185.1	1.9	0.72	-1.39993	0.000838063	0.00523985
XR_002343519.1	0.19	0.001	-7.56986	0.000909606	0.00566071
MSTRG.8085.1	1.59333	0.266667	-2.57894	0.000923341	0.00572311
MSTRG.4765.2	1.48	3.98	1.42717	0.00092391	0.00572311
MSTRG.17312.1	0.6	2.41333	2.00799	0.000972985	0.00598553
XR_002336634.1	0.653333	0.233333	-1.48543	0.000996748	0.00611765
XR_002337077.1	0.273333	0.001	-8.09452	0.00100122	0.0061259
MSTRG.38769.1	0.0733333	1.08	3.88042	0.00100267	0.0061259
XR_002346632.1	10.24	3.56667	-1.52157	0.0010175	0.00619845
MSTRG.45646.1	0.0366667	0.84	4.51785	0.00101918	0.00619845
MSTRG.9428.2	2.27667	0.463333	-2.2968	0.00106985	0.00645255
XR_002344843.1	0.163333	0.001	-7.35168	0.00108732	0.00652392
XR_002343743.1	0.001	0.0566667	5.82443	0.0010988	0.0065755
XR_002338716.1	1.04667	0.493333	-1.08517	0.00110083	0.0065755
XR_001304374.2	9.95	1.62	-2.6187	0.0011075	0.00660061
XR_002346885.1	0.416667	0.11	-1.92139	0.00111515	0.0066314
MSTRG.66848.2	6.8	1.16333	-2.54727	0.00115093	0.00682899
XR_300534.3	2.49667	0.38	-2.71593	0.00124132	0.00733284
MSTRG.40430.1	0.586667	1.76333	1.58769	0.00126438	0.00745261
XR_002337066.1	0.35	0.001	-8.45121	0.00127587	0.00750379
MSTRG.42344.1	0.346667	1.51333	2.12611	0.00130519	0.00765941
XR_304839.3	2.51333	0.93	-1.4343	0.00133254	0.00777614
XR_002343843.1	1.11333	0.16	-2.79874	0.0013338	0.00777614
MSTRG.12166.1	2.1	0.703333	-1.57811	0.00137901	0.00802224
XR_001308431.2	1.08	0.0766667	-3.81629	0.00141899	0.0082369
XR_002335905.1	1.3	0.0933333	-3.79998	0.00143571	0.00831594
XR_002337363.1	0.4	0.02	-4.32193	0.00147507	0.00852547
XR_002345302.1	0.67	0.19	-1.81816	0.00149219	0.00858342
XR_002337152.1	0.326667	0.001	-8.35168	0.00149504	0.00858342
MSTRG.47328.1	0.03	0.566667	4.23947	0.00149793	0.00858342
XR_002344914.1	2.83333	0.896667	-1.65986	0.00153218	0.00876091
MSTRG.60662.1	1.43333	0.0766667	-4.22463	0.00155415	0.00886321
XR_002346633.1	1.1	0.253333	-2.11839	0.00155731	0.00886321
XR_002344008.1	0.533333	0.113333	-2.23447	0.00156	0.00886321
XR_002338802.1	0.37	0.001	-8.53138	0.0016343	0.00926567
MSTRG.67906.1	0.0133333	0.563333	5.40088	0.00177714	0.0100118
MSTRG.16181.1	1.46333	0.656667	-1.15603	0.00180492	0.0101229
XR_303959.3	0.73	2.02667	1.47314	0.00180584	0.0101229
MSTRG.18077.1	2.59333	9.29333	1.84139	0.00180821	0.0101229
MSTRG.31856.2	0.0833333	1.81333	4.44361	0.00186709	0.0104308
MSTRG.1479.9	0.001	2.93667	11.52	0.0018748	0.0104517
XR_002342650.1	0.001	0.22	7.78136	0.00190357	0.0105684
MSTRG.68254.1	1.13333	0.196667	-2.52675	0.00191727	0.0106224
MSTRG.3017.1	0.163333	1.22333	2.90493	0.00193963	0.0107241
MSTRG.40724.2	2.07667	4.48	1.10923	0.00194998	0.0107482
XR_002337265.1	1.31667	0.533333	-1.30378	0.00195204	0.0107482
XR_002344718.1	1.25	0.0766667	-4.02718	0.00198143	0.0108877
MSTRG.63657.1	0.5	2.79	2.48027	0.00199679	0.0109362
XR_305334.3	0.366667	0.0233333	-3.974	0.00199843	0.0109362
XR_002347079.1	0.533333	0.001	-9.05889	0.00200255	0.0109364
MSTRG.30760.1	1.38667	6.31	2.18602	0.00202977	0.011062
MSTRG.10419.1	0.06	3.40667	5.82725	0.00203382	0.011062
XR_002338823.1	0.07	0.001	-6.12928	0.00204853	0.0111194
XR_002337060.1	0.786667	0.37	-1.08823	0.00205573	0.0111359
XR_002344591.1	0.24	0.001	-7.90689	0.00206825	0.0111811
XR_002342824.1	0.44	0.0566667	-2.95693	0.00207847	0.0112137
XR_002340667.1	0.3	0.0133333	-4.49185	0.0021166	0.0113736
XR_002340668.1	0.3	0.0133333	-4.49185	0.0021166	0.0113736
MSTRG.37009.3	1.55667	0.001	-10.6042	0.00212451	0.0113932
MSTRG.22537.1	1.5	12.0733	3.00879	0.00215284	0.011499
MSTRG.28293.2	1.72333	0.001	-10.751	0.00216203	0.0115251
MSTRG.53349.1	0.3	1.85667	2.62968	0.00216893	0.0115389
MSTRG.17298.1	0.586667	1.89	1.68777	0.00217691	0.0115583
MSTRG.58551.1	2.28	10.4867	2.20145	0.00220027	0.0116592
XR_002337463.1	0.48	0.0366667	-3.71049	0.00222169	0.0117475
MSTRG.29553.1	1.96333	0.17	-3.5297	0.00222571	0.0117475
XR_002336660.1	0.786667	0.07	-3.49033	0.00228158	0.0120187
XR_002343957.1	0.35	0.001	-8.45121	0.00234373	0.0123218
MSTRG.45633.1	1.79	0.273333	-2.71123	0.00240234	0.0125843
XR_002341933.1	1.12	0.39	-1.52195	0.00240305	0.0125843
XR_002338913.1	0.326667	0.001	-8.35168	0.002449	0.0127749
XR_002346631.1	0.266667	0.001	-8.05889	0.002506	0.0130468
XR_002340717.1	0.633333	0.0366667	-4.11042	0.00251173	0.0130505
MSTRG.7200.11	1.23	0.001	-10.2644	0.00251647	0.0130505
MSTRG.6487.3	0.166667	2.04	3.61353	0.00253945	0.0131442
MSTRG.29486.2	0.283333	2.79333	3.30142	0.00254502	0.0131476
XR_002344171.1	0.773333	0.0633333	-3.61005	0.0026213	0.0135156
XR_002339350.1	0.516667	1.17667	1.1874	0.0026432	0.0136023
XR_002336863.1	0.553333	0.186667	-1.56768	0.00275094	0.0141025
XR_002346895.1	0.496667	0.001	-8.95613	0.00275722	0.0141077
MSTRG.50655.1	2.10667	8.51667	2.01533	0.00284545	0.0145313
XR_001303476.2	1.66667	0.313333	-2.4112	0.00291547	0.0148046
XR_002344064.1	0.0366667	0.27	2.88042	0.00291556	0.0148046
XR_002338721.1	2.01	5.03667	1.32527	0.00292893	0.0148444
MSTRG.7140.1	1.57667	0.153333	-3.36213	0.00294415	0.0148933
MSTRG.6013.2	0.001	1.88667	10.8816	0.00296284	0.0149314
MSTRG.2139.1	0.676667	7.06	3.38315	0.00301197	0.0151504
NR_045192.1	4.32333	0.47	-3.20141	0.00309755	0.0155238
XR_001303139.2	0.706667	0.001	-9.46489	0.0030978	0.0155238
XR_002336309.1	0.0633333	0.426667	2.75207	0.00350568	0.0175022
MSTRG.63434.4	1.27667	0.263333	-2.27742	0.00355607	0.0177115
XR_002345795.1	0.72	0.28	-1.36257	0.00356082	0.0177115
XR_002344963.1	2.93667	1.24	-1.24384	0.00357499	0.0177489
XR_002338804.1	1.54333	0.7	-1.14062	0.0036994	0.0183326
XR_002336339.1	0.00333333	0.196667	5.88264	0.00371789	0.0183492
MSTRG.50579.4	0.001	3.09667	11.5965	0.00372044	0.0183492
MSTRG.8203.17	3.59333	8.83333	1.29764	0.00374034	0.0183992
XR_002338398.1	0.866667	0.283333	-1.61298	0.00376339	0.0184472
MSTRG.15913.2	4.27667	1.87667	-1.18831	0.00378134	0.0184988
XR_002342220.1	0.2	0.001	-7.64386	0.0038198	0.0186529
MSTRG.8949.1	1.52667	0.653333	-1.22449	0.00386259	0.0188275
MSTRG.59346.1	0.193333	1.47667	2.93318	0.00388078	0.0188817
XR_002346229.1	0.693333	0.001	-9.43741	0.00393393	0.019071
MSTRG.14904.1	1.14	2.55	1.16146	0.00398425	0.01928
XR_001298513.2	0.14	0.02	-2.80735	0.0040877	0.0197094
XR_002335950.1	0.206667	0.58	1.48875	0.00438848	0.0210659
XR_002343674.1	0.283333	0.001	-8.14636	0.00441563	0.0211324
MSTRG.3759.6	0.943333	0.08	-3.5597	0.00442233	0.0211324
MSTRG.12403.6	1.46	0.103333	-3.82059	0.00444792	0.0212168
MSTRG.19461.1	0.95	0.16	-2.56986	0.00450501	0.0214128
MSTRG.60166.9	0.623333	3.01	2.27169	0.00457123	0.0216448
XR_002339629.1	0.69	0.283333	-1.2841	0.00457798	0.0216448
MSTRG.62698.3	3.25333	7.64	1.23165	0.00457808	0.0216448
MSTRG.51710.7	0.716667	2.04	1.50919	0.00460914	0.0217532
MSTRG.44957.2	0.503333	2.93667	2.54459	0.00461827	0.0217579
MSTRG.39562.1	0.04	0.93	4.53916	0.00481415	0.0226011
XR_309131.3	1.34333	0.001	-10.3916	0.0048577	0.0227657
MSTRG.30003.2	2.30667	0.266667	-3.1127	0.00487177	0.0227917
MSTRG.39222.1	0.18	3.98333	4.46791	0.00489882	0.0228782
XR_002338068.1	0.793333	0.05	-3.98793	0.00493457	0.0230051
XR_002341197.1	0.553333	2.61	2.23783	0.00503646	0.0234393
MSTRG.64411.6	2.55	7.43	1.54286	0.00509491	0.0236701
MSTRG.12403.3	1.41	0.37	-1.9301	0.00517879	0.0239765
MSTRG.33326.1	5.13	13.7	1.41715	0.00522082	0.0240878
XR_002342495.1	0.293333	0.736667	1.32847	0.00523237	0.0240995
MSTRG.43072.1	1.15	3.99	1.79475	0.00526839	0.0242237
MSTRG.67653.4	2.76	0.58	-2.25054	0.00530428	0.0243469
XR_002335973.1	0.723333	0.276667	-1.38651	0.0053255	0.0244025
XR_002343528.1	0.856667	0.156667	-2.45104	0.00536929	0.024561
XR_001302218.2	0.07	0.696667	3.31504	0.00541033	0.0246768
MSTRG.35326.1	1.27333	0.26	-2.29203	0.00541303	0.0246768
XR_002342807.1	0.746667	0.001	-9.54432	0.00543122	0.0247176
XR_002338498.1	0.43	0.001	-8.74819	0.00557816	0.0253003
XR_002344500.1	0.863333	0.126667	-2.76888	0.00565023	0.0255406
MSTRG.30548.1	1.11	0.173333	-2.67894	0.00567874	0.0256136
XR_002344796.1	0.373333	3.72667	3.31935	0.00568553	0.0256136
MSTRG.53035.2	3.47	9.29333	1.42126	0.00570232	0.0256461
MSTRG.35353.1	1.90667	0.42	-2.18259	0.0057247	0.0256605
MSTRG.19684.2	2.18333	5.92667	1.44069	0.00596505	0.0265598
MSTRG.17320.1	0.966667	2.94667	1.60799	0.00603981	0.0268481
MSTRG.10300.3	1.35667	0.17	-2.99646	0.00606855	0.0269311
XR_002337708.1	0.463333	0.001	-8.85591	0.00616847	0.0273292
XR_304343.3	1.43667	0.14	-3.35923	0.00619741	0.027412
MSTRG.6904.1	2.76333	0.87	-1.66732	0.00620771	0.0274123
XR_002344101.1	1.56667	0.256667	-2.60973	0.00622461	0.0274232
XR_002339763.1	0.596667	0.113333	-2.39635	0.00623069	0.0274232
MSTRG.6970.1	1.64667	0.523333	-1.65375	0.00644112	0.0283029
MSTRG.30487.1	0.57	2.11333	1.89049	0.00647133	0.028389
XR_001303429.2	0.0366667	0.466667	3.66985	0.00667802	0.0290854
MSTRG.61571.1	0.2	0.823333	2.04148	0.00668708	0.0290854
MSTRG.17627.24	2.56	0.49	-2.38529	0.00669406	0.0290854
XR_002345352.1	0.883333	0.256667	-1.78306	0.0067808	0.0294091
XR_002340841.1	1.93	0.283333	-2.76803	0.00705558	0.030502
MSTRG.16173.1	0.866667	2.28	1.39548	0.00710449	0.0306639
MSTRG.14865.1	0.693333	1.78667	1.36565	0.00718512	0.030962
MSTRG.42344.2	0.0766667	1.57	4.35602	0.00738998	0.0317935
XR_302627.3	0.96	0.0633333	-3.922	0.00753083	0.0323475
XR_002341874.1	0.146667	0.393333	1.42321	0.00757949	0.0325043
MSTRG.45845.1	1.27	0.32	-1.98868	0.00759361	0.0325128
MSTRG.33226.2	1.66667	3.93333	1.23879	0.00770138	0.0329215
XR_002344787.1	0.663333	0.0466667	-3.82927	0.00774556	0.0330576
XR_002336638.1	0.166667	0.001	-7.38082	0.00782146	0.0333284
XR_002337414.1	0.306667	0.001	-8.26053	0.00810852	0.0343329
MSTRG.31793.13	1.55	6.35333	2.03525	0.00816199	0.0345047
XR_002341045.1	0.02	0.44	4.45943	0.00838993	0.0353566
MSTRG.41033.9	0.03	1.46667	5.61143	0.008683	0.0364768
MSTRG.38966.1	0.813333	2.22667	1.45297	0.00869801	0.0364826
MSTRG.25961.1	2.82	0.88	-1.68012	0.00874402	0.0366182
XR_002337733.1	0.226667	0.001	-7.82443	0.0088098	0.0367785
MSTRG.61067.4	3.36333	0.62	-2.43955	0.00891267	0.03715
MSTRG.20733.1	2.72	0.696667	-1.96507	0.00901551	0.0375202
MSTRG.64269.1	0.03	0.246667	3.03953	0.00906469	0.0376663
MSTRG.63728.3	5.72	2.3	-1.31438	0.00911361	0.0378109
XR_002337205.1	0.001	0.406667	8.6677	0.00913108	0.0378244
MSTRG.29359.1	0.59	1.62667	1.46313	0.00915282	0.0378244
XR_135462.4	4.32667	8.83	1.02916	0.00915928	0.0378244
XR_002338630.1	1.14667	0.226667	-2.3388	0.00923467	0.038077
MSTRG.41519.1	1.2	0.136667	-3.1343	0.0093056	0.0383104
XR_002338532.1	0.746667	0.186667	-2	0.00933103	0.0383561
XR_002339377.1	0.28	0.0433333	-2.69188	0.00939673	0.0385079
MSTRG.27521.1	1.79	4.83333	1.43306	0.00947515	0.0387699
XR_002344361.1	0.0133333	0.14	3.39232	0.00955208	0.039025
XR_002344539.1	0.02	0.14	2.80735	0.00960937	0.0391951
MSTRG.59787.1	0.436667	2.15667	2.3042	0.009623	0.0391951
MSTRG.53463.4	0.233333	2.24333	3.26518	0.00978794	0.0398063
XR_002344863.1	0.266667	2.43	3.18785	0.00982945	0.0398707
XR_002345290.1	2.22667	0.83	-1.4237	0.00983357	0.0398707
MSTRG.22711.1	1.02	0.001	-9.99435	0.00985635	0.0398993
MSTRG.38973.1	0.0633333	0.98	3.95174	0.00987044	0.0398993
XR_002339348.1	0.001	0.896667	9.80843	0.00989098	0.039922
XR_002342700.1	0.001	0.186667	7.54432	0.00993979	0.0400585
XR_002343600.1	0.176667	0.001	-7.46489	0.00995556	0.0400618
XR_002337282.1	0.89	0.16	-2.47573	0.00997616	0.0400844
MSTRG.68500.1	3.58667	0.41	-3.12895	0.0102429	0.0410943
XR_002336866.1	0.576667	0.0533333	-3.43463	0.0102852	0.0412023
XR_002338711.1	0.113333	0.01	-3.5025	0.0104034	0.0416134
XR_002345237.1	0.183333	1.69	3.20448	0.0106587	0.0424446
MSTRG.57250.6	0.67	0.001	-9.38802	0.0107162	0.0426099
XR_002343075.1	0.423333	0.943333	1.15597	0.0108523	0.0430874
MSTRG.20747.1	1.19	6.07667	2.35232	0.0109097	0.0432508
XR_130490.4	1.92333	0.73	-1.39764	0.0109695	0.0434234
MSTRG.66198.7	1.78	4.69	1.39771	0.011106	0.0438344
MSTRG.58445.2	0.456667	1.25667	1.46039	0.011434	0.0450626
XR_002339906.1	0.001	1.85	10.8533	0.0115301	0.0452413
XR_001304469.2	0.376667	0.001	-8.55714	0.0115688	0.0453084
XR_001304496.2	0.583333	0.001	-9.18818	0.011959	0.0467186
MSTRG.9403.1	1.57	5.65333	1.84834	0.0120222	0.0468972
MSTRG.35761.1	0.0266667	0.6	4.49185	0.0121639	0.0472538
XR_002339552.1	0.35	0.0666667	-2.39232	0.0122078	0.0473452
XR_002346030.1	0.183333	0.001	-7.51833	0.0122532	0.0474524
XR_002340863.1	0.163333	0.0133333	-3.61471	0.012775	0.0493303

## Sheet: Table S3-2
Table S3-2. Differentially expressed lncRNAs in PDCoV_12h-vs-PDCoV_24h.
lncRNA ID	PDCoV_12h FPKM	PDCoV_24h FPKM	log2 (Foldchange)	P value	FDR
MSTRG.68279.5	6.00667	40.2267	2.74352	9.90809e-27	6.28173e-24
MSTRG.64270.1	0.276667	5.17333	4.22487	1.31507e-18	4.16878e-16
MSTRG.68279.1	2.26	17.29	2.93554	4.52117e-18	9.55474e-16
MSTRG.64268.1	0.246667	6.65667	4.75417	5.96099e-17	9.44817e-15
MSTRG.64270.2	0.326667	7.48667	4.51843	2.00549e-16	2.54296e-14
MSTRG.68279.3	11.59	43.4767	1.90736	7.97153e-16	8.42325e-14
MSTRG.19151.1	0.86	10.0667	3.54911	4.26261e-14	3.86071e-12
MSTRG.31793.13	6.35333	152.397	4.58417	9.48066e-14	7.51342e-12
MSTRG.5073.1	2.54667	10.3667	2.02527	1.3825e-13	9.03316e-12
MSTRG.5070.1	4.07333	15.5933	1.93665	1.42479e-13	9.03316e-12
XR_002346613.1	6.29667	0.001	-12.6204	2.13412e-13	1.23003e-11
MSTRG.1065.1	6.65667	2.28667	-1.54155	1.15021e-12	5.60951e-11
MSTRG.45981.1	4.55333	15.45	1.76261	2.18144e-12	9.87881e-11
MSTRG.64269.1	0.246667	7.72333	4.96859	3.78172e-11	1.59636e-09
MSTRG.44574.1	57.7633	24.2467	-1.25237	4.02867e-11	1.59636e-09
MSTRG.1065.4	3.29	0.676667	-2.28157	1.39511e-10	5.20294e-09
MSTRG.5072.1	4.22	15.17	1.84591	8.85215e-10	3.11793e-08
MSTRG.63517.1	0.806667	7.41667	3.20073	1.28165e-09	4.27667e-08
MSTRG.58005.1	0.61	5.29333	3.1173	5.95664e-09	1.88825e-07
MSTRG.44394.1	3.29667	10.3933	1.65658	3.4888e-08	1.05329e-06
MSTRG.5066.3	3.13667	10.9867	1.80845	5.78927e-08	1.66836e-06
MSTRG.63518.1	1.08	6.75667	2.64528	1.0855e-07	2.86752e-06
MSTRG.1.2	138.713	331.293	1.256	1.54874e-07	3.92761e-06
MSTRG.26736.1	1.07	6.64333	2.6343	4.07434e-07	9.93511e-06
MSTRG.63520.1	0.786667	6.48333	3.04291	1.21982e-06	2.86431e-05
MSTRG.68448.11	15.46	44.05	1.5106	1.34842e-06	3.05321e-05
MSTRG.58006.1	1.68333	6.53333	1.9565	2.38777e-06	5.04614e-05
MSTRG.31799.2	0.786667	28.41	5.1745	2.64488e-06	5.4092e-05
MSTRG.68448.12	17.4067	46.7833	1.42635	1.64139e-05	0.000297326
XR_002345156.1	1.17333	5.31	2.1781	2.10659e-05	0.000370994
MSTRG.64321.1	0.613333	6.45333	3.3953	3.36174e-05	0.000576039
MSTRG.22457.1	1.43	7.54333	2.39919	3.76295e-05	0.000627819
MSTRG.37490.1	2.46667	1.17333	-1.07195	3.95334e-05	0.000642671
MSTRG.45978.1	4.21	15.3633	1.8676	5.7539e-05	0.00088975
MSTRG.60601.1	4.03333	10.69	1.40622	6.45043e-05	0.000951064
MSTRG.48473.1	3.00333	12.1467	2.01592	7.69285e-05	0.00110847
MSTRG.68279.2	6.27333	18.72	1.57728	9.32767e-05	0.00131417
MSTRG.7409.1	19.86	120.09	2.59618	0.000101187	0.00139462
MSTRG.18789.1	0.68	17.76	4.70695	0.000104983	0.00141616
MSTRG.8951.9	3.25333	7.88333	1.27689	0.000108771	0.00143365
MSTRG.7875.1	2.14	7.84	1.87324	0.000113047	0.00143365
XR_002337297.1	4.26667	19.3167	2.17866	0.00011625	0.00144515
MSTRG.60603.1	3.92	13.57	1.7915	0.000124158	0.00151377
MSTRG.26140.6	4.01333	1.37333	-1.54712	0.000140278	0.00165452
MSTRG.45762.1	0.733333	8.86	3.59477	0.000140921	0.00165452
MSTRG.64319.1	1.70333	7.09333	2.0581	0.000186353	0.00214814
XR_002337469.1	6.02333	1.33667	-2.17192	0.000234959	0.00263427
MSTRG.8787.1	0.9	5.08333	2.49778	0.000240916	0.00263427
MSTRG.28354.1	1.17333	5.40333	2.20324	0.00028	0.00300882
MSTRG.54255.9	4.32333	11.0067	1.34816	0.000327999	0.00340903
MSTRG.6975.1	8.95	55.1	2.62209	0.000375147	0.00383618
MSTRG.11457.1	3.24	11.0967	1.77606	0.000528938	0.00515918
MSTRG.68279.4	10.58	34.9033	1.72203	0.000611993	0.00577198
MSTRG.64320.1	0.853333	5.22667	2.61471	0.000619076	0.00577198
MSTRG.14898.12	3.49	1.7	-1.03769	0.000847906	0.0077909
MSTRG.25366.2	7.58667	26.97	1.82982	0.000911135	0.00825228
MSTRG.68482.2	7.56	30.85	2.02881	0.000933812	0.00833855
MSTRG.11180.1	1.49667	7.11	2.2481	0.00128528	0.0108649
MSTRG.59782.1	3.02667	10.5	1.79459	0.00165379	0.0134423
MSTRG.54139.35	3.61	10.3533	1.52002	0.00167752	0.0134626
MSTRG.68521.1	6.21333	36.18	2.54175	0.00178426	0.0141402
MSTRG.8781.1	1.88333	7.42333	1.97878	0.00184429	0.0144355
MSTRG.35753.4	1.89667	5.25333	1.46977	0.00211396	0.0163109
MSTRG.34634.1	1.94	8.6	2.14828	0.00213534	0.0163109
MSTRG.8951.10	2.91	7.26333	1.31961	0.00276591	0.0206304
XR_002342068.1	3.05	0.363333	-3.06944	0.00295406	0.0217776
MSTRG.36107.1	2.08667	7.98333	1.93579	0.00317834	0.0231617
MSTRG.67884.1	0.44	3	2.76939	0.00341718	0.0243426
MSTRG.23116.1	30.3833	100.537	1.72637	0.00369756	0.0260473
MSTRG.46325.1	1.08667	5.05667	2.21828	0.00391266	0.0272596
MSTRG.38050.1	6.1	12.3433	1.01685	0.00419652	0.0286085
MSTRG.60599.1	2.06	7.22333	1.81002	0.00458693	0.0306117
MSTRG.56000.2	0.95	0.44	-1.11042	0.00549828	0.0355705
MSTRG.43526.5	3.95667	1.64333	-1.26766	0.00603935	0.0382679
MSTRG.68364.2	2.27	14.2167	2.64682	0.00634685	0.039189
MSTRG.37992.51	5.62	13.0067	1.21061	0.00636667	0.039189
XR_002346821.1	11.3233	5.62667	-1.00895	0.00722748	0.043609
MSTRG.61997.5	3.15	9.88	1.64916	0.0072911	0.043609
MSTRG.38617.12	3.15667	7.39	1.22717	0.00747902	0.0443149

## Sheet: Table S3-3
Table S3-3. Differentially expressed mRNAs in Mock-vs-PDCoV_12h.
mRNA ID	Symbol name	Mock FPKM	PDCoV_12h FPKM	Log2 (Foldchange)	P value	FDR
ncbi_100513588	ZNF629	2.43667	23.4633	3.26743	0	0
ncbi_407060	HSPA5	397.333	1001.04	1.33307	0	0
ncbi_396906	HSPA6	1.01667	31.5667	4.95648	5.90607e-243	2.60576e-239
ncbi_396648	HSP70.2	63.7433	592.433	3.21631	8.97715e-239	2.97054e-235
ncbi_497061	ADAMTS1	145.837	7.9	-4.20636	9.61835e-180	1.81869e-176
ncbi_100154248	IFIT3	5.06667	50.9167	3.32903	5.43261e-178	8.98826e-175
ncbi_100155467	IFIT2	0.57	27.11	5.57172	3.16012e-176	4.64748e-173
ncbi_100048931	HSPH1	16.3267	46.14	1.49879	7.22598e-146	8.69483e-143
ncbi_100624450	MSH6	46.68	6.27333	-2.8955	3.08381e-123	2.91552e-120
ncbi_100513826	SLC19A3	103.197	28.0867	-1.87744	4.96558e-114	4.38163e-111
ncbi_396752	RSAD2	1.66333	24.8167	3.89916	4.73562e-112	3.91754e-109
ncbi_100522831	TBL1XR1	16.73	41.3867	1.30673	2.7847e-111	2.16813e-108
ncbi_396703	SON	77.0367	28.26	-1.44678	9.59912e-111	7.05855e-108
ncbi_808511	ND5	147.28	417.647	1.50372	5.99832e-107	4.17862e-104
ncbi_100515499	DDX6	62.72	20.74	-1.59651	3.8092e-103	2.40088e-100
ncbi_100620966	SESN2	1.64333	11.2233	2.7718	1.46273e-92	8.06696e-90
ncbi_100738612	ATF3	12.8	37.46	1.54921	5.31792e-82	2.60696e-79
ncbi_100517028	EPHB4	38.2367	6.28333	-2.60535	7.40743e-79	2.97105e-76
ncbi_100156733	CHD8	22.07	5.83333	-1.91969	1.3613e-78	5.14805e-76
ncbi_100156612	KATNAL1	18.08	47.7667	1.40161	3.26466e-78	1.16786e-75
ncbi_100511376	LOC100511376	37.1167	10.1433	-1.87154	1.71421e-77	5.97087e-75
MSTRG.27396	Pol	3.24	16.5167	2.34986	3.92469e-76	1.33198e-73
ncbi_100153038	IFIT1	0.736667	13.1933	4.16265	3.67356e-75	1.21558e-72
ncbi_100145895	ISG15	12.5067	86.7633	2.79439	1.68464e-71	5.30901e-69
ncbi_100519109	NUFIP2	23.2733	8.10667	-1.5215	3.48044e-71	1.02371e-68
ncbi_100517151	POLR1B	21.0067	4.90333	-2.09901	3.21523e-63	8.34448e-61
ncbi_100513274	MEPCE	23.8067	3.22333	-2.88474	1.61002e-61	4.09813e-59
ncbi_808506	ATP6	138.007	339.303	1.29784	9.61368e-61	2.35642e-58
ncbi_396913	JUN	9.14667	47.4133	2.37397	2.79563e-58	6.60768e-56
ncbi_396741	DNAJB1	27.2	87.7633	1.69001	1.09861e-54	2.3838e-52
MSTRG.11277	Pol	0.186667	4.07667	4.44885	2.01783e-54	4.30774e-52
ncbi_100623148	SLC7A11	2.83	9.27	1.71177	2.28163e-54	4.7936e-52
ncbi_110256073	TSR1	36.2233	12.7567	-1.50567	2.33742e-54	4.83408e-52
ncbi_100153581	NUP153	16.82	3.8	-2.14611	2.35925e-53	4.66075e-51
ncbi_110255177	SLC5A3	28.8633	12.57	-1.19925	3.12953e-53	6.09154e-51
ncbi_100144419	GNAI1	11.0933	25.09	1.17742	1.08908e-52	2.03029e-50
ncbi_100622968	DUSP6	26.0367	2.88333	-3.17474	4.75315e-52	8.50172e-50
ncbi_100144450	PPP1R10	14.8733	1.37667	-3.43348	3.34189e-51	5.59915e-49
ncbi_100155516	DMXL2	14.5367	4.92333	-1.56199	1.39457e-50	2.30731e-48
ncbi_100153946	CEBPD	43.23	4.31667	-3.32404	1.47746e-50	2.38483e-48
ncbi_100623511	PDP2	15.47	1.62	-3.25541	1.45827e-49	2.27079e-47
ncbi_397479	NR4A3	0.18	4.22667	4.55345	8.49469e-49	1.29236e-46
ncbi_100515274	CKAP2	37.3667	11.0633	-1.75597	1.36246e-47	1.89827e-45
MSTRG.25677	--	8.17333	1.85	-2.1434	1.26906e-46	1.73168e-44
ncbi_100524685	ADGRL2	41.8133	15.0767	-1.47165	3.07705e-46	4.15591e-44
ncbi_397645	SAT1	49.2067	131.9	1.42252	4.30151e-46	5.75099e-44
ncbi_100156989	BAG3	4.88667	18.4533	1.91696	1.65576e-45	2.14859e-43
ncbi_110262227	FZD1	8.4	0.74	-3.50479	4.45626e-45	5.67145e-43
ncbi_100624468	OSER1	15.9067	50.8433	1.67643	3.46122e-44	4.203e-42
ncbi_396613	CCL5	18.39	115.64	2.65265	4.04378e-44	4.86577e-42
ncbi_100627498	SYTL2	47.3033	20.41	-1.21267	8.32375e-44	9.92551e-42
ncbi_100101470	ATRN	25.9567	9.26	-1.48702	8.85115e-44	1.04602e-41
ncbi_100513815	CDK12	15.1367	3.88667	-1.96144	4.76836e-43	5.34864e-41
ncbi_100153822	NFIL3	17.24	39.8333	1.20822	2.21614e-42	2.46494e-40
ncbi_100522679	PPP1R15A	9.87	24.69	1.3228	4.07979e-42	4.46282e-40
ncbi_100523179	ZNF638	9.46333	1.67667	-2.49675	1.56176e-41	1.66705e-39
ncbi_100623071	FOXJ1	49.4667	7.04333	-2.81213	3.18165e-41	3.34225e-39
ncbi_100515921	SEC14L1	6.49667	16.6633	1.35891	7.14579e-41	7.44737e-39
ncbi_100626166	AJUBA	35.01	7.45	-2.23245	1.2817e-40	1.30497e-38
ncbi_100294703	KDM2A	19.7033	5.5	-1.84094	2.60455e-40	2.58993e-38
ncbi_100625057	ZBTB7A	19.3567	4.82333	-2.00473	2.62203e-40	2.58993e-38
ncbi_100522201	LOC100522201	67.7	13.25	-2.35316	1.18384e-39	1.14375e-37
ncbi_100156356	PRR14L	10.64	3.53667	-1.58904	1.72066e-39	1.65034e-37
ncbi_595111	KLF4	3.68	14.3	1.95824	3.69068e-39	3.51437e-37
ncbi_808510	ND4	115.48	251.383	1.12225	2.48059e-38	2.28007e-36
ncbi_100520726	EGR1	0.59	4.11	2.80035	4.04305e-38	3.6158e-36
ncbi_553100	GUCY1A3	120.89	41.6133	-1.53858	1.58079e-37	1.34989e-35
ncbi_100515846	BCL9L	12.1633	2.48	-2.29413	2.19472e-37	1.86213e-35
ncbi_100628203	MED13	23.4867	10.5833	-1.15005	2.68157e-37	2.24641e-35
ncbi_100738579	LIMD1	17.6867	7.14333	-1.30799	4.04607e-36	3.19423e-34
ncbi_100512360	PPP1R15B	20.27	8.07667	-1.32751	8.84448e-36	6.88621e-34
ncbi_100522198	NUP98	46.0567	22.3633	-1.04227	2.33576e-35	1.78706e-33
ncbi_100156980	MGA	5.69667	1.63667	-1.79936	5.57236e-35	4.19067e-33
ncbi_100521487	WEE1	18.0333	4.35333	-2.05047	6.85145e-35	5.12349e-33
ncbi_100151826	VAV3	32.8033	11.4067	-1.52397	1.17244e-34	8.62137e-33
ncbi_100505387	DICER1	21.41	7.31667	-1.54903	1.47882e-34	1.07547e-32
ncbi_100152459	LOC100152459	7.52	1.66	-2.17955	3.61089e-34	2.58345e-32
ncbi_100525644	SLC38A2	114.12	56.1567	-1.02302	8.67235e-34	6.1057e-32
ncbi_100625955	RASSF10	9.63333	2.32	-2.05391	1.35691e-33	9.45267e-32
ncbi_100157243	CSTF2T	12.1767	2.40333	-2.34101	1.59213e-33	1.09189e-31
ncbi_100511508	LEMD3	18.39	6.32	-1.54093	3.50094e-33	2.37633e-31
ncbi_100517625	FAM120C	11.3567	3.10333	-1.87165	4.95201e-33	3.32715e-31
ncbi_100525045	ERBB3	27.6067	6.59667	-2.06521	1.07302e-32	7.06595e-31
ncbi_100329127	CDC25B	55.5467	21.14	-1.39372	1.26437e-32	8.28475e-31
ncbi_100515884	KDM3B	13.9567	4.95333	-1.49448	1.4186e-32	9.24957e-31
ncbi_100152612	PPIF	39.36	6.77667	-2.53808	2.01788e-32	1.29028e-30
ncbi_100155925	AMD1	29.96	11.1767	-1.42255	2.06766e-32	1.31575e-30
ncbi_106504153	AHNAK	79.4833	27.1267	-1.55094	3.01489e-32	1.90933e-30
ncbi_100510904	LOC100510904	114.973	55.53	-1.04996	4.16209e-32	2.59856e-30
ncbi_100153351	VPS18	14.2367	2.78333	-2.35473	6.50263e-32	4.02191e-30
ncbi_100622416	KLHDC7A	10.3833	3.60333	-1.52687	1.57484e-31	9.56174e-30
ncbi_100316853	RRM2	112.65	38.3367	-1.55505	1.69278e-31	1.02309e-29
ncbi_100520385	MON1B	9.44667	1.92	-2.2987	1.86543e-31	1.12231e-29
ncbi_100521293	C12H17orf100	0.793333	1.99	1.32677	2.14077e-31	1.28214e-29
ncbi_100518796	SGMS2	4.01	9.79333	1.2882	2.20972e-31	1.31747e-29
ncbi_100738040	AQR	13.1367	4.19333	-1.64743	6.32267e-31	3.68664e-29
ncbi_100521264	ATL2	20.3833	4.91	-2.0536	1.85614e-30	1.05896e-28
ncbi_100049675	HPS6	15.41	1	-3.94579	2.03512e-30	1.15609e-28
ncbi_100152380	YLPM1	9.26	2.79	-1.73075	2.51815e-30	1.42437e-28
ncbi_110255858	IRS2	8.41667	1.95333	-2.10731	3.95643e-30	2.20959e-28
ncbi_100511239	SETX	10.85	4.75333	-1.19068	5.92151e-30	3.27938e-28
ncbi_100524520	DHX58	0.773333	5.71333	2.88517	1.47955e-29	8.05897e-28
ncbi_100511327	KIAA1551	14.62	4.77	-1.61588	1.69664e-29	9.20358e-28
ncbi_100157058	FILIP1L	0.73	4.06667	2.47788	2.47901e-29	1.32843e-27
ncbi_100522557	AHNAK2	8.93333	2.92	-1.61323	2.58262e-29	1.37283e-27
ncbi_100621115	LOC100621115	10.1867	2.68667	-1.92279	6.0378e-29	3.13397e-27
ncbi_100525066	DTL	20.3833	7.46	-1.45014	6.33923e-29	3.27758e-27
ncbi_100514460	CAND1	28.5567	12.11	-1.23763	7.82059e-29	4.01215e-27
ncbi_100512989	VEPH1	2.09667	8.03333	1.9379	1.08931e-28	5.48219e-27
ncbi_110259359	TNFAIP8L1	11.36	1.70667	-2.73471	1.43218e-28	7.12643e-27
ncbi_100517143	DTX4	7.52	1.15667	-2.70076	1.8339e-28	9.02362e-27
ncbi_100521185	ZFAND2A	4.49667	16.8667	1.90725	5.15034e-28	2.45216e-26
ncbi_100152703	EXTL3	28.1867	9.48333	-1.57155	8.3248e-28	3.92125e-26
ncbi_397293	KCNJ2	15.1967	2.17333	-2.80577	8.79837e-28	4.11503e-26
ncbi_100157901	DDX24	36.2333	14.3833	-1.33292	1.07209e-27	4.96161e-26
ncbi_100620787	DLC1	11.97	2.54667	-2.23274	1.25612e-27	5.79306e-26
ncbi_100524302	CHAF1A	27.9333	10.74	-1.37899	1.69081e-27	7.74377e-26
ncbi_110261607	LOC110261607	0.0366667	1.34333	5.1952	2.04788e-27	9.3147e-26
ncbi_100525530	DSTYK	8.76	2.13667	-2.03557	2.47129e-27	1.12021e-25
ncbi_100157134	ZNF704	4.38667	1.31333	-1.73989	3.50492e-27	1.57258e-25
ncbi_100625739	SGK1	146.387	19.6367	-2.89816	3.62277e-27	1.61997e-25
ncbi_397684	FCGR3A	1.04333	12.33	3.5629	4.29725e-27	1.9151e-25
ncbi_100524031	CHIC2	1.09333	2.71	1.30956	4.62887e-27	2.04909e-25
ncbi_102157932	EXOC8	10.1233	2.89	-1.80854	4.72283e-27	2.08371e-25
ncbi_100155370	NKRF	7.38333	1.48333	-2.31543	5.16447e-27	2.26347e-25
ncbi_406188	NFKBIA	34.3733	3.53	-3.28355	9.36929e-27	4.06596e-25
ncbi_100737040	POLR2A	36.63	17.91	-1.03226	1.46757e-26	6.28634e-25
ncbi_100622579	HERPUD1	17.0867	41.9233	1.29488	1.5308e-26	6.53601e-25
ncbi_100144523	PMEPA1	3.28667	10.9033	1.73007	1.53607e-26	6.53744e-25
ncbi_100625065	NFATC2IP	16.34	3.28	-2.31664	1.74733e-26	7.38904e-25
ncbi_100153104	POLH	16.4733	3.50333	-2.23333	4.06242e-26	1.69622e-24
ncbi_100514701	MADD	8.53333	2.21	-1.94906	5.54706e-26	2.30883e-24
ncbi_100516340	UMPS	12.56	2.95333	-2.08842	6.89909e-26	2.84475e-24
ncbi_100157791	VANGL1	9.18667	2.52	-1.86612	7.43048e-26	3.05434e-24
ncbi_100739449	POP1	19.4433	6.37333	-1.60916	1.46335e-25	5.86935e-24
ncbi_100626912	BHLHE41	15.9167	3.93	-2.01794	1.73555e-25	6.94009e-24
ncbi_100158037	DDX60	0.366667	1.94333	2.40599	2.61081e-25	1.03774e-23
ncbi_100154087	SOX17	12.82	1.02333	-3.64705	4.19188e-25	1.65623e-23
ncbi_397195	ADM	67.9633	21.1633	-1.68319	4.66999e-25	1.83419e-23
ncbi_100512233	IRF2BP1	10.88	1.75333	-2.63351	6.28217e-25	2.45283e-23
ncbi_100514101	RBM12B	5.93667	1.32333	-2.16548	7.38862e-25	2.85952e-23
ncbi_100623697	CENPL	6.39333	1.62333	-1.97761	9.91667e-25	3.79356e-23
ncbi_100519889	ADGRV1	2.44	0.666667	-1.87184	1.05877e-24	4.03858e-23
ncbi_100515638	CCNB3	25.98	9.81333	-1.40459	1.44179e-24	5.46806e-23
ncbi_100156226	EP300	17.9567	8.65	-1.05375	1.73902e-24	6.57647e-23
ncbi_100517459	ENC1	11.4333	1.91333	-2.57909	3.25311e-24	1.21633e-22
ncbi_780415	IRF9	1.95	9.85333	2.33714	3.36448e-24	1.25443e-22
ncbi_100155854	HIF1AN	15.7933	5.39333	-1.55007	4.81767e-24	1.78119e-22
ncbi_110257666	UBQLN2	13.93	3.2	-2.12205	5.30173e-24	1.9547e-22
ncbi_396775	TIMP3	10.8567	32.0433	1.56144	5.52859e-24	2.02705e-22
ncbi_100522703	WDR82	35.4667	17.0867	-1.05359	6.6482e-24	2.43082e-22
ncbi_100154105	LOC100154105	5.52333	0.773333	-2.83638	8.14588e-24	2.95394e-22
ncbi_100157683	MYO9A	4.69	0.693333	-2.75797	1.06548e-23	3.82186e-22
ncbi_100520005	ZDHHC5	30.0833	13.6433	-1.14077	1.16121e-23	4.14279e-22
ncbi_110257078	MARS2	3.91	0.76	-2.3631	1.32948e-23	4.73038e-22
ncbi_100738603	PANX1	6.52	1.60667	-2.0208	1.47422e-23	5.21731e-22
ncbi_100626973	RPL37	40.1533	93.56	1.22037	1.63912e-23	5.77004e-22
ncbi_110257485	DIDO1	3.79333	0.51	-2.8949	2.04974e-23	7.12082e-22
ncbi_100622743	RAB11FIP5	21.6833	8.04333	-1.43072	2.07488e-23	7.18929e-22
ncbi_100739175	WDR6	24.0233	4.04	-2.57201	8.38522e-23	2.82409e-21
ncbi_100126845	TRPV4	23.0133	10.1767	-1.1772	1.01919e-22	3.41518e-21
ncbi_397062	TFRC	26.3767	9.51	-1.47175	1.10864e-22	3.6962e-21
ncbi_100525217	TRIB2	7.56667	1.28	-2.56351	1.1634e-22	3.85934e-21
ncbi_100135658	NCOA2	10.8767	4.4	-1.30566	1.26371e-22	4.1712e-21
ncbi_100625757	ARID2	9.73	4.23	-1.20178	1.28324e-22	4.2251e-21
ncbi_100512395	MIDN	8.54333	0.653333	-3.70891	1.78303e-22	5.84162e-21
ncbi_110256003	KLHL11	5.69	1.24667	-2.19035	4.06472e-22	1.31221e-20
ncbi_100512301	EXO1	7.67	1.92	-1.99812	4.14371e-22	1.33416e-20
ncbi_100623707	PIK3R1	6.17	1.66667	-1.8883	4.94335e-22	1.58427e-20
ncbi_100621046	INTS5	13.51	3.27333	-2.0452	4.98944e-22	1.59517e-20
ncbi_100151812	FLRT2	12.0167	4.33	-1.4726	5.21049e-22	1.65784e-20
ncbi_110255270	LOC110255270	6.09333	0.973333	-2.64623	8.63197e-22	2.70101e-20
ncbi_110260627	TOB2	7.98	2.06667	-1.94908	1.56805e-21	4.82666e-20
ncbi_110262090	LOC110262090	6.12333	1.79	-1.77436	1.65495e-21	5.08234e-20
ncbi_100152737	UGCG	16.2567	4.92667	-1.72235	1.67114e-21	5.12018e-20
ncbi_110261091	H6PD	11.7733	5.25	-1.16513	2.19121e-21	6.66383e-20
ncbi_110261478	LOC110261478	101.71	30.5333	-1.736	2.79605e-21	8.43017e-20
ncbi_100157872	PXMP4	2.92	0.676667	-2.10945	3.01896e-21	9.061e-20
ncbi_100511041	SMYD4	9.28	1.95667	-2.24573	3.58399e-21	1.05888e-19
ncbi_100141410	ZNF217	11.4867	3.44333	-1.73808	4.59241e-21	1.35379e-19
ncbi_100157796	TRAM2	15.0567	6.20667	-1.27851	4.90921e-21	1.44396e-19
ncbi_100516293	PIK3R4	14.41	5.67333	-1.3448	5.95605e-21	1.74799e-19
ncbi_100135677	DEGS1	42.79	15.4967	-1.46532	7.93727e-21	2.31915e-19
ncbi_100524896	MSL1	9.75667	3.06667	-1.66972	8.98228e-21	2.61871e-19
ncbi_100626409	TRAPPC8	16.5467	7.65667	-1.11175	1.29416e-20	3.74824e-19
ncbi_100155780	ATAD2	11.6067	5.04	-1.20346	1.80147e-20	5.19482e-19
ncbi_100626632	PRUNE1	20.9633	7.73	-1.43933	2.05323e-20	5.89513e-19
ncbi_100037290	MAVS	15.8067	6.64	-1.25128	2.63909e-20	7.52824e-19
ncbi_110261671	LOC110261671	23.3733	49.9967	1.09697	5.16878e-20	1.45562e-18
ncbi_100518854	CBL	12.0433	5.84667	-1.04255	6.99708e-20	1.94566e-18
ncbi_100621339	PIM2	12.17	1.78667	-2.76799	7.05241e-20	1.95693e-18
ncbi_595105	CASP8	15.5433	4.78	-1.70121	8.13928e-20	2.24909e-18
ncbi_100516568	COBL	9.1	2.41	-1.91683	8.18384e-20	2.25669e-18
ncbi_100312970	ELOVL6	9.68667	3.37333	-1.52183	8.2245e-20	2.25981e-18
ncbi_100517326	FAM111B	10.9467	0.836667	-3.70969	8.22929e-20	2.25981e-18
ncbi_100513778	CDC42EP2	18.2367	3.17667	-2.52126	1.04306e-19	2.83489e-18
ncbi_110257193	IWS1	11.1067	2.68333	-2.04933	1.14883e-19	3.11596e-18
ncbi_100738035	RNF26	37.36	17.7333	-1.07503	1.29539e-19	3.49914e-18
ncbi_100621076	NR1D2	5.31	11.5767	1.12444	1.961e-19	5.212e-18
ncbi_100157573	ISG20L2	31.17	9.99667	-1.64064	2.1183e-19	5.6188e-18
ncbi_100520501	ANKRD17	28.88	13.6667	-1.07941	2.27718e-19	6.01612e-18
ncbi_100157350	RBM12	10.1667	3.64333	-1.48052	2.49348e-19	6.56137e-18
ncbi_100625562	FIGNL1	9.15667	1.57	-2.54406	2.55136e-19	6.70035e-18
ncbi_100622022	ZBTB7B	8.73667	2.21333	-1.98086	3.14091e-19	8.18367e-18
ncbi_397324	ACACA	65.52	32.2467	-1.02279	4.09169e-19	1.05984e-17
ncbi_100521788	RRS1	11.42	2.03667	-2.48728	4.19894e-19	1.08466e-17
ncbi_733636	HNF4A	9.23	2.39667	-1.9453	7.552e-19	1.92228e-17
ncbi_397278	PMAIP1	8.17333	21.7767	1.41379	1.29941e-18	3.27601e-17
ncbi_100158194	TBX15	27.27	13.3133	-1.03444	1.3682e-18	3.44288e-17
ncbi_100518696	FMNL2	5.68333	15.09	1.40878	1.73318e-18	4.34476e-17
ncbi_100511223	RTN4RL1	15.83	5.19667	-1.607	2.42612e-18	6.02479e-17
ncbi_100512270	ANKHD1	10.5067	4.01	-1.38963	2.78479e-18	6.87676e-17
ncbi_100514840	HELB	3.04333	0.616667	-2.30309	2.98202e-18	7.3501e-17
ncbi_100155665	RNF144B	3.86667	7.96333	1.04228	3.71068e-18	9.11216e-17
ncbi_102164658	FAM83D	7.79333	0.836667	-3.21952	3.93208e-18	9.54955e-17
ncbi_100525664	SYNJ1	5.06	1.2	-2.0761	4.44959e-18	1.07472e-16
ncbi_100513546	TOE1	11.0767	1.56333	-2.82483	4.63403e-18	1.11723e-16
ncbi_100154520	TNKS2	29.0833	13.79	-1.07657	7.983e-18	1.90041e-16
ncbi_100515719	SLX4	4.07333	0.73	-2.48024	8.20405e-18	1.94953e-16
ncbi_100522031	CDC6	6.81	1.81333	-1.90901	1.04646e-17	2.47339e-16
ncbi_808509	ND4L	98.95	207.06	1.06528	1.085e-17	2.5599e-16
MSTRG.55991	--	2.02667	0.256667	-2.98114	1.10447e-17	2.6012e-16
ncbi_100623356	SKA3	12.79	4.64667	-1.46075	1.13548e-17	2.6695e-16
ncbi_110260656	KMT2D	5.80333	2.82	-1.04119	1.21891e-17	2.85983e-16
ncbi_100623007	CEP170	4.35	1.24667	-1.80294	1.22076e-17	2.85983e-16
ncbi_100151840	CEP250	2.62	0.736667	-1.83048	1.43143e-17	3.32393e-16
ncbi_100141411	ADNP	14.27	5.72	-1.3189	1.72135e-17	3.96931e-16
ncbi_100515845	PCF11	8.82667	1.46	-2.5959	1.95409e-17	4.47479e-16
ncbi_100626988	LOC100626988	4.35333	0.456667	-3.25291	2.14892e-17	4.91246e-16
ncbi_100522160	HOXB3	0.02	0.52	4.70044	2.16672e-17	4.9381e-16
ncbi_100154866	KCNK5	20.4067	6.82333	-1.58049	2.1676e-17	4.9381e-16
ncbi_100516227	ATR	7.07667	2.73	-1.37417	2.19986e-17	4.98678e-16
ncbi_100625567	RUNDC1	23.5	10.52	-1.15953	2.26975e-17	5.13545e-16
ncbi_100512181	LOC100512181	12.41	4.96667	-1.32115	2.41499e-17	5.44546e-16
ncbi_100152865	SOGA1	2.94333	0.916667	-1.68298	2.57283e-17	5.78166e-16
ncbi_100154113	C7H15orf39	4.98667	0.58	-3.10395	2.69903e-17	6.04473e-16
ncbi_100154931	TTI1	7.46	1.86333	-2.00129	2.80749e-17	6.27702e-16
ncbi_100515714	FAM53C	7.99667	2.39333	-1.74038	2.90562e-17	6.47453e-16
ncbi_100624348	CRYBG3	2.39333	0.416667	-2.52206	3.20084e-17	7.09653e-16
ncbi_100154258	PHEX	0.903333	2.77333	1.61829	5.25971e-17	1.15836e-15
ncbi_100522942	LOC100522942	6.73667	2.12	-1.66797	5.27108e-17	1.15894e-15
ncbi_110256869	CHMP7	11.9533	3.74667	-1.67373	5.60322e-17	1.22788e-15
ncbi_100524914	GEMIN5	7.7	3.01667	-1.3519	5.84041e-17	1.27775e-15
ncbi_100517191	TMEM115	21.86	7.68	-1.50912	6.44013e-17	1.40663e-15
ncbi_100513204	MOGS	17.96	6.9	-1.38012	6.50324e-17	1.41807e-15
ncbi_100621388	LOC100621388	5.04333	1.75333	-1.52428	6.96184e-17	1.51557e-15
ncbi_100620276	RPRD2	11.51	4.28333	-1.42608	7.37572e-17	1.60304e-15
ncbi_100157167	MFSD5	14.44	3.24667	-2.15304	9.50693e-17	2.04941e-15
ncbi_100049702	VPS33A	29.4033	13.7533	-1.0962	1.03102e-16	2.20817e-15
ncbi_100739107	DYRK3	11.25	2.32333	-2.27566	1.07333e-16	2.29508e-15
ncbi_100153981	PAK6	19.6467	9.16	-1.10087	1.12799e-16	2.40807e-15
ncbi_100512068	BIVM	20.9567	9.42667	-1.15259	1.13291e-16	2.41469e-15
ncbi_100520051	C14H12orf49	17.6633	7.71667	-1.19471	1.2678e-16	2.69351e-15
ncbi_100512731	MDM4	4.02	8.69	1.11216	1.43022e-16	3.03373e-15
ncbi_100621221	SIN3A	13.0167	6.01667	-1.11332	1.57805e-16	3.33128e-15
ncbi_100155112	SLC25A44	17.7867	7.16667	-1.31142	1.63402e-16	3.43845e-15
ncbi_100517117	CDC42EP4	8.98	1.94333	-2.20818	2.08355e-16	4.34296e-15
ncbi_100155734	LOC100155734	17.5433	48.14	1.45631	2.43889e-16	5.06769e-15
ncbi_100626643	ZNF445	4.08	0.94	-2.11784	2.44894e-16	5.0806e-15
ncbi_100525805	ZBED5	24.1333	6.75333	-1.83736	2.91341e-16	6.00653e-15
ncbi_100518473	B3GNT3	8.93667	1.35333	-2.72322	2.94359e-16	6.0593e-15
ncbi_100525512	ANKS4B	3.14	0.47	-2.74003	5.51172e-16	1.12063e-14
ncbi_100620546	CDADC1	9.82	4.07333	-1.26951	5.81034e-16	1.17773e-14
ncbi_100627195	LOC100627195	11.57	5.17333	-1.16122	6.14168e-16	1.23543e-14
ncbi_100525393	TRIM4	7.03333	2.71333	-1.37414	6.45736e-16	1.29499e-14
ncbi_100154074	ZNF322	6.76667	1.24333	-2.44423	7.43447e-16	1.48644e-14
ncbi_100525725	MDN1	11.89	5.77	-1.04311	8.74681e-16	1.74357e-14
ncbi_100157040	FUT11	8.73333	0.001	-13.0923	1.03375e-15	2.04524e-14
ncbi_100513301	RBBP5	17.32	7.88667	-1.13495	1.05387e-15	2.08194e-14
ncbi_100152867	DSN1	15.2333	5.77333	-1.39976	1.07019e-15	2.11103e-14
ncbi_100192434	ASF1B	25.7967	7.33667	-1.81399	1.07329e-15	2.114e-14
ncbi_100155564	NUP214	13.51	6.45667	-1.06517	1.10564e-15	2.17125e-14
ncbi_100152585	MGEA5	8.3	2.78	-1.57803	1.11021e-15	2.17701e-14
ncbi_100156993	SLC12A6	2.47	0.166667	-3.88947	1.14736e-15	2.24652e-14
ncbi_100525252	WIPF2	13.76	6.87	-1.0021	1.25524e-15	2.45411e-14
ncbi_100337662	MIOS	17.1767	7.29333	-1.2358	1.26127e-15	2.46227e-14
ncbi_100153032	SNX33	4.92333	1.63667	-1.58887	1.30728e-15	2.54085e-14
ncbi_100626641	SLC41A1	18.2533	7.20667	-1.34076	1.38906e-15	2.68794e-14
ncbi_100517908	ZBTB37	3.11	1.05333	-1.56195	1.73437e-15	3.31736e-14
ncbi_100521078	LMTK2	7.45	3.13333	-1.24954	1.82777e-15	3.49097e-14
ncbi_100151795	NDST2	7.93667	2.44667	-1.69772	1.97164e-15	3.74951e-14
ncbi_396801	LDLR	58.8867	17.8667	-1.72067	2.02808e-15	3.85131e-14
ncbi_100101473	BTG1	37.0333	16.54	-1.16287	2.07378e-15	3.93245e-14
ncbi_100738544	ERRFI1	5.68333	12.23	1.10562	2.41862e-15	4.56675e-14
ncbi_100152646	PEAK1	4.02667	1.35667	-1.56952	2.58433e-15	4.86574e-14
ncbi_404697	HYAL2	11.8067	2.14	-2.46392	2.7661e-15	5.1932e-14
ncbi_100152786	DDX20	22.3567	9.02667	-1.30844	2.85864e-15	5.35934e-14
ncbi_100157514	GTF3C4	4.82667	1.65333	-1.54565	2.9373e-15	5.49903e-14
ncbi_110261078	LOC110261078	0.976667	0.0733333	-3.73533	3.21921e-15	6.00979e-14
ncbi_100156548	ZHX3	3.31333	0.653333	-2.34239	3.5326e-15	6.57631e-14
ncbi_100515136	ASXL2	7.48667	3.52333	-1.08738	3.82126e-15	7.09371e-14
ncbi_110260645	CBX6	9.40667	2.75667	-1.77076	4.05089e-15	7.50947e-14
ncbi_100624503	SLC6A9	2.72667	6.32667	1.21431	4.06938e-15	7.5332e-14
ncbi_100520925	SC5D	28.02	12.68	-1.1439	4.67477e-15	8.61772e-14
ncbi_100512979	GRAMD1B	26.8467	9.86667	-1.44411	5.11361e-15	9.36472e-14
ncbi_102167454	LOC102167454	3.55333	0.966667	-1.87808	6.25346e-15	1.14324e-13
ncbi_100626073	MFSD9	4.08	0.913333	-2.15936	6.38277e-15	1.16367e-13
ncbi_100519390	PARP9	11.1233	3.1	-1.84325	6.49539e-15	1.18257e-13
ncbi_100156049	CLCN3	44.44	17.7333	-1.3254	6.90293e-15	1.25504e-13
ncbi_100627238	CARD6	5.43333	1.07667	-2.33527	7.0972e-15	1.28683e-13
ncbi_100511570	FAM46B	6.56	0.556667	-3.55881	7.56897e-15	1.37049e-13
ncbi_100517999	MAP1S	9.82	2.98667	-1.71719	7.93049e-15	1.43399e-13
ncbi_100152436	RHOBTB2	13.81	4.77	-1.53365	8.00046e-15	1.44467e-13
ncbi_100737380	CDC25A	10.1767	3.2	-1.66912	8.1738e-15	1.47396e-13
ncbi_100515579	LOC100515579	8.53333	0.001	-13.0589	8.26733e-15	1.48879e-13
ncbi_100625549	ANKRD50	10.1267	3.18333	-1.66955	8.34018e-15	1.49784e-13
ncbi_100521661	SUPT7L	18.4433	7.74333	-1.25207	8.54881e-15	1.53322e-13
ncbi_100624012	SYNRG	11.0867	4.67667	-1.24527	8.7573e-15	1.56637e-13
ncbi_100511788	PELO	8.16	2.84	-1.52268	9.20692e-15	1.64014e-13
ncbi_100520763	HEXIM1	10.0167	1.08	-3.2133	9.22128e-15	1.6405e-13
ncbi_100049676	LYST	2.86333	0.966667	-1.56661	1.02402e-14	1.81202e-13
ncbi_595114	ARL3	0.0433333	14.63	8.39924	1.05178e-14	1.85866e-13
ncbi_100627096	GATAD1	21.6067	9.6	-1.17037	1.2095e-14	2.12884e-13
ncbi_100520746	ORC1	24.5133	10.12	-1.27636	1.31939e-14	2.31611e-13
ncbi_396628	VDR	2.57333	5.9	1.19708	1.32669e-14	2.32584e-13
ncbi_100517184	FAM208B	7.51667	3.12	-1.26855	1.38553e-14	2.42258e-13
ncbi_100154630	HJURP	9.01333	1.73	-2.38129	1.47732e-14	2.57287e-13
ncbi_100155972	FAM83B	4.03667	0.966667	-2.06207	1.67065e-14	2.90574e-13
ncbi_100524223	HMGCS1	24.6033	11.9033	-1.04749	1.82425e-14	3.16044e-13
ncbi_733630	VLDLR	85.28	41.8833	-1.02583	1.89323e-14	3.26712e-13
ncbi_102163752	ERCC5	9.97667	3.09333	-1.6894	1.90206e-14	3.27743e-13
ncbi_102164405	NCAPD2	21.0267	9.99	-1.07366	1.97991e-14	3.39457e-13
MSTRG.67842	OR4D11	6.19	2.36667	-1.38708	2.1155e-14	3.61767e-13
ncbi_100518474	COL4A3BP	12.1267	5.24667	-1.20871	2.12183e-14	3.62381e-13
ncbi_100157838	STN1	15.2367	6.01333	-1.34131	2.18215e-14	3.72204e-13
ncbi_100156673	HMG20A	13.3667	5.76	-1.2145	2.46074e-14	4.17025e-13
ncbi_100624283	HEATR6	9.07667	3.13333	-1.53446	2.49892e-14	4.22423e-13
ncbi_110257437	TGIF2	6.01667	1.15	-2.38733	2.68556e-14	4.51092e-13
ncbi_100521981	PRMT9	7.67333	1.47333	-2.38077	3.24118e-14	5.43729e-13
ncbi_396985	PLAU	27.8767	108.737	1.96371	3.35204e-14	5.61614e-13
ncbi_100512977	LOC100512977	15.71	7.51333	-1.06416	3.73508e-14	6.2264e-13
ncbi_106504796	LOC106504796	1.23333	0.106667	-3.53138	3.76757e-14	6.27265e-13
ncbi_100623414	SRGAP1	6.56667	2.76667	-1.24701	3.99781e-14	6.63096e-13
ncbi_503666	P2RY1	8.36333	2.99333	-1.48233	4.31178e-14	7.13383e-13
ncbi_100512915	METTL13	18.26	5.00667	-1.86676	4.47854e-14	7.38206e-13
ncbi_100515635	CREB5	2.44667	5	1.03111	4.53034e-14	7.45465e-13
ncbi_102159271	RPUSD2	9.38333	1.3	-2.85159	4.53384e-14	7.45465e-13
ncbi_100511143	FBXL5	18.0833	8.27333	-1.12812	4.81292e-14	7.9037e-13
ncbi_100154796	DOPEY1	9.92333	4.32333	-1.19868	5.16492e-14	8.47124e-13
ncbi_100622177	TXNDC11	17.8933	8.21667	-1.1228	5.33476e-14	8.71739e-13
ncbi_100152687	PPM1F	25.02	11.06	-1.17773	5.35416e-14	8.73831e-13
ncbi_106510170	LOC106510170	585.84	281.043	-1.05971	5.8691e-14	9.54341e-13
ncbi_100155449	RUNX1T1	1.28	0.123333	-3.37551	6.01872e-14	9.7747e-13
ncbi_100523859	ZNF281	12.2067	5.7	-1.09864	6.089e-14	9.87671e-13
ncbi_100154974	ERO1B	4.86667	9.85	1.01719	6.16569e-14	9.98887e-13
ncbi_100522503	PPAT	9.04333	3.25333	-1.47494	6.21635e-14	1.00586e-12
ncbi_100513419	FUT4	2.59333	0.116667	-4.47434	6.257e-14	1.01121e-12
ncbi_100513228	BAIAP2	16.32	6.97	-1.22741	6.3493e-14	1.02487e-12
ncbi_100518772	AKAP8	11.99	4.46667	-1.42456	6.43393e-14	1.03727e-12
ncbi_100516127	TUT1	7.80667	1.63	-2.25983	7.12684e-14	1.14479e-12
ncbi_100625667	SLC33A1	35.7733	15.42	-1.21408	7.87178e-14	1.25986e-12
ncbi_100620143	C3H2orf68	13.0167	6.24333	-1.05997	8.57466e-14	1.3674e-12
ncbi_100525426	CASC3	25.7933	10.89	-1.24399	8.72505e-14	1.38971e-12
ncbi_100156909	DUSP18	4.91667	1.92333	-1.35407	9.99907e-14	1.5869e-12
ncbi_102162336	LOC102162336	9.81667	25.3033	1.36602	1.17692e-13	1.85228e-12
ncbi_100737439	LRRC8D	2.14333	0.666667	-1.68482	1.41071e-13	2.20972e-12
ncbi_100154444	GLCE	6.87667	2.46667	-1.47915	1.42201e-13	2.2234e-12
ncbi_100157651	PDE12	8.37333	3.31	-1.33897	1.55127e-13	2.4156e-12
ncbi_100523576	KAT6A	7.28	3.29333	-1.14439	1.85265e-13	2.87139e-12
ncbi_100514916	CBX2	3.83667	0.536667	-2.83776	1.86429e-13	2.88605e-12
ncbi_100525434	RBMS1	11.67	23.8133	1.02897	1.98196e-13	3.06105e-12
ncbi_100621389	LOC100621389	670.75	241.113	-1.47606	2.05139e-13	3.16458e-12
ncbi_100156375	LOC100156375	10.7333	4.77	-1.17004	2.11341e-13	3.25647e-12
ncbi_397070	EGFR	8.89	17.9967	1.01747	2.28979e-13	3.5119e-12
ncbi_100154178	NEDD9	4.62	1.03667	-2.15594	2.29616e-13	3.51759e-12
ncbi_100154802	RGP1	8.02333	3.2	-1.32613	2.36042e-13	3.60352e-12
ncbi_100513359	ARID1A	4.58333	0.001	-12.1622	2.38523e-13	3.6372e-12
ncbi_100514182	DCAF7	8.92667	3.59	-1.31414	2.4964e-13	3.80234e-12
ncbi_100153797	SECISBP2	6.49667	1.56333	-2.05507	2.67804e-13	4.07432e-12
ncbi_100154195	GIT2	10.0733	4.45667	-1.1765	2.71131e-13	4.11547e-12
ncbi_100514187	SOCS7	5.25	2.22	-1.24176	2.76795e-13	4.19183e-12
ncbi_100525761	METTL14	5.76	0.803333	-2.842	2.79878e-13	4.23367e-12
ncbi_100519128	CDCA5	13.4233	6.41667	-1.06485	2.84378e-13	4.29683e-12
ncbi_100626099	TBL2	13.8667	6.5	-1.09311	2.95078e-13	4.45284e-12
ncbi_106504088	KLHL21	8.32333	2.08667	-1.99596	3.00281e-13	4.52163e-12
ncbi_100511716	ATXN7L3	10.76	4.07333	-1.4014	3.05026e-13	4.58787e-12
ncbi_100621816	VCPIP1	12.9367	5.44667	-1.24802	3.33664e-13	5.00723e-12
ncbi_100511149	GLCCI1	11.8733	5.22667	-1.18376	3.41483e-13	5.11297e-12
ncbi_100520193	RTL6	5.20333	1.58667	-1.71344	3.52179e-13	5.26716e-12
ncbi_100152645	ALG11	9.55	3.24	-1.55951	3.59581e-13	5.3684e-12
ncbi_100521902	PRR12	3.1	0.77	-2.00934	3.59759e-13	5.3684e-12
ncbi_100518878	PWWP2A	6.13	1.52333	-2.00866	3.71271e-13	5.52771e-12
ncbi_100738485	BAG4	5.58333	2.06333	-1.43615	3.76851e-13	5.6045e-12
ncbi_100515780	DHX34	5.22	1.28333	-2.02415	3.83536e-13	5.69113e-12
ncbi_100156319	TOP2B	6.41333	0.001	-12.6469	4.08192e-13	6.02994e-12
ncbi_100127136	RDH10	21.1967	8.92	-1.24872	5.12726e-13	7.51543e-12
ncbi_102161426	ZNF471	0.243333	1.70667	2.81018	5.13494e-13	7.51837e-12
ncbi_100462718	INPPL1	2.14	9.61667	2.16793	6.50948e-13	9.47849e-12
ncbi_100155061	BRPF1	7.59667	2.93333	-1.37283	6.88855e-13	1.00084e-11
ncbi_100521112	PNPO	8.7	2.77	-1.65113	7.16966e-13	1.0394e-11
ncbi_100625806	LZTS2	5.17333	1.07667	-2.26452	7.21393e-13	1.04354e-11
ncbi_100525844	SLC35B4	8.17	2.47667	-1.72194	7.72086e-13	1.11565e-11
ncbi_100520234	CCDC112	1.96667	5.06333	1.36434	7.88872e-13	1.13866e-11
ncbi_100514342	PMS2	5.45667	1.31	-2.05845	8.9197e-13	1.28327e-11
ncbi_100156847	SIX1	6.73	0.856667	-2.9738	9.80227e-13	1.40719e-11
ncbi_100737965	RUNX2	0.883333	2.67	1.59581	9.95003e-13	1.42531e-11
ncbi_100624639	SMG8	6.65	1.59667	-2.05829	1.02508e-12	1.46681e-11
ncbi_100623102	DCP1A	12.5367	5.70333	-1.13628	1.06449e-12	1.52155e-11
ncbi_100620692	UBXN7	6.84333	3.25	-1.07426	1.08418e-12	1.54802e-11
ncbi_100156697	GDPGP1	8.29	1.5	-2.46641	1.16834e-12	1.66103e-11
ncbi_100621832	TMEM246	5.10667	1.69333	-1.59252	1.17722e-12	1.67186e-11
ncbi_100514867	MASTL	5.52	1.20333	-2.19763	1.18307e-12	1.67835e-11
ncbi_100512847	TMEM192	5.79	2.58333	-1.16433	1.22079e-12	1.72447e-11
ncbi_100520160	CNR1	0.73	2.01	1.46123	1.34442e-12	1.88703e-11
ncbi_100170144	SLC30A6	15.2233	6.09333	-1.32098	1.35829e-12	1.90449e-11
ncbi_100512031	AMER1	1.44667	0.193333	-2.90357	1.38004e-12	1.93294e-11
ncbi_100049662	BRCA1	9.62	4.37667	-1.1362	1.40873e-12	1.97103e-11
ncbi_110261142	LOC110261142	0.126667	0.92	2.8606	1.58849e-12	2.20854e-11
ncbi_100739223	NEU3	3.61667	0.846667	-2.09479	1.62541e-12	2.25277e-11
ncbi_100626621	TRIM41	6.03333	1.54	-1.97002	1.74477e-12	2.4081e-11
ncbi_100622059	KCTD11	5	0.42	-3.57347	1.94326e-12	2.6737e-11
ncbi_574064	GYS1	17.6233	7.67333	-1.19956	1.96892e-12	2.70339e-11
ncbi_396972	LGALS9	18.1467	37.4267	1.04436	2.22522e-12	3.0364e-11
ncbi_102164283	ITPKB	3.49667	0.973333	-1.84497	2.34205e-12	3.18269e-11
ncbi_100524195	B3GNT2	14.3433	5.24333	-1.45182	2.37313e-12	3.22162e-11
ncbi_100520233	ARRDC3	13.3967	31.9633	1.25454	2.71806e-12	3.68608e-11
ncbi_100624061	GTF2E1	2.76	0.77	-1.84174	3.13025e-12	4.2364e-11
ncbi_100522895	ATAD5	5.42	2.19333	-1.30517	3.19773e-12	4.3233e-11
ncbi_100511994	KIAA0355	4.60333	1.61667	-1.50966	3.39949e-12	4.57738e-11
ncbi_100518625	SRGAP2	6.98333	3.06	-1.19038	3.53617e-12	4.75658e-11
ncbi_100155406	TRMT12	7.99	2.92667	-1.44894	3.9049e-12	5.24724e-11
ncbi_100625408	TWNK	7.40333	2.66667	-1.47314	3.96303e-12	5.31995e-11
ncbi_100522018	GCLC	8.51	2.90333	-1.55145	3.99155e-12	5.3528e-11
ncbi_100155917	FANCM	3.68667	1.25667	-1.55271	4.14311e-12	5.55043e-11
ncbi_100511095	IER5	21.86	6.66	-1.7147	4.56623e-12	6.07423e-11
ncbi_100517711	RFX5	9.87333	3.82333	-1.36871	4.83845e-12	6.417e-11
ncbi_100623596	OSBPL11	7.42333	3.17333	-1.22607	5.45758e-12	7.20204e-11
ncbi_110260409	FAM83H	32.9933	15.7167	-1.06988	5.8361e-12	7.66336e-11
MSTRG.4530	PCNX4	4.70333	1.44667	-1.70095	5.96861e-12	7.82958e-11
ncbi_100126292	CSTF1	22.0733	8.55	-1.36831	6.03609e-12	7.91027e-11
ncbi_110255643	LBR	16.87	8.42667	-1.00143	6.55093e-12	8.55954e-11
ncbi_100525777	GGA3	10.04	4.60667	-1.12396	7.11364e-12	9.25823e-11
ncbi_100626883	ZNF283	3.12333	0.98	-1.67223	7.12269e-12	9.2609e-11
ncbi_100521783	RBBP6	7.11333	2.45	-1.53774	7.4536e-12	9.67174e-11
ncbi_100174957	KLF15	6.05667	1.44667	-2.06579	7.4606e-12	9.67174e-11
ncbi_100157963	CGN	19.3933	9.33333	-1.0551	8.11027e-12	1.05037e-10
ncbi_106505697	DBR1	6.32	1.21333	-2.38095	8.4885e-12	1.09828e-10
ncbi_100522442	PNKP	6.94667	1.88333	-1.88303	8.58351e-12	1.10949e-10
ncbi_100524949	ELF3	9.31	1.09667	-3.08566	9.03906e-12	1.16382e-10
ncbi_110259918	ITPRIPL2	5.19	1.78667	-1.53846	9.23047e-12	1.18731e-10
ncbi_100516908	NCKAP5L	2.85	0.506667	-2.49185	9.25299e-12	1.1879e-10
ncbi_100522785	E2F8	6.26333	1.82667	-1.77772	9.85569e-12	1.25917e-10
ncbi_100627454	HUNK	7.99333	3.28333	-1.28364	1.02473e-11	1.30668e-10
ncbi_110255278	ZNF35	1.36	0.166667	-3.02857	1.07526e-11	1.36979e-10
ncbi_100513723	JADE2	5.68667	2.28	-1.31855	1.10296e-11	1.40239e-10
ncbi_100520912	ZNF436	4.21667	0.963333	-2.13	1.12066e-11	1.42215e-10
ncbi_100144501	EFNA1	23.5767	7.09667	-1.73215	1.15032e-11	1.4584e-10
ncbi_100514793	XYLT2	8.62	1.93	-2.15909	1.26619e-11	1.59917e-10
ncbi_100518994	NANP	8.75	3.07333	-1.50948	1.56792e-11	1.96898e-10
ncbi_100511360	FBXO34	6.24333	1.49	-2.067	1.66545e-11	2.08708e-10
ncbi_100152771	RAB3GAP1	9.01333	3.68333	-1.29105	1.67997e-11	2.10171e-10
ncbi_110257500	PCMTD2	7.75333	2.94	-1.399	1.86502e-11	2.32662e-10
ncbi_100152963	PEX2	12.1567	3.26667	-1.89586	2.0349e-11	2.52426e-10
ncbi_100627497	FHDC1	1.95667	0.266667	-2.87529	2.05916e-11	2.55197e-10
ncbi_100157451	TP53INP1	9.68667	3.17333	-1.61	2.19899e-11	2.71763e-10
ncbi_100154060	RIC1	8.2	4.03	-1.02484	2.24615e-11	2.77074e-10
ncbi_100158126	ZNF462	2.22667	0.846667	-1.39502	2.37788e-11	2.93051e-10
ncbi_100620852	PRAG1	2.75667	0.25	-3.46292	2.38093e-11	2.93154e-10
ncbi_100522163	TRMT10C	3.49333	1.34667	-1.37521	2.49397e-11	3.06502e-10
ncbi_102162017	EFCAB8	0.13	0.733333	2.49596	2.64204e-11	3.23497e-10
ncbi_100524286	SH3PXD2B	5.20333	1.83	-1.50759	2.87563e-11	3.508e-10
ncbi_100154733	SNAP29	10.2433	4.61667	-1.14976	2.89181e-11	3.5245e-10
ncbi_100520655	TP53BP1	7.06	3.22667	-1.12962	2.9565e-11	3.59341e-10
ncbi_100522965	SHROOM2	7.40667	3.26667	-1.18101	3.30043e-11	4.00408e-10
ncbi_100626235	SLC45A3	5.03333	0.823333	-2.61197	3.43875e-11	4.16807e-10
ncbi_100623982	KBTBD8	3.42667	0.656667	-2.38357	3.48213e-11	4.21679e-10
ncbi_102168004	UHRF2	8.02333	3.03333	-1.4033	4.62821e-11	5.56394e-10
ncbi_100626754	IGSF9B	3.01333	1.34333	-1.16554	4.67867e-11	5.6195e-10
ncbi_100513013	ATF7IP	3.53333	1.10667	-1.67481	4.91462e-11	5.88687e-10
ncbi_100519769	FOXN2	4.12667	1.19	-1.79402	4.93139e-11	5.90161e-10
ncbi_100625187	CMTR2	3.94	0.55	-2.84069	5.09747e-11	6.08936e-10
ncbi_100516372	HSDL1	12.8433	5.37	-1.25803	5.35351e-11	6.37221e-10
ncbi_100515210	CDKN2C	50.38	24.8467	-1.0198	5.52741e-11	6.5674e-10
ncbi_100153002	PDP1	17.9267	7.12	-1.33216	5.65114e-11	6.70838e-10
ncbi_100522651	NEURL1B	2.34667	0.386667	-2.60145	5.826e-11	6.90357e-10
ncbi_100513056	MMS22L	4.50333	1.73667	-1.37467	5.99026e-11	7.09174e-10
ncbi_100520671	CDC7	6.51667	2.47	-1.39962	6.01829e-11	7.11233e-10
ncbi_100621740	CEP85	3.18333	0.893333	-1.83327	6.16383e-11	7.27731e-10
ncbi_100517220	COG8	5.90333	0.583333	-3.33914	6.21273e-11	7.31598e-10
ncbi_100524978	LFNG	2.42667	0.55	-2.14147	6.31414e-11	7.4288e-10
ncbi_100525271	BCORL1	1.77333	0.0733333	-4.59585	6.33467e-11	7.44634e-10
ncbi_100624052	ELMO2	7.12	2.86333	-1.31418	6.49138e-11	7.61701e-10
ncbi_100156590	LCMT2	2.19667	0.18	-3.60925	6.8404e-11	8.01234e-10
ncbi_100157186	CHST11	3.14333	0.916667	-1.77783	7.19973e-11	8.4035e-10
ncbi_100312967	DGKE	2.99	0.646667	-2.20905	7.30042e-11	8.50602e-10
ncbi_100233179	DOK1	8.67	1.93	-2.16743	7.36743e-11	8.56901e-10
ncbi_106508518	HDHD3	9.37333	0.693333	-3.75694	7.67666e-11	8.92083e-10
ncbi_100155608	TSC22D2	4.51667	2.08333	-1.11636	7.95205e-11	9.21658e-10
ncbi_100192438	NCK1	37.0667	17.2433	-1.10408	8.5049e-11	9.84011e-10
ncbi_100513491	MAP3K3	20.2033	8.20333	-1.30031	8.66143e-11	1.00037e-09
ncbi_106508452	CSRNP2	1.63667	0.39	-2.06921	9.0353e-11	1.04174e-09
ncbi_100155363	C5H12orf66	5.98333	1.95333	-1.61501	9.55743e-11	1.09811e-09
ncbi_100522443	STIL	6.89333	2.11333	-1.70568	9.59068e-11	1.10097e-09
ncbi_100152399	ARID4B	2.95667	0.733333	-2.01143	9.60255e-11	1.10138e-09
ncbi_100620172	IRX5	5.85333	1.20333	-2.28222	9.88966e-11	1.13235e-09
ncbi_100525405	ADPRHL2	15.5067	5.56	-1.47973	1.02098e-10	1.16598e-09
ncbi_100523236	TAF7	13.42	4.68333	-1.51878	1.03505e-10	1.18001e-09
ncbi_100737847	PLEKHA2	2.79333	0.001	-11.4478	1.05102e-10	1.19513e-09
ncbi_100524376	ITPKC	4.32	1.16	-1.89691	1.05683e-10	1.2007e-09
ncbi_100155137	POGZ	9.10333	4.46333	-1.02827	1.07716e-10	1.22275e-09
ncbi_100152744	ZSWIM3	4.31333	0.23	-4.2291	1.11372e-10	1.26317e-09
ncbi_100155191	C4H1orf112	6.81333	1.42667	-2.25571	1.21147e-10	1.36934e-09
ncbi_100154795	LRIG2	5.74667	1.69667	-1.76002	1.27034e-10	1.43466e-09
ncbi_100621449	LRRC45	2.90667	8.23667	1.50269	1.3734e-10	1.54244e-09
ncbi_100516427	ERCC4	6.31	2.43333	-1.37471	1.43375e-10	1.60823e-09
ncbi_100153948	PARP14	6.95	2.09667	-1.72892	1.48107e-10	1.6585e-09
ncbi_100516920	TMEM131L	4.46667	1.42	-1.65331	1.55454e-10	1.73636e-09
ncbi_100037298	SLC7A2	2.9	7.06333	1.2843	1.57898e-10	1.76218e-09
ncbi_100523010	MSANTD2	2.39333	0.001	-11.2248	1.66129e-10	1.84625e-09
ncbi_100628198	ZNF691	2.96667	0.823333	-1.84929	1.66383e-10	1.84753e-09
ncbi_100154380	BCOR	2.17333	0.363333	-2.58054	1.67198e-10	1.85502e-09
ncbi_100522873	EPHA2	24.8733	10.7933	-1.20446	1.6875e-10	1.87066e-09
ncbi_110261113	E2F2	4.92	1.57333	-1.64483	1.93362e-10	2.13279e-09
ncbi_100519703	F2RL1	4.5	0.82	-2.45623	1.96416e-10	2.16467e-09
ncbi_100154583	CDCA7	11.7267	2.25	-2.3818	2.04118e-10	2.24022e-09
ncbi_100625586	OGFOD1	17.4067	7.93333	-1.13364	2.09532e-10	2.29773e-09
ncbi_100739845	IARS2	2.31667	0.673333	-1.78266	2.09976e-10	2.30069e-09
ncbi_100154026	SIM1	3.77	1.37333	-1.45688	2.13164e-10	2.32984e-09
ncbi_100522471	GCC1	5.01	1.48	-1.75921	2.14426e-10	2.33977e-09
ncbi_110261238	IPP	12.1067	5.47333	-1.14531	2.18682e-10	2.37837e-09
MSTRG.56009	--	5.94333	1.45333	-2.03191	2.19568e-10	2.38604e-09
ncbi_574063	AURKA	47.6833	22.5933	-1.07759	2.20286e-10	2.39189e-09
ncbi_100520470	MAP1A	1.12	0.09	-3.63743	2.3024e-10	2.49383e-09
ncbi_100512403	UBN1	11.91	4.51333	-1.39991	2.5116e-10	2.70273e-09
ncbi_100515017	TNRC18	2.16	0.456667	-2.24182	2.55366e-10	2.74353e-09
ncbi_100154357	CNNM1	4.96	1.86	-1.41504	2.56535e-10	2.75385e-09
ncbi_100524686	NSUN4	7.85333	2.57	-1.61154	2.64996e-10	2.84238e-09
ncbi_100739264	HES4	0.253333	1.48	2.54649	2.70731e-10	2.90154e-09
ncbi_100739208	ZYG11B	6.76667	3.13	-1.11228	2.78739e-10	2.98494e-09
ncbi_100517048	FDXACB1	3.81	0.603333	-2.65876	2.85117e-10	3.05077e-09
ncbi_100152796	ARGLU1	2.19667	6.26	1.51085	3.23624e-10	3.44332e-09
ncbi_397121	PLAT	17.1533	46.18	1.42878	3.29533e-10	3.50337e-09
ncbi_110258335	TNFAIP2	15.9	6.85333	-1.21415	3.3554e-10	3.56437e-09
ncbi_100511473	BDH1	6.35333	1.93	-1.71891	3.52381e-10	3.73428e-09
ncbi_100523358	JUNB	2.74667	0.503333	-2.4481	3.56219e-10	3.77193e-09
ncbi_100625926	PURA	2.84	1.24667	-1.18782	3.62574e-10	3.8331e-09
ncbi_100522820	KIF24	2.63667	0.73	-1.85275	3.65608e-10	3.859e-09
ncbi_100152320	DOLK	13.04	4.21667	-1.62877	3.78043e-10	3.9839e-09
ncbi_100624699	ZNF518B	4.43333	1.20667	-1.87736	3.99609e-10	4.20113e-09
ncbi_100156630	MAPK14	13.9333	6.08333	-1.19561	4.00003e-10	4.20194e-09
ncbi_100627056	WNT5A	1.66	0.263333	-2.65622	4.01743e-10	4.21687e-09
ncbi_100154715	CDK2	22.9633	9.47667	-1.27688	4.19253e-10	4.39717e-09
ncbi_100625554	PHF23	9.47333	2.83	-1.74307	4.52794e-10	4.73396e-09
ncbi_100511026	GAB1	3.61	1.15667	-1.64203	4.57479e-10	4.77916e-09
ncbi_100157918	PLEKHS1	6.19333	1.62333	-1.93176	4.90235e-10	5.10122e-09
ncbi_100153078	FZD3	2.07	0.69	-1.58496	5.10521e-10	5.30397e-09
ncbi_102162088	NLRP12L	3.87667	1.16	-1.74069	5.11591e-10	5.31092e-09
ncbi_100512219	POM121C	7.81333	3.32	-1.23475	5.24713e-10	5.4386e-09
ncbi_595128	OAS2	5.60667	15.5833	1.47479	5.29024e-10	5.47043e-09
ncbi_100519988	FBXO30	1.71	0.436667	-1.96939	5.31267e-10	5.48935e-09
ncbi_100623558	RWDD2B	2.63667	0.87	-1.59963	5.33724e-10	5.50798e-09
ncbi_100517749	FEN1	26.22	10.7	-1.29306	5.33903e-10	5.50798e-09
ncbi_396602	ST3GAL4	10.8833	2.78	-1.96896	5.43285e-10	5.59604e-09
ncbi_100620188	LOC100620188	8.03333	2.49	-1.68985	5.76069e-10	5.91073e-09
ncbi_100520328	ZMYM5	9.22333	2.25667	-2.03109	6.06994e-10	6.21359e-09
ncbi_100623588	KLHL20	7.97333	2.79333	-1.5132	6.10187e-10	6.24145e-09
ncbi_100624559	LOC100624559	6.59333	2.96667	-1.15217	6.53227e-10	6.66624e-09
ncbi_100627870	PIGM	5.58333	1.22667	-2.18638	6.71631e-10	6.8446e-09
ncbi_100511747	SETD1A	3.49667	1.43333	-1.28661	6.71738e-10	6.8446e-09
ncbi_102158823	ZNF200	3.52333	0.943333	-1.9011	7.17417e-10	7.28759e-09
ncbi_100624678	CLN8	10.3233	3.46	-1.57706	7.18094e-10	7.28887e-09
ncbi_100156359	LIMK2	52.01	23.2	-1.16466	7.23566e-10	7.33879e-09
ncbi_100157730	TGS1	9.7	3.93	-1.30346	7.30579e-10	7.40424e-09
ncbi_100520059	CHST14	5.03667	0.526667	-3.25751	7.48631e-10	7.56981e-09
ncbi_102159049	RSBN1	6.63667	2.80333	-1.24332	8.35817e-10	8.41923e-09
ncbi_100329221	PPARGC1B	2.65	0.7	-1.92057	8.53168e-10	8.58748e-09
ncbi_100624928	SPICE1	4.10333	1.04667	-1.97099	8.68186e-10	8.732e-09
ncbi_100515835	RSPRY1	8.47	3.13667	-1.43313	8.76974e-10	8.81369e-09
ncbi_100623274	CTCF	16.1967	7.42	-1.12621	8.97332e-10	9.00867e-09
ncbi_100625125	SERTAD3	7.49	0.73	-3.359	8.97736e-10	9.00867e-09
ncbi_100622071	ERCC6L	5.78	1.49667	-1.94932	9.17121e-10	9.18926e-09
ncbi_100522106	EDRF1	6.06	2.19667	-1.464	9.33566e-10	9.33284e-09
ncbi_100037274	TAF4B	6.42333	2.52333	-1.34799	9.79101e-10	9.73658e-09
ncbi_100518489	GAN	3.65	1.70333	-1.09954	1.04039e-09	1.03305e-08
ncbi_100154452	TRIP11	3.55	1.45	-1.29177	1.05602e-09	1.04778e-08
ncbi_100517522	KDM3A	15.7333	7.80333	-1.01166	1.05801e-09	1.04898e-08
ncbi_100154070	PNMA1	4.78667	0.963333	-2.31291	1.07422e-09	1.06425e-08
ncbi_110258072	SAPCD2	3.88333	1.16	-1.74317	1.12024e-09	1.10736e-08
ncbi_100620894	ZNF592	4.35333	1.63333	-1.4143	1.12111e-09	1.10739e-08
ncbi_396663	CCR7	0.773333	2.73667	1.82326	1.12713e-09	1.11251e-08
ncbi_100518283	TSPYL1	16.2833	7.18667	-1.18	1.1371e-09	1.12151e-08
ncbi_100520319	FZD4	3.57	0.47	-2.92519	1.2222e-09	1.20365e-08
ncbi_100736642	AKAP11	1.39667	0.001	-10.4478	1.24356e-09	1.22287e-08
ncbi_100513670	NCAPG	19.07	7.53333	-1.33994	1.2872e-09	1.2639e-08
ncbi_100739402	KLHL9	15.4767	7.68	-1.01092	1.31782e-09	1.28919e-08
ncbi_100623006	KMT2A	8.24667	2.62	-1.65424	1.32185e-09	1.29217e-08
ncbi_100515777	LRP6	7.75333	3.86667	-1.00373	1.33291e-09	1.30106e-08
ncbi_100217385	UTP3	9.4	2.29667	-2.03312	1.37763e-09	1.34372e-08
ncbi_100151746	FLOT1	9.63667	20.3067	1.07535	1.45175e-09	1.41185e-08
ncbi_100520311	ZBED4	5.76	2.13667	-1.43071	1.4535e-09	1.41252e-08
ncbi_100155343	MKRN3	1.46667	0.253333	-2.53343	1.50968e-09	1.46497e-08
ncbi_100525928	CLSPN	7.87333	3.53333	-1.15594	1.70589e-09	1.64571e-08
ncbi_110256137	RAI1	5.59333	2.35	-1.25105	1.88574e-09	1.81261e-08
ncbi_100518412	B4GAT1	11.1567	2.14	-2.38222	2.03849e-09	1.95377e-08
ncbi_100513342	LMNB1	19.22	8.6	-1.1602	2.09555e-09	2.00611e-08
ncbi_100514038	LOC100514038	7.63667	2.39	-1.67593	2.21645e-09	2.11819e-08
ncbi_100737468	IL34	6.11333	0.723333	-3.07923	2.25018e-09	2.14732e-08
ncbi_100736805	PEX10	1.43333	3.23667	1.17513	2.27508e-09	2.16796e-08
ncbi_100144487	DRD1	0.796667	2.22	1.47851	2.28646e-09	2.17567e-08
ncbi_100152080	ZNF407	2.43	0.763333	-1.67057	2.30973e-09	2.19596e-08
ncbi_100736875	BCL7A	4.90333	1.32333	-1.88959	2.3111e-09	2.19596e-08
ncbi_100523750	SMTNL2	4.78333	0.756667	-2.66029	2.37774e-09	2.25443e-08
ncbi_100524640	PCLO	0.496667	0.0366667	-3.75974	2.55606e-09	2.41484e-08
ncbi_100525209	IER2	9.12	2.56	-1.83289	2.66111e-09	2.5123e-08
ncbi_100154314	SHPRH	5.15	1.9	-1.43857	2.6924e-09	2.54003e-08
ncbi_110256100	MIS12	7.21	1.86333	-1.95211	2.71065e-09	2.55543e-08
ncbi_100525865	STARD7	13.9133	5.08333	-1.45262	2.89906e-09	2.72916e-08
ncbi_396925	VCAM1	1.82667	4.81	1.39682	2.92333e-09	2.74831e-08
ncbi_396611	IRF1	8.04333	1.96667	-2.03204	2.92356e-09	2.74831e-08
ncbi_100524271	AAED1	9.83667	4.31333	-1.18937	3.08156e-09	2.88455e-08
ncbi_100620287	BORCS6	1.43333	0.22	-2.7038	3.09069e-09	2.89089e-08
ncbi_110262190	PPM1K	4.81333	1.77667	-1.43786	3.0927e-09	2.89089e-08
ncbi_100520806	NXPE3	10.81	4.81	-1.16826	3.11421e-09	2.90484e-08
ncbi_100154575	RNF182	0.463333	1.75667	1.92272	3.25637e-09	3.03316e-08
ncbi_100524733	PRELID2	8.72	4.1	-1.0887	3.31594e-09	3.07999e-08
ncbi_100524607	SPTY2D1	9.61667	4.06	-1.24406	3.36752e-09	3.12351e-08
ncbi_102160889	ZNF319	3.94667	1.18333	-1.73778	3.41167e-09	3.16224e-08
ncbi_100511833	KBTBD7	2.44333	0.163333	-3.90296	3.61135e-09	3.34265e-08
ncbi_110261337	LOC110261337	3.07333	0.546667	-2.49107	3.75118e-09	3.46964e-08
ncbi_100519003	APEX2	8.76	2.76	-1.66626	4.07673e-09	3.76025e-08
ncbi_100157601	TYSND1	12.99	3.55667	-1.8688	4.1363e-09	3.81254e-08
ncbi_100737192	ZADH2	19.14	8.13333	-1.23467	4.20676e-09	3.87209e-08
ncbi_100511910	CORO2A	4.39667	1.28667	-1.77277	4.21038e-09	3.87273e-08
ncbi_100523095	TMEM177	5.87667	1.30333	-2.17279	4.21382e-09	3.8732e-08
ncbi_100623374	NOL8	6.76	2.70667	-1.32051	4.26713e-09	3.91948e-08
ncbi_100153964	METTL18	8.14	1.43667	-2.5023	4.29489e-09	3.94224e-08
ncbi_733680	SLC35D1	4.98333	2.10333	-1.24443	4.41687e-09	4.04579e-08
ncbi_102158636	KTI12	10.4233	3.1	-1.74948	4.46342e-09	4.08278e-08
ncbi_100624467	LOC100624467	6.06333	2.2	-1.46261	4.53263e-09	4.14036e-08
ncbi_100624418	FAM110C	3.01	0.413333	-2.86439	4.61428e-09	4.20335e-08
ncbi_110257061	NIPA1	4.98333	2.07	-1.26748	4.70139e-09	4.27094e-08
ncbi_100152836	GPAT4	0.001	3.43	11.744	5.03171e-09	4.56162e-08
ncbi_102159442	TNRC6B	7.6	3.49333	-1.1214	5.11376e-09	4.62651e-08
ncbi_100156778	PI4KB	16.5667	7.55	-1.13373	5.12389e-09	4.6325e-08
ncbi_100519111	MCM2	4.49333	1.17333	-1.93717	5.43095e-09	4.90007e-08
ncbi_100517807	SYDE1	14.1033	6.77667	-1.05739	5.56796e-09	5.01685e-08
ncbi_100523617	TRIM27	8.09667	3.08333	-1.39284	5.65269e-09	5.08627e-08
ncbi_100739697	CNNM4	7.34333	3.06667	-1.25976	5.67913e-09	5.10658e-08
ncbi_100518620	LOC100518620	4.42	1.2	-1.88101	5.83207e-09	5.237e-08
ncbi_100525594	THAP9	0.9	0.113333	-2.98935	5.85529e-09	5.25428e-08
ncbi_100511736	AP5B1	4.69	1.08333	-2.11411	6.00773e-09	5.38377e-08
ncbi_100737324	KLHL22	7.40667	2.12333	-1.80249	6.09831e-09	5.46125e-08
ncbi_100513348	EIF2AK3	6.54667	2.86	-1.19475	6.14521e-09	5.49953e-08
ncbi_110260907	LOC110260907	1.54667	0.33	-2.22862	6.24685e-09	5.58294e-08
ncbi_100622156	TNFAIP3	10.5633	4.36333	-1.27556	6.85915e-09	6.10954e-08
ncbi_100517078	LRRC8E	2.48667	0.366667	-2.76167	6.87388e-09	6.11853e-08
ncbi_100518606	SERTAD2	4.62667	1.74333	-1.40812	6.89639e-09	6.13445e-08
ncbi_100154705	LYSMD1	5.77	1.32667	-2.12077	6.90145e-09	6.13483e-08
ncbi_100628234	CPTP	12.6567	4.21667	-1.58572	6.95615e-09	6.1793e-08
ncbi_100516638	ZCCHC6	2.65667	0.743333	-1.83754	7.09017e-09	6.29413e-08
ncbi_100624950	LOC100624950	2.10333	0.61	-1.7858	7.21064e-09	6.38822e-08
ncbi_110259969	ITPRIPL1	2.95333	0.56	-2.39885	7.60896e-09	6.72311e-08
ncbi_110256877	IRF2BP2	6.10333	2.23	-1.45255	7.71737e-09	6.81435e-08
ncbi_100514343	TBC1D10B	12.2467	5.42333	-1.17514	8.05942e-09	7.1069e-08
ncbi_100621490	DDX28	6.62333	1.48	-2.16196	8.23036e-09	7.24797e-08
ncbi_404277	TEC	3.03333	6.91	1.18778	9.45302e-09	8.2916e-08
ncbi_100737616	THNSL2	2.76	0.463333	-2.57455	9.65837e-09	8.4605e-08
ncbi_100152434	PRPH	0.0466667	0.656667	3.8147	9.68004e-09	8.47388e-08
ncbi_100153230	TST	20.5767	7.35	-1.48519	9.73877e-09	8.51966e-08
ncbi_100156894	ASPHD2	2.68	0.646667	-2.05114	1.01922e-08	8.89866e-08
ncbi_100625699	NUAK2	4.99333	1.27667	-1.96762	1.03448e-08	9.01997e-08
ncbi_110261148	ZC3H12A	5.18333	0.75	-2.78892	1.07741e-08	9.38812e-08
ncbi_100154479	NRDE2	3.88	1.40667	-1.46378	1.09052e-08	9.4837e-08
ncbi_100153069	ZNF318	6.50667	3.12667	-1.05729	1.13353e-08	9.84473e-08
ncbi_100624034	CAPRIN2	5.64333	1.78	-1.66467	1.16423e-08	1.00915e-07
ncbi_397251	PLK2	38.8467	12.76	-1.60616	1.17168e-08	1.01495e-07
ncbi_100516002	LRCH4	6.39	2.34667	-1.4452	1.17742e-08	1.01858e-07
ncbi_397159	ATP7A	5.57	2.74333	-1.02175	1.18563e-08	1.02434e-07
ncbi_100511613	C1GALT1C1	5.69667	1.43667	-1.98739	1.2526e-08	1.07799e-07
ncbi_100739214	UBE3D	10.6533	3.08	-1.7903	1.29255e-08	1.1102e-07
ncbi_100153742	PEX11B	19.4033	8.70333	-1.15666	1.36379e-08	1.16836e-07
ncbi_100511119	N4BP3	1.82333	0.386667	-2.23742	1.37467e-08	1.17692e-07
ncbi_100622680	BBS12	4.28667	1.81667	-1.23856	1.47099e-08	1.25532e-07
ncbi_100157642	THBD	3.03333	0.09	-5.07484	1.54319e-08	1.31608e-07
ncbi_102162360	OXSM	12.7733	4.45333	-1.52018	1.61866e-08	1.37712e-07
MSTRG.68482	--	5	13.5733	1.44078	1.62585e-08	1.38213e-07
ncbi_102162416	FAM217B	2.44667	0.51	-2.26225	1.64586e-08	1.39824e-07
ncbi_100523759	CASP8AP2	5.67667	2.44667	-1.21423	1.6524e-08	1.402e-07
ncbi_100124378	MOCS3	11.0733	4.57333	-1.27577	1.67082e-08	1.41672e-07
ncbi_100522113	ZMYM3	6.45667	2.86333	-1.17309	1.68113e-08	1.42455e-07
ncbi_100523730	BCL11A	2.46	0.673333	-1.86927	1.68801e-08	1.42947e-07
ncbi_100518133	KLHL14	6.99333	2.73333	-1.35532	1.69487e-08	1.43436e-07
ncbi_100155903	WDR47	13.8633	6.59333	-1.07219	1.75142e-08	1.47937e-07
ncbi_100624989	SERTAD1	5.74	0.786667	-2.86723	1.77308e-08	1.49672e-07
ncbi_100622638	KNOP1	8.53333	2.33667	-1.86866	1.78169e-08	1.50302e-07
ncbi_100511319	C3H2orf42	6.80667	2.12667	-1.67835	1.8451e-08	1.55553e-07
ncbi_403162	INSIG1	15.3167	4.4	-1.79953	1.86678e-08	1.5718e-07
ncbi_100157594	TTPAL	3.47333	1.63667	-1.08556	1.87754e-08	1.57986e-07
ncbi_100514928	GZF1	2.79667	0.693333	-2.01209	1.93562e-08	1.6246e-07
ncbi_100620522	BACH2	0.113333	0.643333	2.50499	1.97809e-08	1.65919e-07
ncbi_100524547	SH3BP5L	14.8067	7.36333	-1.00782	1.97989e-08	1.65965e-07
ncbi_100518228	ZSWIM1	3.72333	0.546667	-2.76786	1.98583e-08	1.66358e-07
MSTRG.36232	JRKL	5.99	2.04333	-1.55163	1.9983e-08	1.67296e-07
ncbi_100517706	CEP68	5.96333	2.58333	-1.20689	2.00903e-08	1.68088e-07
ncbi_100515229	PHTF2	5.16667	2.12333	-1.2829	2.01608e-08	1.68571e-07
ncbi_100525362	TSEN2	7.04667	2.37	-1.57205	2.01827e-08	1.68648e-07
ncbi_110259315	PGPEP1	1.72667	0.333333	-2.37295	2.02177e-08	1.68834e-07
ncbi_100624340	USP38	9.89667	4.81	-1.04091	2.10188e-08	1.75082e-07
ncbi_100519508	IKBKE	9.18667	3.98333	-1.20557	2.13538e-08	1.77761e-07
ncbi_100152664	BTBD7	5.22667	2.60333	-1.00553	2.26929e-08	1.88197e-07
ncbi_100519733	NCBP3	1.87	0.523333	-1.83724	2.27427e-08	1.88492e-07
ncbi_100516377	PLEKHG5	0.06	1.66333	4.79297	2.31808e-08	1.92003e-07
ncbi_100511707	BACE1	10.0433	4.86667	-1.04523	2.3383e-08	1.93436e-07
ncbi_100620136	TAF6L	2.81333	0.123333	-4.51165	2.40066e-08	1.9847e-07
ncbi_100514689	MAST4	2.43667	0.943333	-1.36907	2.43037e-08	2.00676e-07
ncbi_100513084	CSF1	15.84	7.55667	-1.06775	2.4323e-08	2.00711e-07
ncbi_102167168	FASTKD5	12.7133	5.75333	-1.14387	2.50251e-08	2.06246e-07
ncbi_396702	CD58	18.7967	5.91	-1.66925	2.52988e-08	2.08373e-07
ncbi_396880	CXCL8	2.29	5.72333	1.32151	2.54319e-08	2.09338e-07
ncbi_100621596	GSG2	8.25	3.34667	-1.30167	2.7485e-08	2.25397e-07
ncbi_100737299	RGMB	2.08333	0.316667	-2.71786	2.7589e-08	2.2611e-07
ncbi_100154459	RIC8B	3.01667	0.846667	-1.83309	2.79153e-08	2.28643e-07
ncbi_100624931	FAM214B	3.55	0.79	-2.16789	2.81294e-08	2.30112e-07
ncbi_100736562	CREB1	2.82	0.81	-1.7997	2.81475e-08	2.30118e-07
ncbi_100517687	BDP1	6.10667	2.86333	-1.09269	2.83594e-08	2.31706e-07
ncbi_100624042	SACS	2.76	0.613333	-2.16993	2.85938e-08	2.33213e-07
ncbi_100514251	XPC	5.08	1.72333	-1.55963	2.95846e-08	2.40677e-07
ncbi_100524635	HELQ	3.17	0.676667	-2.22797	2.98237e-08	2.42324e-07
ncbi_100512323	PRICKLE3	9.74	3.33	-1.5484	3.01371e-08	2.44721e-07
ncbi_396632	BCL2L11	8.19	2.88667	-1.50446	3.07219e-08	2.49317e-07
ncbi_100523640	GP5	0.00333333	0.283333	6.40939	3.08347e-08	2.4999e-07
ncbi_100154680	ABHD13	7.61333	3.64	-1.06459	3.08426e-08	2.4999e-07
ncbi_100514813	SLC25A53	2.39	0.446667	-2.41974	3.14762e-08	2.54501e-07
ncbi_100152629	ANKS6	4.90667	2.19	-1.16381	3.2042e-08	2.5876e-07
ncbi_100153356	ZNF239	2.97667	0.473333	-2.65277	3.3334e-08	2.68702e-07
ncbi_100519513	SP6	2.11	0.226667	-3.2186	3.38611e-08	2.72619e-07
ncbi_100739654	MAML2	3.78333	1.87	-1.01662	3.44406e-08	2.76948e-07
ncbi_100623262	SLC15A4	7.76333	2.59667	-1.58002	3.57501e-08	2.87303e-07
ncbi_100513936	SLC25A29	4.92667	2.29333	-1.10317	3.65313e-08	2.93225e-07
ncbi_110255331	LOC110255331	8.13667	2.38667	-1.76944	3.69143e-08	2.96119e-07
ncbi_100622496	CLASP1	10.25	4.92	-1.05889	3.79729e-08	3.04427e-07
ncbi_100625088	LOC100625088	3.69667	0.803333	-2.20215	3.9019e-08	3.12057e-07
ncbi_100155627	LRRC8B	2.66333	0.646667	-2.04214	4.02962e-08	3.21302e-07
ncbi_110261177	CPNE7	1.39333	0.223333	-2.64127	4.65953e-08	3.69967e-07
ncbi_100514323	LOC100514323	4.19333	1.17667	-1.83339	4.75246e-08	3.7712e-07
ncbi_100156592	SPATA5L1	5.87	1.58333	-1.8904	4.86707e-08	3.85521e-07
ncbi_100153847	ASXL1	9.08667	3.42667	-1.40695	4.88303e-08	3.86554e-07
ncbi_100515232	ERCC6L2	2.96667	1.10333	-1.42697	4.89529e-08	3.87292e-07
ncbi_100736673	MAST3	2.35667	0.63	-1.90332	4.90786e-08	3.88055e-07
ncbi_100737653	MAGEF1	4.90667	0.51	-3.26617	4.91143e-08	3.88106e-07
ncbi_100525781	PBRM1	3.77667	1.50333	-1.32895	4.91927e-08	3.88493e-07
ncbi_397590	PTGS2	0.45	1.86667	2.05247	5.15882e-08	4.07169e-07
ncbi_100141471	CLK1	6.65667	1.61667	-2.04178	5.24392e-08	4.13638e-07
ncbi_100512265	ATL3	9.81	4.22333	-1.21587	5.33103e-08	4.20259e-07
ncbi_100155813	TMEM70	19.6033	7.53667	-1.3791	5.35245e-08	4.21697e-07
ncbi_110256943	SH3BP4	8.66667	3.69667	-1.22925	5.82348e-08	4.56633e-07
ncbi_100156507	FAM109A	2.07333	0.82	-1.33826	5.87878e-08	4.60423e-07
ncbi_100624464	ARL10	6.79	2.85667	-1.24908	5.92162e-08	4.6323e-07
ncbi_100156217	ITPRIP	2.46	0.213333	-3.52748	5.95954e-08	4.65922e-07
ncbi_100517858	C13H3orf58	2.23	0.343333	-2.69936	6.01053e-08	4.69076e-07
ncbi_100522166	TMEM37	10.1833	3.78667	-1.42721	6.16233e-08	4.80074e-07
ncbi_100156714	MEF2D	5.26667	1.8	-1.54889	6.31757e-08	4.91589e-07
ncbi_100514190	QTRT2	9.93	3.99333	-1.3142	6.35631e-08	4.94023e-07
ncbi_100523973	PTAFR	3.83333	1.01	-1.92424	6.64505e-08	5.15254e-07
ncbi_100738263	SPRYD4	10.0733	3.28	-1.61877	6.72458e-08	5.21116e-07
ncbi_100517731	LOC100517731	1.53	0.296667	-2.36662	6.93922e-08	5.35554e-07
ncbi_100625272	SUOX	8.33	3.04667	-1.45108	6.95201e-08	5.36228e-07
ncbi_100153791	CYR61	10.3033	29.4833	1.51679	6.98283e-08	5.38292e-07
ncbi_100125967	LDLRAP1	4.97333	1.33333	-1.89918	7.01314e-08	5.40314e-07
ncbi_100522763	SGO2	6.65333	2.81333	-1.2418	7.08059e-08	5.44876e-07
ncbi_396590	MSMO1	21.0033	9.29333	-1.17635	7.16985e-08	5.51104e-07
ncbi_100514083	ADCK2	8.27	3.37333	-1.29371	7.40438e-08	5.68141e-07
ncbi_100517488	THNSL1	2.91333	0.73	-1.9967	7.56761e-08	5.80329e-07
ncbi_100217397	LPCAT1	7.47	2.49	-1.58496	7.97895e-08	6.11166e-07
ncbi_100153821	DDIT4	7.21667	1.82667	-1.98212	8.26392e-08	6.32261e-07
ncbi_100521624	TERF2IP	16.4667	7.55333	-1.12436	8.45245e-08	6.45939e-07
ncbi_100521990	LRIG1	2.32667	0.65	-1.83975	8.47432e-08	6.46864e-07
ncbi_106504942	FAM72A	9.70333	3.50333	-1.46975	8.6479e-08	6.58973e-07
ncbi_100155716	PRDM4	9.80333	4.65667	-1.07397	8.66575e-08	6.59953e-07
ncbi_100625050	EPSTI1	2.66333	5.33333	1.0018	8.98562e-08	6.81568e-07
ncbi_102160196	FAM107B	3.12333	0.656667	-2.24985	9.16035e-08	6.93629e-07
ncbi_100519989	EPHA1	4.09	0.95	-2.1061	9.29637e-08	7.03124e-07
ncbi_110258923	LOC110258923	4.88667	0.836667	-2.54613	9.83538e-08	7.42195e-07
ncbi_100152210	TAF5	3.45667	0.86	-2.00697	1.0107e-07	7.61826e-07
ncbi_100523240	ZNF646	3.28333	1.04	-1.65858	1.03315e-07	7.77858e-07
ncbi_100113409	SQLE	29.4367	13.8333	-1.08947	1.03918e-07	7.81064e-07
ncbi_100512501	INPP5A	1.55333	3.45	1.15123	1.04316e-07	7.83615e-07
ncbi_100154627	KIFC1	9.79	3.75	-1.38442	1.07573e-07	8.07166e-07
ncbi_100620165	ZSWIM6	2.35333	0.67	-1.81247	1.08274e-07	8.11964e-07
ncbi_100156979	TRAF3	7.35	3.47	-1.08281	1.10534e-07	8.27505e-07
ncbi_100523729	NAGK	2.10667	0.62	-1.76462	1.16295e-07	8.67199e-07
ncbi_100516331	MED17	14.6433	6.47	-1.17841	1.18715e-07	8.84751e-07
ncbi_100621291	ZZEF1	17.22	7.66	-1.16867	1.20286e-07	8.95444e-07
ncbi_100511132	BICD1	2.85	0.733333	-1.95842	1.2104e-07	9.0005e-07
ncbi_100625139	KBTBD11	1.30667	0.326667	-2	1.23389e-07	9.16487e-07
ncbi_100738292	SPHK2	5.7	1.65667	-1.78268	1.26164e-07	9.36137e-07
ncbi_100302700	SLC25A19	6.60333	1.34333	-2.29738	1.28779e-07	9.54375e-07
ncbi_100523433	ZNF668	4.05333	1.16667	-1.79672	1.32518e-07	9.80441e-07
ncbi_100156751	ASTE1	3.48667	0.586667	-2.57124	1.34832e-07	9.9645e-07
ncbi_100739123	RALYL	3.42667	1.27333	-1.4282	1.35376e-07	9.99908e-07
ncbi_100511998	MTF1	5.93667	2.46667	-1.26709	1.37516e-07	1.01458e-06
ncbi_100157762	SIPA1L1	6.49667	2.85333	-1.18705	1.41594e-07	1.04177e-06
ncbi_100153530	ZNF518A	2.64667	0.713333	-1.89153	1.49473e-07	1.09548e-06
ncbi_100626468	SLC2A3	5.92333	2.51333	-1.23681	1.49856e-07	1.09767e-06
ncbi_106508774	TRIM11	5.06333	2.43333	-1.05715	1.5144e-07	1.10856e-06
ncbi_110256288	MBD4	7.1	2.28333	-1.63668	1.51627e-07	1.1088e-06
ncbi_396893	MX2	0.22	1.42333	2.6937	1.5774e-07	1.15094e-06
ncbi_100738403	LOC100738403	2.70333	0.293333	-3.20413	1.57824e-07	1.15094e-06
ncbi_100737620	ZBTB1	4.70667	1.56	-1.59316	1.63199e-07	1.18818e-06
ncbi_100520731	ZNF174	3.63667	0.903333	-2.00929	1.65784e-07	1.205e-06
ncbi_100519641	PPP1R26	5.50333	2.41333	-1.18928	1.70318e-07	1.2366e-06
ncbi_100739450	NFATC3	7.07667	3.18	-1.15404	1.71607e-07	1.24459e-06
ncbi_100737363	UNC5CL	4.35333	1.44333	-1.59272	1.76821e-07	1.28101e-06
ncbi_102163927	FAM83C	0.0866667	0.586667	2.75899	1.77144e-07	1.28238e-06
ncbi_100157127	STOX1	1.89333	0.48	-1.97982	1.77203e-07	1.28238e-06
ncbi_100514740	SIRPB2	0.236667	2	3.07907	1.7982e-07	1.3006e-06
ncbi_100512542	SOX4	1.55667	0.43	-1.85605	1.86561e-07	1.34641e-06
ncbi_100736831	TNFSF9	10.5133	4.04667	-1.37741	1.89036e-07	1.36131e-06
ncbi_100519699	CTNND1	4.12667	1.92667	-1.09887	1.981e-07	1.42271e-06
ncbi_100156734	DCLRE1A	5.72333	2.37667	-1.26792	2.00791e-07	1.43969e-06
ncbi_100525460	PKHD1L1	1.58333	0.626667	-1.33719	2.02058e-07	1.44721e-06
ncbi_100156631	NEIL3	6.91667	2.01333	-1.78049	2.02511e-07	1.44967e-06
ncbi_100153985	SIX4	1.32667	0.18	-2.88174	2.07728e-07	1.4822e-06
ncbi_100155954	MAD2L1BP	4.65	1.41	-1.72154	2.19794e-07	1.56493e-06
ncbi_100153896	FLAD1	26.3933	10.9267	-1.27232	2.23573e-07	1.59097e-06
ncbi_100519899	SALL1	4.42667	1.93	-1.19762	2.2423e-07	1.5948e-06
ncbi_100520288	CHSY1	10.9933	5.47667	-1.00526	2.24511e-07	1.59593e-06
ncbi_100522450	ARHGAP24	4.9	2.21	-1.14874	2.25989e-07	1.60558e-06
ncbi_100516532	KIAA0586	3.40333	1.27333	-1.41834	2.27355e-07	1.61355e-06
ncbi_100154181	LOC100154181	6.54333	14.8	1.1775	2.35258e-07	1.66696e-06
ncbi_100153071	TRERF1	2.55667	0.616667	-2.0517	2.38236e-07	1.68716e-06
ncbi_100518810	TRIB3	6.45333	16.0333	1.31296	2.67929e-07	1.88633e-06
ncbi_100156408	WNK3	2.83333	1.07333	-1.4004	2.70835e-07	1.90476e-06
ncbi_100736900	KLHL18	8.35333	4.17333	-1.00115	2.71739e-07	1.90963e-06
ncbi_100624971	PIAS4	10.38	4.13333	-1.32843	2.71815e-07	1.90963e-06
ncbi_100153197	ARID4A	2.71667	0.963333	-1.49573	2.72171e-07	1.91111e-06
ncbi_100155885	KIF20B	7.35	3.62333	-1.02043	2.85951e-07	2.00403e-06
ncbi_100511221	MRPS23	40.5133	20.24	-1.00119	2.86914e-07	2.00931e-06
ncbi_100151743	PPP1R18	7.53333	3.54	-1.08954	2.92803e-07	2.04946e-06
ncbi_100517762	TERF2	12.4533	4.71667	-1.40069	2.98813e-07	2.08822e-06
ncbi_100153815	ZNHIT6	3.11667	0.593333	-2.39309	3.14751e-07	2.19728e-06
ncbi_100514894	ZNF653	4.04	0.33	-3.61382	3.19908e-07	2.23093e-06
ncbi_100517305	RNF43	1.91333	0.4	-2.25802	3.26981e-07	2.27666e-06
ncbi_100514536	CBX8	5.22	0.303333	-4.10507	3.33194e-07	2.31626e-06
ncbi_100621255	S100PBP	6.34333	2.95667	-1.10127	3.45822e-07	2.39531e-06
ncbi_100519065	UBN2	2.95333	1.34333	-1.13653	3.46342e-07	2.39759e-06
ncbi_100152069	SMAD6	1.17333	0.09	-3.70454	3.48366e-07	2.40782e-06
ncbi_100152159	FAM83A	2.58667	0.29	-3.15697	3.48628e-07	2.40838e-06
ncbi_100517760	PTPN22	1.51333	0.001	-10.5635	3.49486e-07	2.41304e-06
ncbi_100141304	BLM	5.76	2.41667	-1.25305	3.585e-07	2.4727e-06
ncbi_100511968	NOL4L	1.27	0.17	-2.90122	3.66628e-07	2.5235e-06
ncbi_100515422	MFSD4B	0.85	0.17	-2.32193	3.78631e-07	2.59801e-06
ncbi_100511364	OVOL1	2.95667	0.573333	-2.36653	3.80745e-07	2.60846e-06
ncbi_100737979	CDK5RAP2	5.34	2.63667	-1.01812	3.90544e-07	2.66952e-06
ncbi_100153516	BAZ2A	15.0567	5.62667	-1.42005	3.90666e-07	2.66952e-06
ncbi_100156840	TBC1D2B	3.05667	1.11667	-1.45276	3.98824e-07	2.72105e-06
ncbi_100511692	TROAP	5.43667	1.74333	-1.64087	4.02052e-07	2.74166e-06
ncbi_100512551	PIK3C2B	2.32333	0.83	-1.48501	4.03755e-07	2.75185e-06
ncbi_100156688	PRMT6	5.08667	1.26667	-2.00568	4.07826e-07	2.7752e-06
ncbi_100513812	TOPORS	8.05	3.18	-1.33996	4.08019e-07	2.7752e-06
ncbi_100511584	CBX4	4.48667	1.18333	-1.92279	4.10098e-07	2.78791e-06
ncbi_100155891	LIG4	8.80667	4.28	-1.04099	4.11231e-07	2.79418e-06
ncbi_100522827	GEMIN4	9.90667	4.26333	-1.21642	4.16683e-07	2.82832e-06
ncbi_100515961	RELT	2.96333	0.523333	-2.50142	4.22378e-07	2.8655e-06
ncbi_100519066	HOXA9	1.38	0.2	-2.7866	4.3026e-07	2.91151e-06
ncbi_100624979	BRCA2	5.38	2.32	-1.21348	4.30872e-07	2.91417e-06
ncbi_102160982	RGS9BP	3.82667	0.766667	-2.31942	4.32658e-07	2.92475e-06
ncbi_100152950	FMO5	5.54	2.37333	-1.22297	4.5003e-07	3.03598e-06
ncbi_100620437	SP4	1.65	0.206667	-2.99709	4.5055e-07	3.03794e-06
ncbi_100516147	ARHGEF17	0.86	0.001	-9.74819	4.59117e-07	3.09413e-06
ncbi_100153767	MTMR11	7.79333	2.62	-1.57267	4.61731e-07	3.11016e-06
ncbi_100037964	SELENOP	115.7	56.94	-1.02287	4.72613e-07	3.17377e-06
ncbi_100510947	PTGDR2	2.5	0.52	-2.26534	5.00774e-07	3.35777e-06
ncbi_100524716	PLPBP	14.4633	6.98	-1.0511	5.01289e-07	3.35952e-06
ncbi_100037972	SLC7A7	3.89667	0.723333	-2.42951	5.08972e-07	3.40929e-06
ncbi_100048946	RNASEL	2.92333	0.183333	-3.99507	5.16588e-07	3.45506e-06
ncbi_100157556	LRRC8A	8.37	3.43333	-1.28562	5.30703e-07	3.54409e-06
ncbi_100152736	ZNF142	3.15	1.21333	-1.37638	5.46546e-07	3.64805e-06
ncbi_100519041	CCDC89	1.78333	0.38	-2.23051	5.54162e-07	3.69516e-06
ncbi_100524525	POMGNT2	2.68	0.343333	-2.96455	5.6083e-07	3.73398e-06
ncbi_100514233	EID3	0.56	0.08	-2.80735	5.86906e-07	3.9017e-06
ncbi_100623246	C3H16orf54	3.46667	0.41	-3.07985	6.1383e-07	4.06843e-06
ncbi_100516761	SLC35A5	1.30667	0.313333	-2.06012	6.1846e-07	4.09587e-06
ncbi_100156636	KAT6B	2.88667	1.27667	-1.17702	6.23512e-07	4.12407e-06
ncbi_100158095	SLC35E4	4.97333	1.89667	-1.39075	6.3623e-07	4.20217e-06
ncbi_100515955	PTPRU	3.45	1.05	-1.71621	6.38834e-07	4.21677e-06
ncbi_100037303	SGMS1	10.9667	4.53667	-1.27342	6.56539e-07	4.32694e-06
ncbi_106508768	ZNF689	5.29	2.09667	-1.33517	6.5688e-07	4.32694e-06
ncbi_654416	PEG10	56.25	22.5433	-1.31915	6.84367e-07	4.5006e-06
ncbi_100512564	FAM117B	2.54333	0.766667	-1.73005	6.85693e-07	4.50637e-06
ncbi_100516229	TTC28	1.68333	0.626667	-1.42555	6.87015e-07	4.51282e-06
ncbi_110262100	LOC110262100	0.886667	0.11	-3.01089	6.91116e-07	4.53301e-06
ncbi_397600	GATA6	3.84	1.05667	-1.86159	7.09016e-07	4.64122e-06
ncbi_100152418	MTBP	6.72	2.91333	-1.20579	7.26789e-07	4.74348e-06
ncbi_110259392	PRR7	1.69333	0.463333	-1.86974	7.29393e-07	4.75813e-06
ncbi_397138	FUT1	6.76667	2.33667	-1.53399	7.30426e-07	4.76252e-06
ncbi_102166542	ZBTB40	0.626667	0.001	-9.29155	7.41196e-07	4.82561e-06
ncbi_100517842	DDIAS	7.69333	3.39667	-1.17949	7.4472e-07	4.84617e-06
ncbi_100511244	KBTBD4	12.2933	6.02	-1.03004	7.4712e-07	4.8594e-06
ncbi_100519342	RNF24	7.24	3.08667	-1.22994	7.64477e-07	4.96497e-06
ncbi_100625295	GK5	3.55	1.58333	-1.16485	7.65941e-07	4.96911e-06
ncbi_100736741	MAP3K11	9.35333	4.66	-1.00515	7.66239e-07	4.96911e-06
ncbi_100155958	SRF	5.58	2.26333	-1.30182	7.75189e-07	5.02222e-06
ncbi_100525219	CDC14A	5.15667	2.42333	-1.08945	7.86131e-07	5.08813e-06
ncbi_100516066	SLC25A46	6.38	3.18	-1.00453	7.91799e-07	5.11981e-06
ncbi_100519288	STARD8	2.57667	0.76	-1.76143	8.07976e-07	5.21422e-06
ncbi_102160562	TBC1D24	4.09	1.32667	-1.62429	8.25581e-07	5.32524e-06
ncbi_110261686	ZBTB25	4.59	1.81	-1.3425	8.40109e-07	5.40841e-06
ncbi_100154769	PLEKHO2	1.87333	0.233333	-3.00514	8.63748e-07	5.54172e-06
ncbi_641342	NR1D1	1.58	0.33	-2.25939	8.98262e-07	5.74923e-06
ncbi_106510533	ZNF260	1.15	0.226667	-2.34299	9.27514e-07	5.92499e-06
ncbi_100524839	ELAC1	5.79667	2.79667	-1.05152	9.56268e-07	6.0969e-06
ncbi_397614	IL4R	10.4267	4.94	-1.0777	9.61218e-07	6.12551e-06
ncbi_100152586	SART3	8.40667	2.78	-1.59645	9.65381e-07	6.14907e-06
ncbi_110261139	ZMYM6	4.33333	1.73333	-1.32193	1.00226e-06	6.3651e-06
ncbi_100519689	LRP2	2.11	0.346667	-2.60562	1.01341e-06	6.43027e-06
ncbi_397229	SLC35C1	6.37333	1.19	-2.42109	1.02706e-06	6.51374e-06
ncbi_100521552	44629	7.53333	2.74667	-1.45561	1.02862e-06	6.52048e-06
ncbi_100514767	AMIGO1	1.90333	0.796667	-1.25648	1.03861e-06	6.58069e-06
ncbi_396654	AHR	2.97333	1.08	-1.46105	1.0393e-06	6.58189e-06
ncbi_100514707	AIMP2	24.5567	11.7267	-1.06632	1.04388e-06	6.60773e-06
ncbi_102167717	ZBTB33	6.4	2.66667	-1.26303	1.04443e-06	6.60807e-06
ncbi_100154547	HELLS	4.21	1.54	-1.45089	1.04548e-06	6.61155e-06
ncbi_100524673	DNAJC18	6.84	3.40333	-1.00705	1.04662e-06	6.6156e-06
ncbi_102161415	LPAR5	2.61667	0.316667	-3.04669	1.0476e-06	6.61862e-06
ncbi_100517306	PEX12	3.15667	0.65	-2.27989	1.04936e-06	6.62658e-06
ncbi_100525230	LURAP1	0.813333	0.0633333	-3.68281	1.0587e-06	6.68018e-06
ncbi_100511282	KSR1	2.09	0.836667	-1.32078	1.08536e-06	6.84411e-06
ncbi_100153659	FCRLB	0.001	0.37	8.53138	1.10318e-06	6.94328e-06
ncbi_100623892	ABCA7	2.74667	1.09333	-1.32895	1.16072e-06	7.29501e-06
ncbi_106508274	OPA3	4.81667	1.80333	-1.41737	1.16879e-06	7.34225e-06
ncbi_100517107	GPRIN3	0.753333	0.21	-1.8429	1.17003e-06	7.34308e-06
ncbi_100623993	SBNO2	1.23667	0.1	-3.62838	1.18511e-06	7.43419e-06
ncbi_110261092	SPSB1	3.61667	0.766667	-2.23799	1.2164e-06	7.62526e-06
MSTRG.26834	--	1.34	0.126667	-3.40312	1.21672e-06	7.62526e-06
ncbi_100154155	SLC46A3	2.03667	0.2	-3.34814	1.24757e-06	7.80747e-06
ncbi_100521677	CHML	2.31333	0.756667	-1.61224	1.25211e-06	7.83217e-06
ncbi_100622516	ZFAT	3.50333	1.57333	-1.1549	1.2626e-06	7.89044e-06
ncbi_100623776	TICAM1	3.95333	0.86	-2.20066	1.26748e-06	7.91711e-06
ncbi_100739862	HYLS1	8.52	2.59333	-1.71605	1.27519e-06	7.96155e-06
ncbi_100155799	FRY	2	0.79	-1.34008	1.31834e-06	8.21543e-06
ncbi_100524450	ABRAXAS1	3.34	1.24	-1.42951	1.32481e-06	8.24799e-06
ncbi_100518118	SNN	2.19	0.253333	-3.11182	1.34942e-06	8.38145e-06
ncbi_100520715	RIN1	0.98	0.001	-9.93664	1.35591e-06	8.41387e-06
ncbi_396629	TRAF6	9.73	4.38667	-1.14931	1.35734e-06	8.41751e-06
ncbi_100125953	TOR1A	18.0733	7	-1.36844	1.35776e-06	8.41751e-06
ncbi_396724	OLR1	0.263333	1.57333	2.57886	1.3847e-06	8.56045e-06
ncbi_100623002	CEP76	3.14333	1.17	-1.42579	1.4384e-06	8.86343e-06
ncbi_100523696	AMOTL2	1.07333	0.001	-10.0679	1.46593e-06	9.02046e-06
ncbi_100521173	DNAAF2	3.91333	1.23333	-1.66584	1.47562e-06	9.07165e-06
ncbi_100525511	DNAJC30	3.81	0.996667	-1.93461	1.51272e-06	9.28251e-06
ncbi_100153723	ABT1	10.14	4.64	-1.12786	1.53187e-06	9.39133e-06
ncbi_100513916	CAMLG	10.52	3.62333	-1.53775	1.53279e-06	9.39263e-06
ncbi_100516083	ERF	3.88667	0.87	-2.15945	1.56599e-06	9.59161e-06
ncbi_397570	OAS1	1.69	5.18	1.61593	1.58215e-06	9.68163e-06
ncbi_100512084	TBC1D2	6.96667	3.27667	-1.08824	1.60795e-06	9.82589e-06
ncbi_100519102	KIAA1217	0.64	0.001	-9.32193	1.60917e-06	9.82878e-06
ncbi_100518421	ZC3H6	1.93333	0.696667	-1.47255	1.68566e-06	1.0277e-05
ncbi_100523381	RAB4B	2.68	1.25667	-1.09263	1.72711e-06	1.052e-05
ncbi_100512419	PLPP3	8.88	4.05333	-1.13145	1.7335e-06	1.05541e-05
ncbi_100154376	KDM6A	5.71667	2.78667	-1.03663	1.74494e-06	1.06091e-05
ncbi_100523497	NUP62	9.71333	3.54	-1.45622	1.76863e-06	1.07432e-05
ncbi_100737517	SLC40A1	3.30667	0.723333	-2.19265	1.79596e-06	1.09043e-05
ncbi_100153906	DNA2	4.03333	1.57667	-1.35509	1.79685e-06	1.09047e-05
ncbi_100155960	SUPV3L1	6.93333	2.79	-1.31328	1.80725e-06	1.09577e-05
ncbi_100522033	WRAP53	12.2867	5.42667	-1.17896	1.81703e-06	1.1007e-05
ncbi_100515119	LOC100515119	4.55333	1.57	-1.53616	1.88873e-06	1.14152e-05
ncbi_100521809	EXOSC9	2.94667	0.001	-11.5249	1.93856e-06	1.17056e-05
ncbi_102163050	GYG2	10.49	5.09	-1.04328	1.94245e-06	1.17185e-05
ncbi_100153830	MALT1	2.21333	0.87	-1.34713	1.95323e-06	1.17781e-05
ncbi_100520087	ATP10D	4.24	1.91333	-1.14798	1.96388e-06	1.1837e-05
ncbi_100512968	AHDC1	1.06333	0.153333	-2.79385	1.97886e-06	1.19218e-05
ncbi_100737088	B3GNT7	4.37	1.11667	-1.96843	1.98966e-06	1.1976e-05
ncbi_110255183	HOXD9	9.34333	4.51667	-1.04868	2.04403e-06	1.22809e-05
ncbi_100514116	ALPK1	2.18333	0.553333	-1.98031	2.07352e-06	1.24308e-05
ncbi_100625907	GPR19	3.59	0.96	-1.90288	2.07392e-06	1.24308e-05
MSTRG.19521	DENND2C	4.63667	2.09	-1.14959	2.13932e-06	1.27895e-05
ncbi_110256563	TMPPE	2.84	0.746667	-1.92735	2.23339e-06	1.33278e-05
ncbi_100513493	MRM1	7.58667	2.87333	-1.40074	2.25008e-06	1.34214e-05
ncbi_100516489	CKAP2L	4.18333	1.66	-1.33347	2.36982e-06	1.41006e-05
ncbi_100737600	LOC100737600	3.02	9.12333	1.59501	2.37794e-06	1.41268e-05
ncbi_100520418	MAP2K7	5.99667	2.43333	-1.30123	2.42971e-06	1.44085e-05
ncbi_100625377	C2H19orf25	12.9967	6.4	-1.022	2.46266e-06	1.45908e-05
ncbi_100626843	OMA1	6.24333	2.20333	-1.50263	2.46668e-06	1.46081e-05
ncbi_100157124	TBCC	11.21	3.21333	-1.80264	2.49255e-06	1.47546e-05
ncbi_102158247	VASN	1.87667	0.42	-2.15971	2.51898e-06	1.48911e-05
ncbi_396558	PAQR7	6.51667	2.21333	-1.55791	2.5493e-06	1.50502e-05
ncbi_100514786	LOC100514786	0.51	0.09	-2.5025	2.59162e-06	1.52728e-05
ncbi_100521971	SDHAF1	7.26667	2.33	-1.64096	2.63137e-06	1.54933e-05
ncbi_100286810	SPAG5	11.42	5.44667	-1.06812	2.6554e-06	1.56208e-05
ncbi_100512472	GINS3	6.37667	2.13333	-1.57969	2.66299e-06	1.56585e-05
ncbi_100302538	TRIM21	5.92	1.99667	-1.568	2.67514e-06	1.5723e-05
ncbi_100155739	MTRF1	15.4633	5.43667	-1.50806	2.70474e-06	1.58829e-05
ncbi_100154002	MAP3K21	5.74667	2.83667	-1.01853	2.71291e-06	1.59238e-05
ncbi_100516847	INCENP	0.87	0.001	-9.76487	2.80981e-06	1.64487e-05
ncbi_100736605	FBXL19	5.39333	2.47333	-1.12472	2.81343e-06	1.64626e-05
ncbi_100515330	SMARCAD1	7.89667	3.73667	-1.07949	2.89534e-06	1.68971e-05
ncbi_100625538	MYNN	4.85667	2.25	-1.11004	2.98721e-06	1.74256e-05
ncbi_100524519	HEXIM2	17.4367	7.67	-1.18483	3.01267e-06	1.75534e-05
ncbi_100240743	DDIT3	8.75333	19.9167	1.18607	3.05219e-06	1.77655e-05
ncbi_100736811	FIGN	2.73667	1.12667	-1.28036	3.06724e-06	1.78374e-05
ncbi_100512802	PUS3	9.19667	3.06667	-1.58444	3.08991e-06	1.79614e-05
ncbi_397072	C3	1.82333	0.266667	-2.77347	3.13112e-06	1.8185e-05
ncbi_100154344	C14H22orf39	8.09333	3.57333	-1.17946	3.1605e-06	1.83234e-05
ncbi_497060	MLYCD	3.62333	0.686667	-2.39964	3.16271e-06	1.83282e-05
ncbi_100515253	SWSAP1	9.48333	2.47	-1.94088	3.16875e-06	1.83552e-05
ncbi_100516626	WDR20	5.94333	2.1	-1.50088	3.26721e-06	1.8909e-05
ncbi_100154896	CASP10	4.61	1.61	-1.51771	3.3293e-06	1.92095e-05
ncbi_100153217	IKZF5	4.3	1.88667	-1.1885	3.34977e-06	1.93024e-05
ncbi_100524260	ZNF45	1.57333	0.253333	-2.63472	3.37604e-06	1.944e-05
ncbi_100520247	HAUS5	5.06333	2.36	-1.1013	3.42646e-06	1.971e-05
ncbi_100156070	TBC1D10A	7.66333	2.79	-1.45771	3.47484e-06	1.99535e-05
ncbi_100524762	WDR81	1.96667	0.67	-1.55352	3.74772e-06	2.14276e-05
ncbi_100626009	ZNF74	3.70333	1.45	-1.35277	3.8719e-06	2.21185e-05
ncbi_100513153	GSE1	2.11333	0.77	-1.45659	3.88826e-06	2.22023e-05
ncbi_100152706	TRIM35	7.42333	3.42333	-1.11667	3.97373e-06	2.26416e-05
ncbi_100516858	FKRP	4.11333	1.94333	-1.08177	4.07966e-06	2.31852e-05
ncbi_397682	GSTA1	3.72333	0.001	-11.8624	4.12613e-06	2.34292e-05
ncbi_100511905	LOC100511905	7.88	1.63667	-2.26744	4.14739e-06	2.35398e-05
ncbi_100511741	CAMSAP3	6.77667	3.29333	-1.04103	4.16449e-06	2.36268e-05
ncbi_100624619	EFNB1	3.64333	1.12667	-1.6932	4.21531e-06	2.39048e-05
ncbi_100620923	SNIP1	1.61667	0.001	-10.6588	4.41408e-06	2.49892e-05
ncbi_100628113	PHLPP2	3.86333	1.87667	-1.04167	4.41617e-06	2.49904e-05
ncbi_100524352	L3MBTL3	5.88333	2.83667	-1.05244	4.47294e-06	2.529e-05
ncbi_100511878	PIAS3	7.52333	3.06667	-1.2947	4.5289e-06	2.55845e-05
ncbi_102166801	LOC102166801	1.13	0.123333	-3.19569	4.54682e-06	2.56748e-05
ncbi_100739155	MXD4	4.71667	1.99333	-1.24258	4.75288e-06	2.67926e-05
ncbi_100512367	SMARCD2	8.36333	3.19333	-1.38901	4.87946e-06	2.74594e-05
ncbi_100511754	TCF20	3.64333	1.34333	-1.43944	4.91014e-06	2.76086e-05
ncbi_100514953	C3H16orf91	11.0133	4.19	-1.39423	4.94616e-06	2.77875e-05
ncbi_100516732	BCDIN3D	4.95667	1.29333	-1.93828	5.06117e-06	2.83975e-05
ncbi_100516529	GSPT2	2.56667	0.41	-2.6462	5.09609e-06	2.85813e-05
ncbi_106505991	RTL10	1.55	0.276667	-2.48605	5.15789e-06	2.89034e-05
ncbi_102167653	ZGRF1	2.96333	1.26667	-1.22618	5.16456e-06	2.89163e-05
ncbi_100156566	TDRD6	0.001	0.12	6.90689	5.16691e-06	2.89172e-05
ncbi_100511499	UPK3BL2	1.64333	0.223333	-2.87935	5.18216e-06	2.89903e-05
ncbi_448810	MYC	8.72333	3.29667	-1.40387	5.24676e-06	2.93145e-05
ncbi_100519781	TMEM125	5.25333	1.47	-1.83742	5.33875e-06	2.97908e-05
ncbi_100521016	PIM3	2.92	0.336667	-3.11658	5.35249e-06	2.98549e-05
ncbi_100521544	SH2D3A	6.05667	2.34333	-1.36996	5.3572e-06	2.98685e-05
ncbi_445512	HMOX1	7.11	2.10333	-1.75717	5.53407e-06	3.08287e-05
ncbi_100521566	KLHL8	2.61	1.01333	-1.36494	5.60801e-06	3.12143e-05
ncbi_102160003	LOC102160003	3.7	1.28667	-1.52389	5.64091e-06	3.1371e-05
ncbi_100525714	PPM1D	4.43333	1.50667	-1.55703	5.67486e-06	3.15466e-05
ncbi_100521972	LOC100521972	1.24333	0.203333	-2.61229	5.69448e-06	3.16424e-05
ncbi_110255327	LOC110255327	6.53	1.91333	-1.77099	5.7763e-06	3.20701e-05
ncbi_100736836	MLKL	1.29	0.0833333	-3.95233	5.80205e-06	3.2186e-05
ncbi_100623159	YTHDF2	0.293333	0.001	-8.1964	5.84247e-06	3.23832e-05
ncbi_100513762	CDKN2AIP	5.96333	2.38667	-1.32112	5.9312e-06	3.28337e-05
ncbi_100155505	TRIM46	1.26	0.001	-10.2992	6.00635e-06	3.32358e-05
ncbi_100623846	PDXP	5.92	2.07667	-1.51133	6.12847e-06	3.38656e-05
ncbi_110261334	LOC110261334	4.59	1.32333	-1.79432	6.15575e-06	3.39914e-05
ncbi_100154423	LOC100154423	2.64667	0.68	-1.96057	6.21457e-06	3.42734e-05
ncbi_100621096	SLC48A1	7.87667	3.6	-1.12959	6.25762e-06	3.44821e-05
ncbi_100154475	KIAA1671	8.22667	3.62667	-1.18166	6.74625e-06	3.70512e-05
ncbi_100521573	EPC1	3.09	1.16333	-1.40934	6.77477e-06	3.71924e-05
ncbi_106506757	INAFM2	4.14333	1.18333	-1.80794	6.8257e-06	3.74565e-05
ncbi_100737822	MED26	4.71667	2.19333	-1.10464	6.86663e-06	3.76498e-05
ncbi_100625314	EVA1B	10.15	2.69	-1.9158	6.90065e-06	3.78207e-05
ncbi_110262244	TMEM60	24.3533	9.82	-1.31032	6.90687e-06	3.78391e-05
ncbi_100158028	TPBG	10.3467	5.04667	-1.03576	7.24278e-06	3.95321e-05
ncbi_100512350	TMPO	7.30333	3.39667	-1.10444	7.26538e-06	3.96392e-05
ncbi_100739703	C9H1orf74	10.4367	3.49333	-1.57898	7.37056e-06	4.01468e-05
ncbi_102159223	ADAT3	3.92	0.29	-3.75673	7.44811e-06	4.05525e-05
ncbi_100154055	SLC45A4	9.79	4.69333	-1.0607	7.49646e-06	4.07822e-05
ncbi_100625427	SH3D21	9.02333	3.66	-1.30182	7.78271e-06	4.22544e-05
ncbi_100739461	ZNF570	2.95333	1.04	-1.50576	7.82751e-06	4.24611e-05
ncbi_100521379	ZNF787	3.07333	0.93	-1.7245	7.9879e-06	4.32667e-05
ncbi_100626152	SNRNP35	2.37333	0.523333	-2.18111	7.9891e-06	4.32667e-05
ncbi_100517338	GEN1	2.96667	0.903333	-1.71551	8.04176e-06	4.35341e-05
ncbi_100624021	PLAGL2	4.42333	2.01667	-1.13316	8.05622e-06	4.35767e-05
ncbi_100737146	SGSH	8	3.50333	-1.19127	8.15703e-06	4.4014e-05
ncbi_100626098	MCM10	3.53333	1.52667	-1.21064	8.20103e-06	4.42154e-05
ncbi_100154726	TSC1	0.46	0.001	-8.84549	8.52513e-06	4.58694e-05
ncbi_100524202	ZNF473	1.87333	0.41	-2.19191	8.96246e-06	4.81246e-05
ncbi_100522032	RHBDL3	1.91667	0.79	-1.27867	9.46704e-06	5.06695e-05
ncbi_100514291	SIPA1L3	0.65	0.213333	-1.60733	9.66327e-06	5.16363e-05
ncbi_102166396	ZNF449	3.38667	1.52	-1.15579	9.69216e-06	5.17697e-05
ncbi_100739137	GFOD1	1.89667	0.733333	-1.37093	9.80303e-06	5.23197e-05
ncbi_100155300	EXD2	3.25667	1.37	-1.24922	9.86617e-06	5.26355e-05
ncbi_100625525	SENP8	5.51333	1.92333	-1.51932	1.01306e-05	5.39374e-05
ncbi_100623786	ADPGK	12.7233	6.23	-1.03017	1.0194e-05	5.4253e-05
ncbi_100511071	C2H5orf15	10.21	3.26667	-1.64409	1.03366e-05	5.4968e-05
ncbi_100156717	HS6ST1	3.16	0.5	-2.65992	1.06716e-05	5.66358e-05
ncbi_100156850	LRIF1	4.40667	1.84667	-1.25476	1.07751e-05	5.71392e-05
ncbi_100524024	C6H19orf54	3.97333	1.21	-1.71534	1.11462e-05	5.90594e-05
ncbi_100516390	LOC100516390	3.46	1.6	-1.1127	1.12562e-05	5.96188e-05
ncbi_100302021	CLDN8	12.5267	3.38	-1.88991	1.18479e-05	6.26273e-05
ncbi_100737787	MCPH1	5.69667	2.66	-1.09869	1.19513e-05	6.31237e-05
ncbi_100625423	ADCY9	2.97333	1.31	-1.18251	1.22131e-05	6.43522e-05
ncbi_110259374	LOC110259374	1.52333	0.13	-3.55065	1.23313e-05	6.49234e-05
ncbi_100521222	CCDC51	8.22333	2.72667	-1.59258	1.24887e-05	6.56995e-05
ncbi_100514174	TIRAP	7.93333	3.86667	-1.03684	1.2599e-05	6.62537e-05
ncbi_100516242	PPP2R5B	7.50333	3.09	-1.27992	1.27052e-05	6.67323e-05
ncbi_100525579	CDH11	0.08	0.586667	2.87447	1.36774e-05	7.15551e-05
ncbi_100517314	FASTKD2	4.36667	0.536667	-3.02443	1.39603e-05	7.29487e-05
ncbi_100738984	SLC20A2	3.52667	1.37333	-1.36062	1.40373e-05	7.33219e-05
ncbi_100156137	SETD1B	0.493333	0.001	-8.94642	1.46744e-05	7.64688e-05
ncbi_397250	PLK3	2.47667	0.396667	-2.6424	1.47207e-05	7.66796e-05
ncbi_100525009	ZNF395	4.21667	1.79333	-1.23346	1.47499e-05	7.68018e-05
ncbi_100621324	HSPA2	1.86333	0.0333333	-5.80478	1.47983e-05	7.70232e-05
ncbi_100156100	C13H21orf62	4.93333	0.626667	-2.97679	1.52976e-05	7.94657e-05
ncbi_100515727	CFAP45	1.69333	3.39333	1.00284	1.53226e-05	7.95601e-05
ncbi_102161333	MINDY2	1.44667	0.476667	-1.60168	1.53735e-05	7.97085e-05
ncbi_100514801	TNS1	1.60333	0.643333	-1.31744	1.54558e-05	8.00908e-05
ncbi_100624570	CYLD	12.8967	6.20333	-1.05588	1.57919e-05	8.17128e-05
ncbi_106505285	TRIM13	10.84	4.99	-1.11925	1.60947e-05	8.31717e-05
ncbi_449525	HILPDA	2.85667	0.001	-11.4801	1.63597e-05	8.44526e-05
ncbi_100155187	PUS7L	11.2	5.53333	-1.01728	1.64774e-05	8.49943e-05
ncbi_100739199	PLEKHG2	1.56667	0.333333	-2.23266	1.66736e-05	8.59724e-05
ncbi_100521260	TMEM186	4.41667	0.796667	-2.47091	1.67441e-05	8.62428e-05
ncbi_100524137	SOWAHA	1.53333	0.136667	-3.48794	1.68326e-05	8.66572e-05
ncbi_100153166	SLC29A3	3.60667	1.03333	-1.80336	1.69015e-05	8.69444e-05
ncbi_110261124	IFI6	1.76	5.97333	1.76296	1.70893e-05	8.78423e-05
ncbi_100621801	GALNT4	1.09	0.213333	-2.35315	1.75631e-05	9.00678e-05
ncbi_102161342	CENPBD1	2.10667	0.793333	-1.40896	1.76154e-05	9.0266e-05
ncbi_100513362	LOC100513362	2.33333	0.963333	-1.27629	1.771e-05	9.06806e-05
ncbi_641354	PLOD2	46.1933	17.2233	-1.42332	1.78581e-05	9.14037e-05
ncbi_100521997	PPP1R3D	6.84	2.95333	-1.21165	1.80386e-05	9.21848e-05
ncbi_100518852	CCDC82	6.27333	2.98333	-1.07231	1.81438e-05	9.26866e-05
ncbi_100520585	FMNL1	4.15667	1.87667	-1.14725	1.83499e-05	9.3667e-05
ncbi_100739718	ZBTB4	3.94	1.72667	-1.19021	1.84141e-05	9.39586e-05
ncbi_100739593	PEX13	6.56333	3.15333	-1.05755	1.86253e-05	9.49999e-05
ncbi_100514753	UBE2L6	1.69333	6.47333	1.93464	1.91494e-05	9.75228e-05
ncbi_497624	ABHD5	9.75	3.25	-1.58496	1.92442e-05	9.79302e-05
ncbi_100514791	TMUB2	9.66	4.64333	-1.05686	1.99019e-05	0.000101071
ncbi_100153921	DNM1	0.376667	0.976667	1.37458	1.99072e-05	0.000101071
ncbi_100623657	TRMT61A	4.31333	0.713333	-2.59615	1.99841e-05	0.000101422
ncbi_100514386	SLC31A2	4.01	1.04333	-1.9424	2.00052e-05	0.00010149
ncbi_100518335	PLCXD2	1.49	0.466667	-1.67485	2.01394e-05	0.00010208
ncbi_396616	TRAF5	2.97	1.19	-1.3195	2.03102e-05	0.00010288
ncbi_100624957	ZNF786	4.64333	1.81333	-1.35652	2.06461e-05	0.000104532
ncbi_497623	P2RX7	0.56	0.001	-9.12928	2.13057e-05	0.000107675
ncbi_100621620	IRF2	6.63333	2.75	-1.2703	2.15064e-05	0.000108565
ncbi_100157885	SETDB2	5.34	2.58667	-1.04575	2.15567e-05	0.000108748
ncbi_100525560	CDKN2D	10.6467	4.26333	-1.32035	2.17094e-05	0.000109423
ncbi_100626745	TRIM7	3.68333	0.866667	-2.08746	2.17609e-05	0.000109599
ncbi_100155479	SPRTN	5.77667	1.89667	-1.60677	2.18808e-05	0.000110161
ncbi_100513858	KLHL42	2.75333	1.32333	-1.057	2.22269e-05	0.000111777
ncbi_100517963	RMI1	3.62	0.903333	-2.00266	2.25816e-05	0.000113388
ncbi_100522700	HOXB5	3.87	1.5	-1.36737	2.27043e-05	0.000113874
ncbi_100620574	ZBTB8A	3.27667	1.05333	-1.63727	2.32577e-05	0.000116297
ncbi_100510938	SPDL1	7.89333	3.37333	-1.22646	2.33309e-05	0.000116619
ncbi_100522640	MRM3	11.6967	5.29333	-1.14385	2.34227e-05	0.00011699
ncbi_100518819	RANBP6	7.00667	2.91333	-1.26606	2.45483e-05	0.000122381
ncbi_100522740	TMEM170A	2.34	0.673333	-1.79712	2.46047e-05	0.000122616
ncbi_106504173	HOXA6	1.19667	0.203333	-2.5571	2.47039e-05	0.000123018
ncbi_100156389	GPANK1	3.69	1.08333	-1.76814	2.47174e-05	0.000123038
ncbi_100153546	SLC23A3	0.001	0.43	8.74819	2.49835e-05	0.000124223
ncbi_100523248	CCNE1	3.34333	1.02333	-1.70801	2.50295e-05	0.000124405
ncbi_100156556	ZUFSP	6.15	1.99	-1.62782	2.52306e-05	0.000125311
ncbi_110261288	LOC110261288	0.42	0.001	-8.71425	2.55914e-05	0.000126912
ncbi_397629	GPAM	0.556667	0.07	-2.99139	2.70628e-05	0.000133808
ncbi_100737907	FAM20C	5.24	2.42333	-1.11257	2.72162e-05	0.000134516
ncbi_100521822	CEP97	1.27667	0.423333	-1.59252	2.73779e-05	0.000135219
ncbi_100151990	ULK1	4.66333	2.27333	-1.03655	2.75237e-05	0.000135884
ncbi_100156700	TRMO	3.2	0.39	-3.03653	2.78097e-05	0.00013704
ncbi_100625166	CLDN1	117.717	52.67	-1.16027	2.80648e-05	0.000138143
ncbi_100626631	TRAPPC12	5.66333	2.55333	-1.14927	2.86095e-05	0.000140719
ncbi_100621938	UBXN11	1.71333	3.64	1.08713	2.91798e-05	0.000143258
ncbi_100151982	CHDH	2.23	0.696667	-1.6785	2.93046e-05	0.000143806
ncbi_100152431	GPR63	1.82	0.643333	-1.5003	2.94154e-05	0.000144254
ncbi_100152238	IFNGR1	4.69333	1.83667	-1.35352	2.946e-05	0.00014442
ncbi_100511037	ARMC7	5.18	2.08	-1.31637	3.01258e-05	0.000147465
ncbi_110261495	LY6G6C	0.32	1.24	1.9542	3.01617e-05	0.000147586
ncbi_102164887	LOC102164887	0.566667	0.001	-9.14636	3.04423e-05	0.000148904
ncbi_100154710	EFNA4	4.34333	0.17	-4.6752	3.05113e-05	0.000149186
ncbi_100513691	FZD7	1.18333	0.05	-4.56478	3.06341e-05	0.000149676
ncbi_110261147	LSM10	11.2467	3.89333	-1.53042	3.0692e-05	0.000149883
ncbi_110260736	APOLD1	1.09667	0.0466667	-4.55459	3.07316e-05	0.000149964
ncbi_100514980	C12H17orf53	2.99667	0.98	-1.6125	3.13792e-05	0.000152809
ncbi_100156417	NISCH	11.1167	5.12333	-1.11757	3.17373e-05	0.000154439
ncbi_397630	PC	0.39	1.22333	1.64927	3.2177e-05	0.000156349
ncbi_100627249	NMT2	2.55	1.1	-1.21299	3.33862e-05	0.000161868
ncbi_100316850	TMOD1	0.07	0.616667	3.13906	3.3568e-05	0.00016263
ncbi_100626440	VIPAS39	10.2867	5.01	-1.03789	3.36079e-05	0.000162764
ncbi_100512985	METTL16	8.88333	3.55333	-1.32193	3.40378e-05	0.000164759
ncbi_100518324	HINFP	13.3367	6.64333	-1.00542	3.40466e-05	0.000164759
ncbi_399527	CPT1A	1.96333	4.31667	1.13661	3.40572e-05	0.000164759
ncbi_100151831	IMP3	14.12	6.24333	-1.17735	3.4264e-05	0.000165699
ncbi_106505131	RASEF	4.86667	2.20333	-1.14325	3.43249e-05	0.000165933
ncbi_100515058	TRAPPC11	10.6	5.29667	-1.00091	3.46911e-05	0.00016752
ncbi_100517153	GPR75	3.56	1.36667	-1.38122	3.4933e-05	0.000168626
ncbi_100154490	MPST	1.47333	0.323333	-2.18799	3.58592e-05	0.000172908
ncbi_100622993	KCTD7	3.56333	1.56667	-1.18553	3.59626e-05	0.000173344
ncbi_100623827	TMEM102	0.813333	0.103333	-2.97654	3.60884e-05	0.000173823
ncbi_100621126	UPF2	0.473333	0.001	-8.88671	3.63372e-05	0.000174894
ncbi_100155401	MAK	2.16333	0.52	-2.05667	3.64932e-05	0.000175581
ncbi_100623960	ZBED6CL	4.78667	2.24333	-1.09338	3.66622e-05	0.00017633
ncbi_102157778	LOC102157778	0.686667	1.60333	1.22339	3.76121e-05	0.000180702
ncbi_100154770	IER3	4.42	0.753333	-2.55269	3.867e-05	0.000185309
ncbi_110256018	EPOP	2.59333	0.666667	-1.95977	3.86831e-05	0.000185309
ncbi_100155728	BLCAP	15.5433	7.51667	-1.04813	3.88529e-05	0.000186055
ncbi_397357	ADRB2	2.13	0.0866667	-4.61923	4.0116e-05	0.000191757
ncbi_100737405	TRIM32	6.17	2.21	-1.48122	4.09797e-05	0.000195674
ncbi_100519701	FANCF	7.48333	2.46	-1.60502	4.10378e-05	0.000195881
ncbi_110256099	DERL2	3.2	1.06667	-1.58496	4.12037e-05	0.000196601
ncbi_100519704	MBLAC2	1.75667	0.44	-1.99727	4.15345e-05	0.000197823
ncbi_100627643	GEMIN7	2.83333	0.333333	-3.08746	4.20714e-05	0.000200164
ncbi_100520312	NDUFA3	4.48	10.06	1.16706	4.24932e-05	0.000202026
ncbi_100517409	RAPGEF2	0.39	0.001	-8.60733	4.36208e-05	0.000207089
ncbi_100515859	EXOG	3.46	1.17333	-1.56016	4.42e-05	0.000209613
ncbi_110259399	FOXD1	1.67333	0.41	-2.02903	4.45634e-05	0.000211035
ncbi_100519985	RBCK1	1.20667	4.11667	1.77045	4.63237e-05	0.000218667
ncbi_110261141	ZMYM1	5.79	2.61667	-1.14583	4.65997e-05	0.000219891
ncbi_100126164	ANGPTL2	2.14333	0.583333	-1.87746	4.66454e-05	0.000220028
ncbi_100154567	NUP43	1.54667	0.19	-3.02509	4.67142e-05	0.000220197
ncbi_100516051	SLC17A5	17.25	8.52333	-1.01711	4.72802e-05	0.000222705
ncbi_397114	GRK7	0.146667	0.69	2.23406	4.83429e-05	0.000227548
ncbi_100625259	CCDC14	2.71	0.953333	-1.50724	4.88097e-05	0.000229338
ncbi_100737113	LOC100737113	0.636667	2.09333	1.71719	4.99088e-05	0.000234087
ncbi_100513707	TOGARAM1	8.07667	3.38	-1.25674	5.02666e-05	0.000235515
ncbi_397360	CEBPB	12.5633	4.92333	-1.35151	5.03399e-05	0.000235774
ncbi_100522855	HK3	0.806667	1.79667	1.15528	5.06571e-05	0.000237092
ncbi_100627075	SELRC1	5.13	1.49667	-1.77721	5.10503e-05	0.000238511
ncbi_100737994	CCDC87	0.896667	0.06	-3.90154	5.19461e-05	0.000242611
ncbi_100522795	REV1	5.92	2.49667	-1.24559	5.20606e-05	0.00024306
ncbi_110260612	LOC110260612	0.816667	0.0333333	-4.61471	5.21371e-05	0.000243331
ncbi_110255675	KIAA1161	1.25667	0.25	-2.3296	5.29184e-05	0.000246691
ncbi_100337669	FZD2	1.25333	0.001	-10.2916	5.31822e-05	0.000247772
ncbi_100515438	TMEM200B	2.07333	0.573333	-1.85451	5.35609e-05	0.00024936
ncbi_100523387	WDFY3	9.6	3.96667	-1.27511	5.36183e-05	0.00024954
ncbi_100620875	IL20RB	0.8	0.183333	-2.12553	5.50801e-05	0.000255983
ncbi_106509327	TMEM179B	1.87	4.59333	1.2965	5.52978e-05	0.000256815
ncbi_100521651	POLE2	7.45667	2.93667	-1.34435	5.56126e-05	0.000258096
ncbi_100620969	EREG	15.9367	5.27333	-1.59556	5.63959e-05	0.000261364
ncbi_100628001	MARCKSL1	2.70333	6.63333	1.29499	5.6529e-05	0.000261889
ncbi_100512826	NUCB2	1.26	4.19	1.73353	5.82685e-05	0.000269476
ncbi_100518612	MFSD2A	11.0967	4.39333	-1.33674	5.83112e-05	0.00026958
ncbi_100621476	LOC100621476	8.66333	3.65667	-1.24439	5.84472e-05	0.000270114
ncbi_100620508	TAF3	2.42667	0.783333	-1.63128	5.85069e-05	0.000270296
ncbi_102164547	LOC102164547	0.88	0.283333	-1.635	5.99877e-05	0.000276847
ncbi_100513278	CCDC181	2.39667	0.226667	-3.40239	6.0823e-05	0.000280213
ncbi_100522667	PROB1	1.39667	0.383333	-1.86532	6.23423e-05	0.000286695
ncbi_100622220	SLC25A38	8.93667	4.36	-1.03541	6.31017e-05	0.000289402
ncbi_100519406	TRMT5	2.22	0.93	-1.25526	6.36124e-05	0.000291542
ncbi_100523461	TRIM65	2.99667	0.973333	-1.62235	6.48294e-05	0.000296606
ncbi_100624144	TMEM185B	2.67333	1.23667	-1.11218	6.51182e-05	0.000297722
ncbi_100512374	MTERF4	4.90333	1.28667	-1.93012	6.57179e-05	0.000300153
ncbi_106508326	SLC25A42	7.10667	3.22	-1.14211	6.71791e-05	0.000306087
ncbi_110255213	ARMC5	1.5	0.18	-3.05889	6.81076e-05	0.000309998
ncbi_100217398	FLVCR1	8.54333	3.52667	-1.27649	6.89026e-05	0.00031297
ncbi_100521164	THG1L	6.70333	2.98667	-1.16634	6.91295e-05	0.000313678
ncbi_100520177	TRIP10	5.07	1.63333	-1.63417	7.10854e-05	0.000321781
ncbi_100622686	PHACTR4	0.576667	0.001	-9.17159	7.13593e-05	0.00032291
ncbi_100157373	TRIM45	5.84667	2.73333	-1.09695	7.17965e-05	0.00032464
ncbi_100520761	C4BPA	0.726667	1.70667	1.23182	7.19831e-05	0.000325177
ncbi_100628128	PRSS16	4.98667	1.73	-1.5273	7.27352e-05	0.000328238
ncbi_100158240	KCNJ11	3.29667	1.31333	-1.32777	7.2804e-05	0.000328437
ncbi_574068	NCOA1	6.84	2.65333	-1.36619	7.34617e-05	0.000331066
ncbi_100512459	NUDT12	2.68	1.00333	-1.41743	7.39389e-05	0.000332876
ncbi_100519616	KIAA0040	3.98333	1.67333	-1.25125	7.44514e-05	0.000334955
ncbi_100151782	WBP1L	10.2933	2.85333	-1.85099	7.47478e-05	0.000336174
ncbi_100625212	RAB11FIP1	8.78667	2.46333	-1.8347	7.67035e-05	0.000344385
ncbi_102160620	PTCD1	4.88	2.25	-1.11696	7.82987e-05	0.000351071
ncbi_100156484	MAFF	1.15	2.95333	1.36071	7.84226e-05	0.000351508
ncbi_100525508	GPRIN1	1.73	0.53	-1.70671	8.08292e-05	0.000361919
ncbi_110261659	LOC110261659	4.18	1.37333	-1.60582	8.26818e-05	0.000369847
ncbi_110259938	TFAP4	3.05333	0.713333	-2.09774	8.34947e-05	0.000373357
ncbi_110259660	ZNF483	1.65333	0.386667	-2.09622	8.41335e-05	0.000375832
ncbi_100153983	NR2F2	4.68333	1.78333	-1.39296	8.45128e-05	0.000377399
ncbi_100622990	ETAA1	5.31333	2.61	-1.02557	8.47108e-05	0.000378156
ncbi_100622847	CD3EAP	3.26667	1.00667	-1.69823	8.5112e-05	0.000379819
ncbi_100519566	DCAF1	12.27	4.29667	-1.51385	8.53762e-05	0.000380613
ncbi_100516977	ZNF614	1.42333	0.33	-2.10874	8.59425e-05	0.00038275
ncbi_100153971	ZC2HC1C	3.21	0.923333	-1.79765	8.65901e-05	0.000385505
ncbi_110260671	LOC110260671	0.0733333	0.703333	3.26167	8.71758e-05	0.000387982
ncbi_100154457	TM2D2	6.3	3.06667	-1.03868	8.73194e-05	0.000388491
ncbi_110260887	ZNF469	2.41333	1.08	-1.16	8.77215e-05	0.000390017
ncbi_100736590	RFWD3	14.4633	6.11667	-1.24158	8.91266e-05	0.000395467
ncbi_110256977	ING5	5.15333	2.44667	-1.07469	8.91917e-05	0.000395624
MSTRG.6905	--	3.38667	0.783333	-2.11217	8.94001e-05	0.000396415
ncbi_100522839	ID1	5.87667	0.926667	-2.66488	8.97429e-05	0.000397536
ncbi_100512169	PDCD2L	5.68667	1.24333	-2.19337	9.01049e-05	0.000399006
ncbi_100620515	GOLGB1	0.25	0.001	-7.96578	9.09961e-05	0.000402548
ncbi_100524317	NUDT19	3.8	1.01333	-1.90689	9.11827e-05	0.000403239
ncbi_100738255	ALDH8A1	0.00333333	0.14	5.39232	9.14444e-05	0.000404261
ncbi_664652	OGT	19.3833	6.91	-1.48806	9.14812e-05	0.000404289
ncbi_100523964	LOC100523964	2.10333	0.543333	-1.95277	9.29675e-05	0.000410036
ncbi_102158168	KCTD21	1.22333	0.0933333	-3.71228	9.47105e-05	0.00041689
ncbi_100516970	RDH14	8.79333	3.22667	-1.44637	9.48162e-05	0.000417217
ncbi_100620128	ZBTB21	1.34	0.373333	-1.8437	9.73437e-05	0.000427343
ncbi_100525798	LOC100525798	1.82333	0.0766667	-4.57184	9.8662e-05	0.0004327
ncbi_100513356	CCDC8	1.26667	0.2	-2.66297	9.95727e-05	0.000436405
ncbi_100519388	ADPRM	4.31667	1.79333	-1.26727	0.000100322	0.0004394
ncbi_100152381	TCF19	4.9	1.96333	-1.31948	0.000103377	0.000452033
ncbi_100525383	CCDC85B	5.25667	1.04667	-2.32835	0.000104147	0.000454498
ncbi_494562	KLF9	9.91667	3.1	-1.67759	0.00010557	0.00045995
ncbi_100125346	BCL10	2.7	0.001	-11.3987	0.000105767	0.000460657
ncbi_100156133	SLC35G1	4.39667	2.08333	-1.07752	0.000106124	0.000462058
ncbi_110257790	WDR44	4.46667	2.14667	-1.0571	0.000107023	0.000465513
ncbi_100157532	CPNE4	0.866667	1.94333	1.16498	0.000109208	0.000473617
ncbi_100519282	TP53RK	7.97	3.49333	-1.18998	0.000111184	0.000481713
ncbi_100514009	LOC100514009	1.09667	0.133333	-3.04002	0.000112197	0.000485464
ncbi_100511110	FEZF1	1.02	0.001	-9.99435	0.000116024	0.000501041
ncbi_100522869	PLEKHF1	3.12667	0.796667	-1.97258	0.000117298	0.000505943
ncbi_102164889	LOC102164889	1.15	0.226667	-2.34299	0.000118174	0.000509331
ncbi_100738679	UTP23	17.29	8.44333	-1.03405	0.000120991	0.000520284
ncbi_100155262	HOMEZ	5.15333	2.1	-1.29512	0.000122034	0.000524261
ncbi_110260428	BEND3	3.21	1.60333	-1.0015	0.000122723	0.000527047
ncbi_100517369	METTL6	6.91333	2.77	-1.3195	0.000123016	0.000527965
ncbi_106506214	LOC106506214	0.686667	0.0733333	-3.22707	0.000123192	0.000528549
ncbi_100152487	TSHZ1	2.18667	0.876667	-1.31863	0.000126997	0.000543424
ncbi_100525704	ZBTB9	6.93333	2.76667	-1.3254	0.000127568	0.000545352
ncbi_102162685	TMEM136	1.48333	0.303333	-2.28987	0.000127603	0.000545352
ncbi_110261120	CRYBG2	0.91	0.193333	-2.23478	0.000129124	0.000550794
ncbi_100153537	HERC1	5.38	1.70667	-1.65642	0.00013062	0.000556447
ncbi_100525314	LONRF1	2.7	1.03333	-1.38565	0.000132522	0.000564117
ncbi_100157033	POLR3H	5.42667	2.45	-1.14728	0.000133799	0.000569074
ncbi_100519562	PTRH2	11.5967	3.36	-1.78718	0.000133915	0.000569387
ncbi_100512074	KDM2B	3.26667	1.21333	-1.42884	0.00013502	0.000573899
ncbi_100155305	EXTL2	5.01667	1.74	-1.52764	0.000135667	0.000576465
ncbi_100512142	ITGA1	1.12333	0.353333	-1.66868	0.000139412	0.000591428
ncbi_110258215	LOC110258215	167.647	73.6367	-1.18693	0.000141746	0.000600753
ncbi_100621182	EMSY	4.71333	2.32	-1.02262	0.00014189	0.000601169
ncbi_106504057	ERCC6	1.47333	0.18	-3.03302	0.000141939	0.000601184
ncbi_100152455	USP21	4.93	1.48	-1.73599	0.000143969	0.00060881
ncbi_100524054	WDR91	4	1.33	-1.58857	0.000147393	0.000622494
ncbi_100519451	ZCCHC3	1.50333	0.183333	-3.03562	0.000149148	0.000629705
ncbi_397220	KPNA5	1.99	0.66	-1.59223	0.000151076	0.000637235
ncbi_100152649	ZNF710	1.78667	0.743333	-1.26519	0.000152303	0.000641928
ncbi_110257763	MAGEE2	0.913333	0.0966667	-3.24005	0.000152334	0.000641928
ncbi_100737001	DBF4B	1.98	0.733333	-1.43296	0.000153397	0.000645996
ncbi_100624130	PDIK1L	4.94333	2.21	-1.16144	0.000154249	0.000649171
ncbi_100516355	LOC100516355	1.63	0.103333	-3.97949	0.000154443	0.00064978
ncbi_100153988	WHAMM	3.01667	1.13667	-1.40815	0.000156186	0.000656486
ncbi_100521453	MAP3K10	3.31667	1.36	-1.28613	0.000157567	0.000661661
ncbi_100512884	RASSF7	9.03333	3.77333	-1.25942	0.000160778	0.000674291
ncbi_100522095	RPP25L	6.47667	1.99667	-1.69766	0.000161792	0.000677705
ncbi_100156656	RMND1	7.71	3.33667	-1.20832	0.000162879	0.000681803
ncbi_100621391	SSC5D	0.863333	0.13	-2.73141	0.00016478	0.000689251
MSTRG.13769	IL1RL1	1.02667	2.80333	1.44918	0.000164814	0.000689251
ncbi_110261156	KIAA0754	0.0433333	1.20667	4.79941	0.000165147	0.000690218
ncbi_110260199	JRK	6.31333	3.09333	-1.02924	0.000165258	0.000690233
ncbi_100737302	EXOSC6	4.38333	1.03	-2.08938	0.000168573	0.000702531
ncbi_100523468	FAM43A	1.67667	0.41	-2.0319	0.000168693	0.000702809
ncbi_100037981	PET100	3.61333	9.16	1.34202	0.000170283	0.000709208
ncbi_100125973	RBM38	4.02333	1.63667	-1.29763	0.000170476	0.000709789
ncbi_100157485	PEX11A	2.62333	0.81	-1.69541	0.000171498	0.000713819
ncbi_100513158	PARS2	5.23333	2.19333	-1.25461	0.000172241	0.000716686
ncbi_100524971	GPR137	7.00667	2.89333	-1.276	0.000172546	0.000717729
ncbi_100520097	TUBD1	4.17667	1.24667	-1.74428	0.000174857	0.000726431
ncbi_100519610	KIAA0391	3.67	1.21	-1.60077	0.000178388	0.000739707
ncbi_100521330	SKIDA1	0.696667	0.113333	-2.6199	0.000178885	0.000741073
ncbi_110261310	ZNF304	0.0533333	0.236667	2.14975	0.000180366	0.000746974
ncbi_100515055	PXYLP1	3.97667	1.64	-1.27786	0.000180994	0.000749337
ncbi_100525967	TLX3	3.30667	0.69	-2.26071	0.000181094	0.00074952
ncbi_100155569	NHLRC2	7.05667	3.06333	-1.20388	0.000181574	0.000751035
ncbi_100156540	RPP30	0.91	0.196667	-2.21011	0.000182764	0.000755022
ncbi_100158056	PFKFB4	3.55667	1.70333	-1.06216	0.000182766	0.000755022
ncbi_100524629	DRAXIN	0.34	0.001	-8.40939	0.000183491	0.00075778
ncbi_110261336	ZNF446	2.33333	1.12333	-1.05461	0.00018519	0.000764081
ncbi_100628018	SLC46A1	0.71	0.001	-9.47168	0.000189175	0.000778582
ncbi_100525411	SYNE3	0.23	0.001	-7.84549	0.000189448	0.000779221
ncbi_100155211	SLC18B1	3.33667	1.49	-1.1631	0.000191766	0.000787089
ncbi_100153402	G2E3	6.52	3.24667	-1.00591	0.000194661	0.000797175
ncbi_100523512	ZBTB47	2.55	1.03	-1.30785	0.000201661	0.000823821
ncbi_100158093	KHNYN	7.15667	3.18	-1.17026	0.000203131	0.000829058
ncbi_100515447	USP43	2.72	1.30333	-1.0614	0.000203446	0.000830089
ncbi_100513485	TIFA	0.713333	0.193333	-1.88349	0.000204674	0.000834073
ncbi_100153172	TDRD3	3.45333	1.4	-1.30256	0.000205256	0.000836187
ncbi_100525283	SEMA4C	1.48333	0.353333	-2.06974	0.000206277	0.000839829
ncbi_100625270	ST8SIA1	0.246667	0.001	-7.94642	0.000211554	0.000858674
ncbi_100739105	USP49	0.643333	0.15	-2.1006	0.000212803	0.00086321
ncbi_100519979	UNG	6.33667	1.54	-2.04079	0.000217244	0.000878677
ncbi_100626906	SIX5	1.67667	0.366667	-2.19305	0.00022051	0.00089147
ncbi_100518141	C2CD2L	4.25667	1.14	-1.90069	0.000221058	0.000893412
ncbi_100523560	PPFIBP2	2.76667	0.983333	-1.4924	0.000221336	0.000893991
ncbi_102167351	LOC102167351	1.15667	0.436667	-1.40537	0.000223521	0.000901441
ncbi_110258620	LOC110258620	2.58	1.14333	-1.17412	0.000226974	0.000914809
ncbi_100517454	ZNF554	1.15333	0.306667	-1.91107	0.000227488	0.000916599
ncbi_100337675	ADAP2	2.32667	0.83	-1.48708	0.000230095	0.000925976
ncbi_100514886	RNF113A	6.95333	2.49333	-1.47963	0.000230423	0.000926735
ncbi_102166704	TIGD2	6.38	3.14333	-1.02126	0.000232236	0.000933175
ncbi_100737751	TIGD3	2.53	0.576667	-2.13333	0.000232814	0.000934929
ncbi_102162711	ZFP14	0.916667	0.133333	-2.78136	0.000236772	0.000949096
ncbi_100626319	TMEM51	6.12667	2.69333	-1.18571	0.000237701	0.000951955
ncbi_100521699	SOBP	1.24	0.326667	-1.92445	0.000240212	0.000961428
ncbi_100626978	ID3	7.85333	1.88667	-2.05747	0.000242745	0.000970101
ncbi_100152651	STAMBPL1	2.38	0.613333	-1.95622	0.000243703	0.000973636
ncbi_100513975	44622	11.7133	5.48667	-1.09415	0.000245152	0.000978536
ncbi_100155419	POGK	33.88	15.9267	-1.08899	0.00024777	0.000987522
ncbi_100620380	CEP19	1.44667	0.38	-1.92866	0.000247776	0.000987522
ncbi_106508885	PNRC1	9.42333	1.8	-2.38824	0.00024793	0.00098784
ncbi_100525359	BRIP1	0.903333	0.22	-2.03775	0.000254393	0.00101176
ncbi_100522211	RNF135	3.42333	1.27667	-1.42302	0.000257077	0.00102152
ncbi_100512665	TBC1D22B	4.80667	2.36667	-1.02218	0.000258483	0.00102649
ncbi_100624822	GSTCD	3.38333	1.52333	-1.15121	0.000259192	0.00102868
ncbi_100511662	BARD1	2.5	1.10333	-1.18006	0.000265377	0.0010504
ncbi_100156951	MB21D2	2.78333	1.00333	-1.47201	0.000266283	0.00105304
ncbi_110255258	LOC110255258	1.44	0.233333	-2.6256	0.000267975	0.0010591
ncbi_110261239	TMEM69	6.71667	2.46333	-1.44713	0.000270042	0.00106695
ncbi_100623208	ETV5	5.43333	2.35333	-1.20713	0.000275103	0.00108597
ncbi_396777	USP18	0.19	0.836667	2.13865	0.000277889	0.00109599
ncbi_100622397	HES6	6.65333	2.43	-1.45312	0.00027926	0.00110074
ncbi_100525011	ZNF703	0.943333	0.0333333	-4.82273	0.000281529	0.00110902
ncbi_100521600	LOC100521600	2.03667	5.09667	1.32334	0.000287069	0.00112917
ncbi_100624662	ZNF484	2.54333	1.08333	-1.23124	0.000292082	0.00114786
ncbi_100515053	RBM6	4.88333	1.94	-1.33181	0.000292457	0.00114865
ncbi_102167816	GUCA1B	0.01	0.373333	5.22239	0.000295795	0.00116073
ncbi_100520485	OTX1	0.956667	0.106667	-3.16491	0.000297861	0.00116745
MSTRG.19608	--	2.35333	0.133333	-4.1416	0.000300408	0.00117569
ncbi_100523630	PALB2	4.91	1.9	-1.36972	0.00030426	0.00118971
ncbi_100512437	FAM212A	2.48667	0.266667	-3.2211	0.000310658	0.00121264
ncbi_100520301	CCDC121	0.87	0.113333	-2.94044	0.000311244	0.00121451
ncbi_100516601	ZNF597	1.65667	0.806667	-1.03824	0.000312249	0.00121807
ncbi_100521871	LYPD6	2.74	1.01	-1.43982	0.000313656	0.00122104
ncbi_100155132	MIGA2	5.04333	2.09667	-1.26628	0.000313859	0.00122148
ncbi_100511937	LOC100511937	1.30333	0.346667	-1.91059	0.000315403	0.00122604
ncbi_100516314	HARBI1	2.92333	0.583333	-2.32522	0.000319076	0.00123777
ncbi_100523493	CKAP4	5.62667	2.39	-1.23527	0.000319929	0.00123999
ncbi_110255179	OSBPL10	3.48333	1.61	-1.11341	0.000320275	0.00124097
ncbi_100517993	C1H9orf40	6.42667	2.51667	-1.35256	0.000323304	0.00125051
ncbi_100157036	ARMT1	11.1967	4.05667	-1.4647	0.000325669	0.00125892
ncbi_100516689	C10H1orf115	0.423333	1.10333	1.382	0.000328682	0.00126835
ncbi_110261333	MZF1	3.94667	1.72667	-1.19265	0.000334285	0.00128697
ncbi_106505672	IRAK2	4.19333	1.89333	-1.14717	0.000338817	0.00130214
ncbi_102162297	USP31	0.28	0.001	-8.12928	0.000340147	0.00130649
ncbi_100156061	NUDT18	3.94667	1.15667	-1.77066	0.000340951	0.0013092
ncbi_100514823	NLRP3	2.04333	0.696667	-1.55238	0.000345132	0.00132334
ncbi_100516827	SLC16A11	1.14	0.413333	-1.46366	0.000350799	0.0013439
ncbi_102164512	ZNF397	1.66333	0.616667	-1.43151	0.000360678	0.00137895
ncbi_110259264	LOC110259264	4.41667	1.15	-1.94132	0.000362044	0.00138378
ncbi_100525396	LOC100525396	4.07667	0.766667	-2.41072	0.000365067	0.00139372
ncbi_100156500	DPYS	0.01	0.276667	4.79008	0.000368269	0.00140554
ncbi_100517945	PEX26	5.45	1.05333	-2.37129	0.000370532	0.00141295
ncbi_100627932	HOXC6	0.296667	0.001	-8.2127	0.000373736	0.00142394
ncbi_110257781	ZNF41	0.976667	0.37	-1.40034	0.000379657	0.00144567
ncbi_100141401	S1PR5	1.59667	0.29	-2.46094	0.000387815	0.00147532
ncbi_100141308	RAD52	3.16	1.35333	-1.22341	0.000395746	0.00150261
ncbi_100516835	SFT2D3	4.43	1.90333	-1.21878	0.000403532	0.00152954
ncbi_100516588	TMEM2	3.00667	0.96	-1.64706	0.000406254	0.00153898
ncbi_110257143	BOK	5.30333	2.56	-1.05076	0.000421644	0.00159408
ncbi_102161970	LOC102161970	0.403333	1.03	1.3526	0.000425478	0.00160812
ncbi_100627504	PTCH1	0.69	0.2	-1.7866	0.000427293	0.00161452
ncbi_100515767	PIGB	5.10667	2.08	-1.2958	0.000427465	0.0016147
ncbi_102162715	LOC102162715	4.18667	0.603333	-2.79477	0.000436229	0.00164546
ncbi_780421	CMKLR1	1.44333	0.446667	-1.69213	0.000437415	0.00164946
ncbi_100518189	SRSF7	1.62	0.536667	-1.5939	0.000440769	0.00166069
ncbi_100286778	PDK4	0.5	1.17	1.22651	0.000446939	0.00168155
ncbi_100519890	TRIM36	1.59	0.573333	-1.47158	0.000447605	0.00168325
ncbi_100152655	LYSMD4	3.53333	1.14333	-1.62778	0.000449189	0.00168857
ncbi_100511273	LARP7	1.10667	2.36333	1.0946	0.00045164	0.00169586
ncbi_397634	B3GALNT1	7.52333	2.70333	-1.47663	0.000456076	0.00171057
ncbi_100153665	KLF10	4.30667	1.97	-1.12838	0.000467143	0.00174861
ncbi_106504470	PPP1R3E	1.90333	0.816667	-1.22071	0.000468023	0.00175142
ncbi_100517627	DMRTA1	2.51	0.783333	-1.67999	0.000473644	0.00176945
ncbi_100526148	LOC100526148	0.426667	0.001	-8.73697	0.000474895	0.00177338
ncbi_100157803	ZSCAN29	3.69333	1.46333	-1.33567	0.000478214	0.00178501
ncbi_100739314	PAIP2B	2.31	1.13667	-1.02308	0.000492002	0.00183389
ncbi_100523876	SESN1	2.54333	0.963333	-1.40061	0.000493252	0.00183792
ncbi_100520900	ZNF263	3.08333	1.45333	-1.08513	0.000495253	0.00184445
ncbi_100626842	TAS1R1	1.72667	0.586667	-1.55738	0.000496828	0.0018498
ncbi_100624493	KIF3B	2.96667	1.46	-1.02287	0.00050449	0.00187727
ncbi_100520959	THAP11	10.9333	4.59333	-1.25112	0.000514356	0.00191183
ncbi_100519905	TRIM62	1.78667	0.52	-1.78069	0.000515814	0.00191617
ncbi_100153654	ZNRF3	2.7	1.34667	-1.00357	0.000521739	0.00193601
ncbi_100620865	ZFP90	3.55	1.74	-1.02873	0.000523828	0.00194158
ncbi_100520981	NFKBIZ	3.85	0.873333	-2.14025	0.000533529	0.00197477
ncbi_100526757	TDRP	7.01	3.21667	-1.12385	0.000534843	0.00197908
ncbi_100521473	DUSP7	0.81	0.236667	-1.77507	0.000543564	0.00200799
ncbi_110259144	ZBED1	4.32	1.79333	-1.26839	0.000551386	0.00203461
ncbi_100626612	PRR15L	2.23	0.23	-3.27734	0.000552498	0.00203758
ncbi_100154530	TGM2	0.336667	0.86	1.35302	0.000560026	0.00206361
ncbi_100155547	ABHD17B	6.07333	2.69667	-1.17131	0.000574337	0.00211004
ncbi_110261339	LOC110261339	0.383333	0.001	-8.58246	0.000574379	0.00211004
ncbi_100518749	PLEKHH3	1.03	0.0433333	-4.57102	0.00057605	0.00211428
ncbi_100522125	SLF1	2.15333	0.68	-1.66297	0.000578538	0.00212237
ncbi_100624465	HIRIP3	4.06667	1.57333	-1.37002	0.000579979	0.00212648
ncbi_100157444	WDR63	4.95667	2.25667	-1.13518	0.000582752	0.00213606
ncbi_100513144	PTPDC1	2.65333	1.27	-1.06298	0.000583549	0.00213839
ncbi_100524627	ZNF112	0.61	0.153333	-1.99214	0.000584727	0.00214152
ncbi_102160065	FAM200B	0.74	0.001	-9.53138	0.000588338	0.00215296
ncbi_100523251	AUNIP	2.16	0.643333	-1.74739	0.000601048	0.00219704
ncbi_100524719	AP5S1	5.24	1.67	-1.64972	0.000603371	0.00220431
ncbi_100620846	METTL12	3.84	0.996667	-1.94592	0.000606476	0.00221504
ncbi_100154661	RIPOR2	1.82333	0.52	-1.80999	0.000607195	0.00221595
ncbi_100738210	ENPP4	3.23667	1.24	-1.38417	0.000612171	0.00223215
ncbi_100513712	KIAA1958	0.93	0.353333	-1.3962	0.000613295	0.00223563
ncbi_100522745	STBD1	2.96	1.13	-1.38927	0.00061706	0.00224812
ncbi_100124374	CYP26A1	2.52667	0.39	-2.69569	0.000620743	0.00226029
ncbi_110256771	RNF34	6.82333	3.14333	-1.11818	0.000632204	0.00230012
ncbi_100518289	DDHD1	3.12333	1.55667	-1.00463	0.000635492	0.00231082
ncbi_100620914	AMPD3	2.76333	1.00667	-1.45682	0.000648223	0.00235388
ncbi_110256452	ZNF654	4.03667	1.99333	-1.01798	0.000659026	0.00238925
ncbi_102160928	NMNAT1	6.30333	2.21333	-1.50989	0.000665074	0.00240978
MSTRG.29668	C6orf141	3.16	0.893333	-1.82265	0.000675833	0.00244608
ncbi_100511553	RIOK2	2.92333	0.753333	-1.95625	0.000698857	0.00252153
ncbi_106509466	MISP	1.39333	0.266667	-2.38543	0.000703851	0.00253708
ncbi_100158013	FITM2	5.50333	1.34	-2.03807	0.000716502	0.00257567
ncbi_100517855	LOC100517855	9.2	2.97667	-1.62794	0.000716698	0.00257567
ncbi_100519808	LOC100519808	3.89667	0.516667	-2.91493	0.000717252	0.00257668
ncbi_100523399	ATRIP	4.30333	0.836667	-2.36273	0.00071923	0.00258267
ncbi_100513770	SLC16A10	0.42	0.06	-2.80735	0.000721361	0.00258962
ncbi_100519374	C6H1orf210	4.50333	1.76333	-1.35269	0.000721987	0.00259117
ncbi_100511433	TTF1	3.39	0.866667	-1.96774	0.000725982	0.00260268
ncbi_100155165	PIK3AP1	15.7	7.78333	-1.0123	0.000726654	0.00260438
ncbi_100524269	SOX13	1.26333	0.473333	-1.41631	0.000747744	0.0026749
ncbi_100627119	ZBTB32	0.05	0.733333	3.87447	0.00074981	0.00268157
ncbi_102162942	MEI1	0.4	0.06	-2.73697	0.000752832	0.00269092
ncbi_100625161	TTC33	1.21333	0.426667	-1.50779	0.000762739	0.00272266
ncbi_100513048	KLHL24	2.44	0.91	-1.42294	0.000771431	0.00274849
ncbi_100737698	BBS10	0.8	0.263333	-1.60311	0.000776258	0.00276495
ncbi_100627466	LOC100627466	0.263333	0.02	-3.71882	0.000776818	0.0027662
ncbi_100620590	TRIM24	3.58333	1.75333	-1.0312	0.000787455	0.00280182
ncbi_100170845	LPIN1	2.74667	1.37	-1.00351	0.000796964	0.00283184
ncbi_100515847	RGL1	1.13333	0.333333	-1.76553	0.00080097	0.00284455
ncbi_100524530	BRF2	2.73333	0.796667	-1.77861	0.000822192	0.00291366
ncbi_100513494	MED11	6.43	1.73333	-1.89127	0.000832138	0.00294654
ncbi_102164483	ALS2CL	4.6	10.6333	1.20889	0.000835767	0.00295702
ncbi_100521877	PUDP	4.86	2.02	-1.2666	0.000836179	0.00295769
ncbi_100154005	ACTR8	5.70667	2.72333	-1.06727	0.000837684	0.00296222
MSTRG.28983	ZKSCAN8	2.14333	0.676667	-1.66334	0.000838702	0.00296503
ncbi_100625395	USP35	2.04	0.75	-1.44361	0.000844951	0.00298553
ncbi_100517458	MIER2	4.45667	2.14667	-1.05387	0.00084789	0.00299511
ncbi_102160209	SLC24A1	0.65	0.206667	-1.65313	0.0008485	0.00299646
ncbi_100516614	PLLP	0.383333	0.001	-8.58246	0.000854323	0.00301439
ncbi_100621764	DEPDC7	2.65333	0.556667	-2.25292	0.000855091	0.00301439
ncbi_100125349	SIRT4	2.30333	0.303333	-2.92475	0.000860752	0.00303003
ncbi_100620521	LOC100620521	2.70667	0.92	-1.55681	0.000862944	0.00303613
ncbi_100621814	SNX20	1.46667	0.22	-2.73697	0.000866822	0.00304897
ncbi_100520248	LOC100520248	2.15333	0.65	-1.72806	0.00087134	0.00306241
ncbi_100153008	BICDL1	3.52	1.71333	-1.03877	0.000896679	0.00314229
ncbi_102161937	IER5L	0.906667	0.001	-9.82443	0.00089909	0.00314856
ncbi_100622777	TMEM170B	1.16333	0.436667	-1.41366	0.00090482	0.00316412
ncbi_100511526	LAX1	0.0466667	0.37	2.98706	0.000906958	0.00317076
ncbi_100621588	FICD	1.02667	0.1	-3.3599	0.000925218	0.00322778
ncbi_100519700	AMBRA1	10.7067	4.87	-1.13652	0.000926193	0.0032296
ncbi_100524761	KCTD12	1.44	0.65	-1.14756	0.000926228	0.0032296
ncbi_100624516	FBXO10	2.61	1.26	-1.05063	0.000926579	0.00322997
ncbi_100625792	ZNF180	1.19333	0.11	-3.43942	0.000927091	0.00323091
ncbi_110256670	ZNF140	8.36333	4.04	-1.04972	0.000959703	0.00333665
ncbi_100526028	ZCCHC18	1.85333	0.533333	-1.79701	0.000971153	0.00336938
ncbi_100156502	FOXA1	0.706667	0.18	-1.97303	0.000973072	0.00337515
ncbi_100523669	NUAK1	0.676667	0.156667	-2.11075	0.000975841	0.00338298
ncbi_100517145	LOC100517145	0.75	0.176667	-2.08586	0.000989276	0.00342507
ncbi_100512658	METTL25	1.76	0.61	-1.52869	0.000992425	0.00343328
ncbi_100513511	MTFMT	4.66	1.56333	-1.5757	0.00099947	0.00345585
ncbi_397180	MTHFR	1.18667	0.483333	-1.29582	0.00100434	0.00346906
ncbi_100511551	S1PR2	2.28333	0.55	-2.05364	0.00101256	0.00349564
ncbi_100155831	CNNM2	0.79	0.07	-3.49643	0.00101667	0.00350799
ncbi_100511231	GPR155	2.26	0.903333	-1.32299	0.00102669	0.00353888
ncbi_100174959	KLF2	2.65	0.54	-2.29496	0.00103594	0.00356891
ncbi_100521713	APBA3	4.67	1.97	-1.24523	0.00104127	0.00358539
ncbi_100522653	B4GALT5	6.31333	2.88333	-1.13066	0.00104691	0.00360388
ncbi_100510940	RNF148	0.193333	0.001	-7.59495	0.00106276	0.00365275
ncbi_110258061	NOTCH1	0.816667	0.293333	-1.47721	0.001066	0.00366102
ncbi_100514159	SRCAP	3.75667	1.55	-1.27718	0.00106949	0.00367207
ncbi_100517994	RGS3	3.00333	1.42	-1.08067	0.00107296	0.00368301
ncbi_408053	HAS3	1.85333	0.63	-1.5567	0.0010752	0.00368975
ncbi_100628176	STARD9	0.783333	0.356667	-1.13505	0.00107738	0.00369628
ncbi_100518760	LEO1	3.35667	1.21333	-1.46805	0.00109106	0.00374028
ncbi_100524471	TBX20	1.40667	0.58	-1.27816	0.00110051	0.0037678
ncbi_100337671	RASGEF1B	5.15333	2.42667	-1.08653	0.00110579	0.00378491
ncbi_100622281	KIF27	2.32333	1.12333	-1.04841	0.0011219	0.0038331
ncbi_100738677	KIAA2022	0.32	0.0466667	-2.77761	0.00113067	0.0038581
ncbi_100524391	LOC100524391	2.92333	0.93	-1.65231	0.00114665	0.0039096
ncbi_100152215	CDKN1A	6.32333	2.64667	-1.25651	0.00118641	0.00403372
ncbi_100516543	HAUS8	8.52	4.13667	-1.04238	0.0011951	0.0040612
ncbi_102163469	ZBTB8B	1.74	0.133333	-3.70598	0.00121589	0.0041255
ncbi_100518452	RBM45	1.57667	4.06333	1.36579	0.00122147	0.00414335
ncbi_100511909	CAAP1	2.83333	0.963333	-1.55639	0.00123966	0.00419753
ncbi_110257570	LOC110257570	1.99667	0.676667	-1.56108	0.00125094	0.00423356
ncbi_100152566	LOC100152566	0.363333	0.0366667	-3.30875	0.00125215	0.00423547
ncbi_100152762	C14H10orf62	0.286667	0.0133333	-4.42626	0.00127095	0.00428811
ncbi_397451	LOC397451	0.363333	0.0966667	-1.9102	0.00127505	0.00430086
ncbi_102165958	PLPP7	1.40667	0.226667	-2.63364	0.00128114	0.00431919
ncbi_100511635	SLC38A7	2.13667	0.64	-1.73922	0.00128209	0.0043202
ncbi_100515617	C8H4orf46	4.11667	1.69	-1.28445	0.00128242	0.00432021
ncbi_100519503	FAM160A2	4.34	1.46333	-1.56844	0.00128433	0.00432371
ncbi_100515633	IRF5	1.83333	0.62	-1.56413	0.00131894	0.0044286
ncbi_100515395	PITX2	1.29	0.153333	-3.07263	0.00133127	0.00446431
ncbi_110255881	ZBTB5	1.39333	0.556667	-1.32365	0.00133581	0.00447728
ncbi_100154905	PLAG1	0.856667	0.306667	-1.48206	0.00133722	0.00448086
ncbi_100520541	CLP1	5.88	0.746667	-2.97728	0.00133993	0.00448881
ncbi_100517152	MEIS1	1.41667	0.473333	-1.58157	0.00134158	0.00449321
ncbi_100623299	IL22RA1	0.47	0.001	-8.87652	0.00135271	0.00452592
ncbi_100524063	MLLT3	1.36333	0.39	-1.80559	0.00137371	0.00459268
ncbi_100738524	FAM222B	2.57667	0.886667	-1.53904	0.00137841	0.00460722
ncbi_100525001	CCDC15	2.98	1.28	-1.21917	0.00139709	0.00466377
ncbi_100515398	C9H11orf52	3.12	1.23333	-1.33898	0.00140228	0.00467875
ncbi_100519177	LOC100519177	2.20667	0.373333	-2.56333	0.00141733	0.00472538
ncbi_100154833	GPR26	0.001	0.04	5.32193	0.00141788	0.00472603
ncbi_100513209	CFAP20	15.07	7.53333	-1.00032	0.00142382	0.00474465
ncbi_100125838	NOD2	1.25	0.41	-1.60823	0.00142611	0.00474989
ncbi_106506647	FAM110A	2.38667	0.756667	-1.65727	0.00142829	0.00475595
ncbi_100621925	THAP1	1.75	0.73	-1.26139	0.00145975	0.00485457
ncbi_100152868	ACOT6	4.52	1.61333	-1.48628	0.00147368	0.00489353
ncbi_102159047	FOXC1	0.876667	0.126667	-2.79099	0.00148251	0.00492162
ncbi_110255999	PTGES3L	3.44333	1.31333	-1.39057	0.00148926	0.00493909
ncbi_100510892	ZSWIM4	1.46667	0.623333	-1.23447	0.00151522	0.00501638
ncbi_397282	ACVR2A	5.13	1.99	-1.36619	0.00154236	0.00510494
ncbi_100519073	PELI3	2.66	0.933333	-1.51096	0.00155131	0.00513199
ncbi_100153268	TIPIN	2.47333	1.19667	-1.04744	0.00155321	0.00513545
ncbi_100515478	WDR92	5.52	2.55	-1.11417	0.00155928	0.00514937
ncbi_100519166	LOC100519166	2.46	5.17667	1.07337	0.00157544	0.00519754
ncbi_100514379	FBXO5	8.45667	4.08	-1.05152	0.0015776	0.00520337
ncbi_100625714	PROKR2	0.966667	0.246667	-1.97046	0.0015933	0.0052505
ncbi_110256366	LOC110256366	0.603333	0.001	-9.23681	0.0016007	0.00526905
ncbi_493186	SOCS3	1.12667	0.473333	-1.25113	0.00162465	0.00534125
ncbi_100135678	PDE6C	4.68667	1.63333	-1.52074	0.00166132	0.00545368
ncbi_100623447	RAVER2	0.603333	0.001	-9.23681	0.00167515	0.00549636
ncbi_100518737	IQCC	5.30667	0.896667	-2.56516	0.0016807	0.0055132
ncbi_100737568	SSSCA1	1.94	0.2	-3.27798	0.00168612	0.00552688
ncbi_102165373	LURAP1L	0.726667	0.001	-9.50515	0.00169063	0.00553752
ncbi_100625804	SUSD2	0.52	0.13	-2	0.00173474	0.00567005
ncbi_100316849	ZFP36	4.66333	1.61333	-1.53132	0.00173494	0.00567005
ncbi_100739769	ZNF521	1.06	0.35	-1.59864	0.00174354	0.00569393
ncbi_100736787	ZDHHC13	7.93667	3.75667	-1.07908	0.00179255	0.00584103
ncbi_100511480	FARP2	1.18	0.376667	-1.64743	0.00180159	0.00586318
ncbi_100524927	ZFP62	2.33333	1.02333	-1.18912	0.00181337	0.00589807
ncbi_100513016	MTSS1L	1.55	0.576667	-1.42646	0.00181752	0.00590758
ncbi_100523772	STAP2	4.22	1.54	-1.45431	0.00184143	0.00597528
ncbi_100516911	USP44	0.663333	0.143333	-2.21036	0.00186817	0.00605759
ncbi_100515505	MPP2	1.82	0.68	-1.42033	0.00187462	0.0060746
ncbi_100153033	STK17B	4.39333	2.00667	-1.13051	0.00187479	0.0060746
ncbi_100524888	SDE2	8.34333	4.04	-1.04627	0.0018805	0.00609161
ncbi_100620992	LOC100620992	1.31	0.38	-1.7855	0.00188312	0.0060986
ncbi_102166675	RNF187	1.86333	0.733333	-1.34534	0.00188803	0.00611299
ncbi_100511443	NUDT16L1	1.01667	0.473333	-1.10292	0.00191905	0.00619827
ncbi_110260948	PLA2G15	4.28	1.87667	-1.18944	0.00193008	0.00623086
ncbi_100156821	PAX9	1.07667	0.15	-2.84354	0.00193184	0.00623349
ncbi_100738266	ISCA2	0.746667	0.196667	-1.92471	0.00195092	0.00628895
ncbi_102158327	FBXO46	1.42333	0.38	-1.9052	0.00195192	0.00629063
ncbi_100513230	GRB7	4.06667	1.95667	-1.05545	0.00197367	0.00635298
ncbi_110259512	LOC110259512	1.26	0.463333	-1.4433	0.00197587	0.00635852
ncbi_100520433	DLL3	0.426667	0.0333333	-3.67807	0.00198343	0.00638131
ncbi_100141313	NMB	0.366667	0.77	1.07039	0.001984	0.0063816
ncbi_100620559	CYP4F55	2.03667	0.806667	-1.33617	0.00200219	0.00643071
ncbi_100626316	SLC26A7	0.353333	0.76	1.10497	0.00202739	0.00650061
ncbi_403161	NAPRT	11.1833	1.90667	-2.55223	0.00203744	0.00652968
ncbi_100513744	WDR25	3.1	1.36667	-1.18161	0.00203996	0.00653617
ncbi_100525987	TMEM74	0.416667	0.001	-8.70275	0.00204339	0.00654507
ncbi_100523441	UBIAD1	3.77667	0.556667	-2.76223	0.00204373	0.00654507
ncbi_100156404	PGF	0.443333	1.35667	1.6136	0.00205856	0.006583
ncbi_100626007	MFSD4A	0.523333	0.11	-2.25023	0.00205958	0.00658469
ncbi_100620107	CANT1	1.36333	0.44	-1.63156	0.00206574	0.00660278
ncbi_100152247	TP53INP2	0.496667	0.001	-8.95613	0.00206884	0.00661111
ncbi_100517400	ARHGEF25	1.27667	0.27	-2.24135	0.00207638	0.00663358
ncbi_100124380	ZBTB12	1.66	0.283333	-2.55061	0.00208557	0.00665918
ncbi_100622120	IFNLR1	0.253333	0.001	-7.98489	0.00212118	0.00676204
ncbi_100736804	ZNF385A	2.42	0.876667	-1.46491	0.00212775	0.00678051
ncbi_100513931	XKR8	1.13667	0.16	-2.82867	0.002128	0.00678051
ncbi_100519820	ZDHHC24	3.63667	1.3	-1.48411	0.00213767	0.0068064
ncbi_100518897	MRNIP	1.73	0.32	-2.43463	0.0021411	0.00681569
ncbi_100515341	PHF12	3.51333	1.72	-1.03043	0.00215172	0.00684455
ncbi_100625162	NKX3-2	0.99	0.103333	-3.26012	0.00218924	0.00695553
ncbi_100512855	DCLRE1C	2.17	0.723333	-1.58496	0.00219707	0.00697371
ncbi_100620309	NR2C2AP	8.34333	3.91	-1.09346	0.00220418	0.00699295
ncbi_100513664	FPGT	1.69	0.54	-1.64599	0.00223017	0.00706692
ncbi_100521303	TMEM139	2.84	0.706667	-2.00679	0.00228092	0.00721221
ncbi_553951	CCL20	29.0967	13.9367	-1.06197	0.0023288	0.00735482
ncbi_100627528	CCDC142	1.43333	0.463333	-1.62925	0.00233417	0.00736649
ncbi_110259955	LOC110259955	1.32	0.4	-1.72247	0.00234762	0.00740013
ncbi_110255392	LOC110255392	0.273333	0.0133333	-4.35755	0.00239635	0.00754115
ncbi_100512963	PEX5	0.346667	0.001	-8.43741	0.00244958	0.00769952
ncbi_100524813	DAXX	4.33667	1.99	-1.12382	0.00245528	0.00771561
ncbi_100512220	ACSM3	0.16	0.52	1.70044	0.00248019	0.00778649
ncbi_397414	ACP5	8.94667	4.40667	-1.02166	0.00248588	0.00780065
ncbi_100135660	NOD1	0.403333	0.001	-8.65583	0.00248795	0.00780528
ncbi_100049696	TNNI3	1.13667	2.84	1.32108	0.0025034	0.00785004
ncbi_100627962	C4H1orf162	0.0466667	0.443333	3.24793	0.00250735	0.00786055
ncbi_100049682	MGRN1	10.0067	4.18	-1.25939	0.00256582	0.00802676
ncbi_100156355	KLHL28	1.3	0.51	-1.34994	0.00260036	0.00812905
ncbi_110255283	LOC110255283	0.753333	0.11	-2.77578	0.00266976	0.00832831
ncbi_100515357	ZNF189	3.09333	1.46	-1.08319	0.00269381	0.00839936
ncbi_102163392	HNRNPL	3.56	1.57667	-1.175	0.00269539	0.0084023
ncbi_100155648	RFXAP	0.536667	0.001	-9.06788	0.00269721	0.008406
ncbi_100512588	JMJD4	6	2.90333	-1.04725	0.00270158	0.00841566
ncbi_448855	ISG20	1.73	4.18333	1.27388	0.00270879	0.00843613
ncbi_100523980	ZNF827	1.30333	0.51	-1.35364	0.00271375	0.00844959
ncbi_100524441	NFKBID	1.70333	0.44	-1.95279	0.00273108	0.00849753
ncbi_100157079	SLC16A12	1.19667	0.353333	-1.75992	0.00274856	0.00854591
ncbi_100157869	CA8	2.36667	0.553333	-2.09664	0.00276541	0.00859629
ncbi_110258083	ABCA2	0.536667	1.44333	1.42731	0.00277322	0.00861652
ncbi_100154784	FKBPL	1.44333	0.103333	-3.80403	0.00279063	0.00866246
ncbi_100511737	C2H11orf95	0.866667	0.196667	-2.13972	0.00279537	0.00867516
MSTRG.58936	--	1.57333	0.696667	-1.17528	0.00280046	0.00868687
ncbi_102160745	C2H19orf44	2.77667	1.27	-1.12853	0.00280702	0.00870519
ncbi_100154512	TRIM38	2.59	0.89	-1.54107	0.00280777	0.00870546
ncbi_100519361	DEXI	2.8	0.75	-1.90046	0.00281002	0.00871039
ncbi_100518827	LOC100518827	3.56667	0.97	-1.87852	0.00281523	0.00872452
ncbi_100523922	IP6K2	4.09667	1.63333	-1.32663	0.00284719	0.0088091
ncbi_100737756	LOC100737756	0.493333	0.0766667	-2.68589	0.00289732	0.00894541
ncbi_397599	B3GNT5	4.03	1.98333	-1.02285	0.00295414	0.00910385
ncbi_100517000	SLC16A13	3.44667	1.40333	-1.29634	0.00295731	0.00911149
ncbi_100525720	SAP30L	2.84667	0.983333	-1.53352	0.00298751	0.00919598
ncbi_100620186	BSDC1	0.186667	0.001	-7.54432	0.00300474	0.00924685
ncbi_100154231	ANKRD10	4.39333	2.04	-1.10675	0.00302874	0.00931421
ncbi_100512926	LOC100512926	7.82	2.61	-1.58312	0.00303646	0.00933363
ncbi_110259265	LOC110259265	1.25333	0.001	-10.2916	0.00305035	0.00936763
ncbi_106506966	LOC106506966	1.74	0.54	-1.68806	0.0030535	0.00937513
ncbi_100521710	NAIF1	0.566667	0.13	-2.12399	0.00306427	0.00939947
ncbi_100514486	STAC2	1.19	0.36	-1.72489	0.00306604	0.00940272
ncbi_100525971	ZNF630	1.01333	0.163333	-2.63322	0.00313486	0.00959598
ncbi_100525700	ALX1	0.586667	0.0466667	-3.65208	0.00313692	0.00960005
ncbi_100627773	ZNF10	0.86	0.246667	-1.80177	0.00316407	0.00966973
ncbi_100520218	ADAMTS9	6.48667	2.94667	-1.13839	0.00319334	0.00975242
ncbi_100516871	MARC1	4.94667	2.39	-1.04945	0.0032448	0.00987995
ncbi_100525267	SPIN2B	1.74667	0.11	-3.98903	0.00330046	0.010031
ncbi_100526162	ERI2	1.56667	0.586667	-1.41709	0.00337028	0.0102244
ncbi_100359361	LOC100359361	0.153333	0.5	1.70526	0.00338856	0.0102728
ncbi_100153460	AKAP5	1.81333	0.55	-1.72114	0.00344872	0.0104361
ncbi_397094	IL1A	1.70667	0.563333	-1.59912	0.00344998	0.0104375
ncbi_110260714	ETFBKMT	0.893333	0.163333	-2.45138	0.00345777	0.0104586
ncbi_110261672	LOC110261672	2.27333	4.73667	1.05906	0.00348897	0.0105386
ncbi_100620532	ZNF764	1.21333	0.476667	-1.34792	0.00352767	0.0106506
ncbi_100515686	TMEM92	0.966667	0.001	-9.91687	0.00355854	0.0107364
ncbi_100521638	RASSF5	1.19667	0.343333	-1.80134	0.00356262	0.0107463
ncbi_100511491	VPS37C	3.23333	1.44	-1.16695	0.00356955	0.0107623
ncbi_100621643	FAAP24	4.19667	1.57333	-1.41542	0.00360397	0.0108587
ncbi_100155265	GAL3ST1	1.41667	0.353333	-2.0034	0.00369856	0.0111234
ncbi_100627220	TMCC2	0.716667	0.193333	-1.89021	0.00371447	0.0111687
ncbi_110257406	MYT1	0.856667	0.423333	-1.01694	0.00371855	0.0111759
ncbi_100621720	TNK1	5.01	0.876667	-2.51471	0.00374933	0.0112582
ncbi_102158569	LOC102158569	0.113333	0.001	-6.82443	0.00377057	0.0113143
ncbi_110260611	LOC110260611	0.91	0.09	-3.33787	0.0038307	0.0114843
ncbi_110258062	QSOX2	1.60333	0.54	-1.57004	0.00383452	0.0114905
ncbi_100049701	HPS5	6.68	2.43667	-1.45494	0.00385268	0.0115371
ncbi_100511004	ARHGEF18	5.17333	2.33333	-1.1487	0.00387155	0.011591
ncbi_751859	SIRT1	5.61	2.55667	-1.13374	0.00392492	0.0117375
ncbi_100151860	TRUB1	0.62	0.136667	-2.18161	0.00394016	0.0117751
ncbi_100523996	HRH1	0.85	0.156667	-2.43976	0.00403956	0.0120423
ncbi_654298	ID2	6.21	2.54	-1.28976	0.00405116	0.0120741
ncbi_100515113	POLM	1.09	0.4	-1.44626	0.00410417	0.0122074
ncbi_106506945	LOC106506945	0.0933333	0.001	-6.54432	0.00411733	0.012241
ncbi_414904	CXCL2	7.29333	3.06333	-1.25148	0.00412323	0.0122558
ncbi_100141418	RNF39	1	0.001	-9.96578	0.00415209	0.012336
ncbi_100516122	CPA4	0.08	0.26	1.70044	0.00419393	0.0124464
ncbi_100156678	ZNF341	1.57	0.6	-1.38773	0.00428381	0.0126875
ncbi_100525817	NELL2	0.0566667	0.286667	2.3388	0.00429988	0.0127294
ncbi_100153995	GPR176	1.99333	0.92	-1.11548	0.00430468	0.0127408
ncbi_100522260	PPP1R3G	1.89667	0.933333	-1.023	0.00434942	0.0128646
ncbi_100049668	TFAP2A	1.97	0.73	-1.43223	0.00438892	0.0129669
ncbi_110260602	MAPK8IP2	2.21333	0.906667	-1.28758	0.00439038	0.0129683
ncbi_397681	APOA4	0.103333	0.866667	3.06817	0.00441759	0.0130371
ncbi_100519916	EVPL	0.956667	0.366667	-1.38355	0.00447038	0.0131694
ncbi_100521167	DGKI	0.00333333	0.04	3.58496	0.00450425	0.0132603
ncbi_100623116	LOC100623116	0.0566667	0.56	3.30485	0.00453537	0.0133423
ncbi_100516505	VSTM5	2.84	1.34667	-1.0765	0.00453615	0.0133423
ncbi_100515117	OPHN1	1.29	0.613333	-1.07263	0.00454156	0.0133523
ncbi_100153433	MESP2	0.926667	0.153333	-2.59538	0.00455353	0.0133808
ncbi_100513615	C10H9orf3	2.07	0.866667	-1.25608	0.00455427	0.0133808
ncbi_100519343	ASF1A	3.72333	1.77	-1.07285	0.00458511	0.0134594
ncbi_100739011	LIPT2	3.19	1.02667	-1.63559	0.00462532	0.0135654
ncbi_100519837	NUP50	1.52	0.413333	-1.87869	0.00463573	0.0135899
ncbi_100511165	MNX1	1.06667	0.103333	-3.36773	0.00468436	0.0137234
ncbi_110256108	LOC110256108	0.72	0.173333	-2.05445	0.00470523	0.0137723
ncbi_100513386	IQUB	1.61	0.556667	-1.53218	0.00473927	0.0138597
ncbi_100519075	MICAL2	1.24	0.53	-1.22628	0.00474079	0.0138611
ncbi_100515603	ZNF688	2.49667	0.966667	-1.36891	0.0047472	0.0138737
ncbi_100154036	MICALL1	0.001	2.49	11.2819	0.0047573	0.0139001
ncbi_100520101	SGO1	3.07333	0.686667	-2.16212	0.00478087	0.0139659
ncbi_100525135	AP3M2	1.22667	0.396667	-1.62874	0.00481525	0.0140601
ncbi_102157923	C17H8orf48	0.623333	0.04	-3.96193	0.00489027	0.0142572
ncbi_100157520	ZNF70	0.426667	0.1	-2.09311	0.0048999	0.014279
ncbi_100101552	COL6A2	0.153333	0.383333	1.32193	0.00490834	0.0143004
ncbi_397327	TIGD4	1.09	0.0966667	-3.49517	0.00498485	0.0144914
ncbi_100516804	SCO2	7.31	3.33667	-1.13146	0.00499499	0.0145177
ncbi_100512305	METRNL	2.01333	0.376667	-2.41823	0.00505746	0.0146799
ncbi_100516197	AMFR	1.46667	0.73	-1.00657	0.00506431	0.0146934
ncbi_100515280	GLRA3	0.0733333	0.2	1.44746	0.0050895	0.0147406
ncbi_100739336	CEP57L1	1.38667	0.12	-3.53051	0.00509199	0.0147446
ncbi_100737608	PIF1	3.13667	1.26667	-1.3082	0.00511768	0.0148158
ncbi_100519028	FBXO17	2.15	0.763333	-1.49395	0.00513198	0.0148474
ncbi_100526032	RCOR2	1.29	0.296667	-2.12046	0.00513375	0.0148477
ncbi_100620481	DLL1	0.47	0.03	-3.96963	0.00515351	0.0148967
ncbi_102159545	PHF13	1.85333	0.353333	-2.39102	0.00521765	0.0150656
ncbi_100512990	CBR3	9.74	4.57	-1.09173	0.00522328	0.015072
ncbi_100514435	RAB19	2.93667	0.91	-1.69024	0.0052331	0.0150971
ncbi_100155871	SLC16A9	0.783333	0.21	-1.89924	0.00524581	0.0151304
ncbi_100738739	C2CD4B	1.97	0.686667	-1.52051	0.0053444	0.0153947
ncbi_100153250	GPD1	0.426667	0.0733333	-2.54057	0.00536494	0.0154404
ncbi_100512157	MXD3	7.37667	3.19333	-1.20791	0.0053806	0.0154821
ncbi_100626682	FJX1	1.30333	0.373333	-1.80367	0.00538809	0.0154935
ncbi_100217393	LGALS2	0.00333333	0.96	8.16993	0.00545711	0.0156682
ncbi_100737576	PPP4R4	0.136667	0.61	2.15815	0.0054703	0.0156992
ncbi_100626455	TJP3	6.07667	2.33333	-1.38089	0.00551243	0.015803
ncbi_100170117	SAT2	9.84667	4.50333	-1.12864	0.0055967	0.0160238
ncbi_100302026	ST6GAL1	0.696667	0.173333	-2.00692	0.00560161	0.0160344
ncbi_100517581	TPST1	9.22	4.50667	-1.03271	0.00563881	0.0161269
ncbi_100515083	ZNF821	2.68667	1.12667	-1.25376	0.00568136	0.0162416
ncbi_100739759	GPR160	0.71	0.18	-1.97982	0.00571922	0.0163287
ncbi_102164376	ZNF782	0.796667	0.266667	-1.57894	0.00572457	0.0163334
ncbi_100622390	ANKRD16	2.05	0.793333	-1.36962	0.00576574	0.0164325
ncbi_100155114	TAGAP	0.676667	0.0466667	-3.85798	0.00581233	0.0165481
ncbi_654299	TEAD3	5.38667	2.28333	-1.23825	0.00581874	0.0165628
ncbi_100521454	KCNJ14	0.773333	0.09	-3.10309	0.0058829	0.0167238
ncbi_100533549	AKAP1	0.456667	0.001	-8.835	0.00597635	0.016964
ncbi_100049684	ATP7B	0.123333	0.001	-6.94642	0.00600594	0.0170333
ncbi_100623099	FAM117A	2.88667	1.25333	-1.20363	0.00601587	0.0170578
ncbi_100127143	PDE7A	1.37667	0.616667	-1.15862	0.00602462	0.017079
ncbi_100518639	EPG5	1.66333	0.683333	-1.28342	0.00602951	0.0170892
ncbi_100101474	ASB6	12.12	5.87	-1.04596	0.00603297	0.0170951
ncbi_100520801	FBF1	1.26	0.303333	-2.05445	0.00603416	0.0170951
ncbi_100462745	ATG12	0.001	0.903333	9.81911	0.00603834	0.0170996
ncbi_100155669	TREX1	5.53	2.48667	-1.15307	0.0060693	0.0171726
ncbi_397501	POU2F1	3.2	1.59333	-1.00602	0.00610369	0.0172477
ncbi_110256160	LOC110256160	1.87667	0.63	-1.57475	0.00611402	0.0172696
ncbi_414284	GLRB	0.63	1.34667	1.09597	0.00623189	0.0175538
ncbi_397105	POU2F2	0.0133333	0.273333	4.35755	0.00625326	0.0176028
ncbi_110261294	ZNF331	1.03667	0.283333	-1.87138	0.00625605	0.0176069
ncbi_100626611	RPP38	5.23	2.39333	-1.12779	0.00630149	0.0177009
ncbi_100515004	MRPL50	2.10333	0.86	-1.29027	0.00631547	0.0177364
ncbi_100153283	SH2D4B	0.536667	0.163333	-1.71621	0.00636312	0.017855
ncbi_100151942	C7H6orf47	3.32	1.16	-1.51706	0.00641255	0.0179785
ncbi_396646	MYD88	11.8767	5.91	-1.0069	0.00642035	0.0179966
ncbi_100519294	SDHAF2	3.27667	1.29667	-1.33742	0.00644344	0.0180453
ncbi_100154998	DEF6	0.206667	0.001	-7.69116	0.00644457	0.0180453
ncbi_100521819	PIMREG	4.39	1.86333	-1.23634	0.0064542	0.0180685
ncbi_100516084	LOC100516084	1.69	0.636667	-1.40841	0.00646908	0.0181025
ncbi_100625712	SEMA4G	0.656667	0.24	-1.45213	0.0064969	0.0181688
ncbi_100523137	HEXDC	1.95333	0.96	-1.02483	0.006534	0.0182571
ncbi_100624866	MCF2L2	0.783333	0.353333	-1.1486	0.00654267	0.0182775
ncbi_100622996	ZSCAN2	0.706667	0.12	-2.558	0.00659346	0.0184116
ncbi_100515382	ZNF526	2.33333	1.00667	-1.21281	0.00660836	0.0184454
ncbi_100127164	PTGER2	0.406667	0.0666667	-2.60881	0.00665795	0.0185755
ncbi_100515449	NEPRO	3	1.43	-1.06895	0.00671509	0.0187078
ncbi_100518006	SBK1	0.456667	0.0666667	-2.7761	0.00672136	0.0187214
ncbi_397008	NUDT14	8.32333	3.36667	-1.30584	0.00680041	0.0189097
ncbi_100516945	EXD1	1.01	0.293333	-1.78374	0.00680508	0.0189148
ncbi_110259370	LOC110259370	0.79	0.0566667	-3.80128	0.006824	0.0189594
ncbi_100519242	FBXW9	1.43333	3.20333	1.1602	0.00687324	0.0190922
ncbi_100626253	C7H14orf93	1.33667	0.58	-1.20451	0.00688096	0.0191096
ncbi_102166512	ANXA3	3.00667	1.43	-1.07215	0.00688684	0.0191179
ncbi_100152619	LOC100152619	1.20667	0.376667	-1.67967	0.00692414	0.0191991
ncbi_100157553	TTC5	1.6	0.653333	-1.29218	0.0069598	0.0192807
ncbi_733603	SAA3	3.65333	0.59	-2.63043	0.00698276	0.0193315
ncbi_110260118	SOWAHC	1.40667	0.523333	-1.42648	0.00700071	0.0193771
ncbi_100521862	TNS4	2.27667	1.06	-1.10286	0.00700431	0.019383
ncbi_494020	LMCD1	0.02	0.33	4.04439	0.00703936	0.0194678
ncbi_100157822	MFSD13A	1.25333	0.373333	-1.74723	0.00705823	0.0195037
ncbi_100620961	ADGRF4	0.826667	0.18	-2.19931	0.00706397	0.0195114
ncbi_397583	LIPE	2.19667	0.84	-1.38685	0.00707684	0.0195388
ncbi_102158362	FANCC	2.81667	1.39333	-1.01545	0.00716407	0.0197632
ncbi_100520495	PHLDB3	0.923333	0.233333	-1.98446	0.00717561	0.0197826
ncbi_100624077	LOC100624077	0.0166667	0.23	3.7866	0.00718405	0.0197976
ncbi_100517714	MAP3K12	1.47667	0.646667	-1.19125	0.00721263	0.0198681
ncbi_100152755	TRIM59	7.03333	2.23	-1.65716	0.00727334	0.0200145
ncbi_110260812	LOC110260812	1.31	0.196667	-2.73574	0.00729813	0.0200744
ncbi_100523320	SOWAHB	1.02333	0.31	-1.72294	0.00738563	0.0202856
ncbi_100622234	SPINK7	0.0233333	0.62	4.7318	0.00740714	0.0203404
ncbi_100521547	CARHSP1	21.57	10.1233	-1.09134	0.00749886	0.0205497
ncbi_100153766	DLEC1	0.42	0.11	-1.93289	0.00753259	0.0206293
ncbi_100626205	SLC38A10	1.17	2.35667	1.01024	0.00755863	0.0206835
ncbi_100152724	SELENBP1	0.49	0.001	-8.93664	0.00756639	0.0207005
ncbi_100154129	SLA2	0.19	0.001	-7.56986	0.00759369	0.0207708
ncbi_100622217	MAP3K8	0.986667	0.236667	-2.05971	0.00760128	0.0207873
ncbi_100736693	CBARP	0.666667	0.0566667	-3.55639	0.00760608	0.0207961
ncbi_106510560	ZNF114	2.04	0.613333	-1.73383	0.00772584	0.0210713
ncbi_100525690	KCTD5	3.56667	1.71	-1.06058	0.00773665	0.0210878
ncbi_100514045	ZFHX4	0.473333	0.193333	-1.29177	0.00781009	0.0212617
ncbi_100513159	MMACHC	1.39333	0.14	-3.31504	0.00784951	0.0213602
ncbi_100511614	ARHGAP36	0.303333	0.001	-8.24476	0.00806964	0.0218962
ncbi_100154961	ZFYVE19	4.59333	2.21667	-1.05115	0.00808539	0.02193
ncbi_100626731	LOC100626731	1.15333	0.336667	-1.77642	0.00813867	0.0220609
ncbi_106507181	ONECUT2	0.643333	0.31	-1.0533	0.00823459	0.0222753
ncbi_100154492	RSRC2	1.96667	0.673333	-1.54636	0.00825949	0.0223335
ncbi_100625875	BFAR	4.62667	2.05	-1.17435	0.00828788	0.0223966
ncbi_100738720	LOC100738720	0.663333	0.103333	-2.68243	0.00833315	0.0225005
ncbi_100736643	POU4F1	2.77	1.17667	-1.23518	0.00833616	0.0225011
ncbi_100513658	GRAMD1A	1.02	0.156667	-2.7028	0.00833675	0.0225011
ncbi_100154995	SPPL3	0.0733333	4.10333	5.80618	0.00834979	0.0225317
ncbi_100519043	PDZD3	1.09	0.3	-1.86129	0.00836502	0.0225636
ncbi_100113425	BMP4	2.77667	1.23333	-1.17079	0.00837157	0.0225766
ncbi_100627742	PPP1R13L	2.31	1.08667	-1.08798	0.00839991	0.0226346
ncbi_106509585	LOC106509585	0.736667	0.243333	-1.59808	0.00856238	0.0230162
ncbi_110261173	ZBTB14	2.43333	1.19	-1.03197	0.00858641	0.0230667
ncbi_100627651	CTNNBIP1	2.26333	1.12	-1.01495	0.00860122	0.0231018
ncbi_100522515	TEFM	5.4	2.22667	-1.27807	0.008668	0.0232623
ncbi_102159017	C7H6orf226	8.54667	4.21	-1.02154	0.0087053	0.0233387
ncbi_100519841	VAMP1	1.93667	0.636667	-1.60497	0.00879545	0.0235518
ncbi_100522312	ZKSCAN5	2.16	1.04333	-1.04983	0.00880305	0.0235674
ncbi_110256844	LOC110256844	0.436667	0.001	-8.77039	0.00883573	0.0236453
ncbi_100518643	IL33	0.0333333	0.12	1.848	0.00897253	0.0239581
ncbi_102166678	LOC102166678	0.706667	0.27	-1.38807	0.00900556	0.0240366
ncbi_100511352	LOC100511352	0.283333	0.001	-8.14636	0.00902664	0.0240866
ncbi_100156639	TMEM55A	2.25	0.603333	-1.8989	0.00917755	0.0244561
ncbi_100515695	GALNTL5	0.436667	0.183333	-1.25206	0.00917935	0.0244561
ncbi_100627345	TCAIM	1.65333	0.65	-1.34687	0.00928355	0.0247138
ncbi_100156984	ZC3H12D	1.01667	0.253333	-2.00474	0.00932295	0.0247988
ncbi_100379631	PHLDA2	5.07	1.74333	-1.54014	0.00936151	0.0248813
ncbi_102165175	RIMS2	0.133333	0.001	-7.05889	0.00940112	0.0249615
ncbi_106504473	ZFHX2	0.476667	0.22	-1.11548	0.00945623	0.0250827
ncbi_100622487	TTC36	0.5	0.0366667	-3.76939	0.00952106	0.0252193
ncbi_100302088	BST2	0.001	1.02333	9.99906	0.00954327	0.0252579
ncbi_100523985	DYNC1I1	0.893333	0.233333	-1.93681	0.00955619	0.025282
ncbi_100156025	DISP2	0.173333	0.03	-2.53051	0.00956296	0.0252948
ncbi_733705	FOXO4	1.18667	0.4	-1.56884	0.00956863	0.0253048
ncbi_102160361	ZNF354A	1.96	0.6	-1.70782	0.00961808	0.0253915
ncbi_100739200	GUCA1A	0.0666667	0.36	2.43296	0.00962236	0.0253961
ncbi_100739032	XKR7	0.02	0.123333	2.62449	0.00967919	0.0255258
ncbi_100514469	LOC100514469	0.506667	0.0733333	-2.7885	0.00968169	0.0255273
ncbi_100155625	WFDC3	0.856667	2.09	1.2867	0.00969471	0.0255565
ncbi_110261317	LOC110261317	0.146667	0.36	1.29546	0.0098031	0.0258211
ncbi_106504156	C13H3orf70	0.933333	0.326667	-1.51457	0.00982054	0.0258522
ncbi_110256469	LOC110256469	0.62	0.001	-9.27612	0.0098461	0.0259143
ncbi_100514885	C1H6orf183	0.336667	0.07	-2.26589	0.00988263	0.0259898
ncbi_100524550	VPS37D	1.35	0.21	-2.6845	0.00991438	0.0260448
ncbi_100621483	CORO1A	0.06	0.56	3.22239	0.00995932	0.0261551
ncbi_100628182	ZC3HAV1L	0.706667	0.14	-2.3356	0.0100489	0.0263746
ncbi_100627951	WDR74	3.33667	1.10333	-1.59654	0.0100834	0.0264548
ncbi_100155030	LBX1	1.73667	0.49	-1.82547	0.0101138	0.0265135
ncbi_100525345	ZNF565	0.293333	0.001	-8.1964	0.0101243	0.0265336
ncbi_100625728	C3AR1	0.00333333	0.103333	4.9542	0.0101255	0.0265336
ncbi_100628052	C17H8orf4	0.136667	0.573333	2.06871	0.010131	0.0265427
ncbi_100521423	AK1	0.983333	0.0833333	-3.56071	0.0101422	0.0265669
ncbi_100525991	LMBR1L	2.55	1.16333	-1.13223	0.0102371	0.0267889
ncbi_100522516	GLYCTK	3.05	1.23333	-1.30625	0.0102431	0.0267994
ncbi_100621254	RNF223	0.663333	0.143333	-2.21036	0.0103248	0.0269971
ncbi_100512227	NHLH1	0.75	0.253333	-1.56585	0.0104385	0.0272428
ncbi_100156444	BNC1	8.67333	2.76	-1.65192	0.0104394	0.0272428
ncbi_100155350	JPH2	0.00333333	0.07	4.39232	0.0105453	0.0274812
ncbi_397056	RHBG	1.87	0.48	-1.96193	0.0105786	0.0275519
ncbi_100523267	THAP12	1.84333	0.483333	-1.93123	0.0105988	0.0275882
ncbi_100154708	GUCD1	15.48	6.44667	-1.26378	0.0106792	0.0277593
ncbi_100524645	RAB11FIP4	2.26333	1.08333	-1.06297	0.010727	0.0278726
ncbi_399688	DMP1	0.203333	0.001	-7.6677	0.0107789	0.0279909
ncbi_100738170	TRIM68	1.42	0.426667	-1.73471	0.0108628	0.0281687
ncbi_100156574	SAMD4A	6.04333	2.56667	-1.23545	0.0108644	0.0281687
ncbi_100152925	ZNF839	2.79667	1.02667	-1.44574	0.0108735	0.0281869
MSTRG.66369	RPL9	0.496667	1.90333	1.93818	0.0109298	0.0283161
ncbi_100514675	ZNF367	5.84333	2.59667	-1.17013	0.0109605	0.0283788
ncbi_100627008	DMPK	0.74	0.193333	-1.93643	0.0109662	0.0283881
ncbi_100514151	AGBL2	1.95333	0.933333	-1.06547	0.0110584	0.0285934
ncbi_100525144	SLC51B	0.186667	0.8	2.09954	0.0111431	0.0287898
ncbi_100158151	GRAMD2A	1.54333	0.65	-1.24754	0.0111723	0.028854
ncbi_100511042	KIF1C	1.79	3.87667	1.11486	0.0112499	0.0290196
ncbi_100144478	CHRM3	0.01	0.11	3.45943	0.011335	0.0292116
ncbi_100524474	TCEAL1	1.90333	0.366667	-2.37599	0.0114826	0.0295689
ncbi_110257391	LOC110257391	4.51333	2.07667	-1.11992	0.0117329	0.0301313
ncbi_100623283	SPRY1	0.883333	0.276667	-1.67481	0.0117441	0.0301543
ncbi_110256231	TCTA	20.55	8.91	-1.20564	0.0117645	0.0302006
ncbi_100514699	ZNHIT2	3.66333	1.71333	-1.09635	0.0118426	0.0303718
ncbi_100523738	CHPT1	1.69667	4.02333	1.24569	0.0118558	0.0303881
ncbi_102159389	LOC102159389	0.166667	0.001	-7.38082	0.0118829	0.0304339
ncbi_100526225	ANKRD65	0.763333	0.28	-1.44689	0.0118908	0.0304481
ncbi_100525635	PLAC8L1	0.156667	0.473333	1.59516	0.0118938	0.03045
ncbi_100737121	LOC100737121	0.793333	0.376667	-1.07464	0.0119327	0.0305258
ncbi_100037292	ACKR4	0.04	0.453333	3.5025	0.0119761	0.0306134
ncbi_100511746	PAPOLB	0.18	0.001	-7.49185	0.0119861	0.0306214
ncbi_100524961	DROSHA	0.443333	0.0866667	-2.35484	0.0119876	0.0306214
ncbi_100171400	TRPV6	1.36667	0.366667	-1.89812	0.0119885	0.0306214
ncbi_100519853	LOC100519853	2.51333	1.18	-1.09082	0.0120382	0.0307365
ncbi_100157577	MOAP1	1.54	0.506667	-1.60382	0.0120577	0.0307743
ncbi_100524497	PLEKHG4	3.07	1.19667	-1.35922	0.0120708	0.0307967
ncbi_100526029	GPHB5	0.001	0.29	8.17991	0.0120711	0.0307967
ncbi_100516289	PFKFB3	0.976667	0.346667	-1.49432	0.012087	0.0308312
ncbi_100525182	INTS2	1.86667	0.89	-1.06859	0.0121262	0.0309194
ncbi_100523886	SF1	2.50667	0.34	-2.88216	0.0122254	0.0311604
ncbi_100622074	PCDHA11	0.233333	0.02	-3.54432	0.0125282	0.0318952
ncbi_100511836	TMEM42	7.26333	3.38	-1.10361	0.0125478	0.0319328
ncbi_100513788	C3H2orf81	3.07667	1.4	-1.13594	0.0126459	0.0321454
ncbi_100156123	ZKSCAN4	0.266667	0.04	-2.73697	0.0126638	0.0321847
ncbi_102166345	LOC102166345	0.2	0.926667	2.21205	0.0126817	0.0322241
ncbi_100514960	SYPL2	0.103333	0.36	1.80069	0.0126903	0.0322397
ncbi_100524247	CASKIN1	0.646667	0.213333	-1.59991	0.0127187	0.0322995
ncbi_100623177	BRAT1	2.62667	1.18667	-1.14632	0.0128174	0.0325189
ncbi_100359349	KLK7	0.0433333	0.473333	3.44931	0.0128243	0.03253
ncbi_100524913	C16H5orf34	2.83333	1.34	-1.08027	0.0129066	0.0326952
ncbi_414437	C5	0.646667	0.23	-1.49139	0.0129528	0.0327996
ncbi_100520035	PCDH7	0.09	0.573333	2.67138	0.0129834	0.0328708
ncbi_100157578	NAB2	1.12	0.3	-1.90046	0.0131501	0.0332229
ncbi_100622851	C12H17orf98	0.86	0.0766667	-3.48767	0.0131652	0.0332546
ncbi_100736974	LOC100736974	0.136667	0.001	-7.09452	0.0132472	0.0334426
ncbi_100512764	MEX3D	1.95	0.823333	-1.24393	0.013272	0.0334988
ncbi_110259325	MRPL34	8.14667	3.68667	-1.14389	0.0132938	0.0335411
ncbi_100521318	GPT2	6.7	0.723333	-3.21143	0.0133585	0.0336788
ncbi_100627241	LOC100627241	1.37	0.55	-1.31667	0.0133708	0.0337032
ncbi_100628130	SCN3B	1.27667	0.573333	-1.15494	0.0134657	0.0339295
ncbi_102162331	KRBA1	0.936667	0.396667	-1.23961	0.0134756	0.0339479
ncbi_100624272	PIP5K1A	16.42	8.05	-1.02839	0.0135794	0.0341706
ncbi_100524201	FUT2A	0.52	0.07	-2.89308	0.0136218	0.0342708
ncbi_100153889	GNB1L	6.41	2.94333	-1.12287	0.0138875	0.0348994
ncbi_110260406	EPPK1	0.416667	0.0633333	-2.71786	0.0138969	0.0349041
ncbi_100518131	PIK3CD	0.97	0.406667	-1.25414	0.0139454	0.035005
ncbi_100513267	PRR22	1.67	0.483333	-1.78876	0.0140504	0.0352419
ncbi_100048951	SLC15A2	0.476667	0.0766667	-2.63631	0.0140761	0.0352795
ncbi_100621611	MOCOS	6.72667	2.91333	-1.20722	0.0141221	0.0353882
ncbi_100517791	SLU7	0.523333	0.23	-1.1861	0.0141293	0.0353995
ncbi_100513008	MRPL53	8.14333	2.78333	-1.54881	0.0141783	0.0355087
ncbi_100517790	CCNO	0.736667	0.09	-3.03302	0.0143034	0.0358154
ncbi_100738980	ELMOD2	2.09333	1.00667	-1.05622	0.0144939	0.036258
ncbi_102163919	CUNH14orf79	0.00666667	0.386667	5.85798	0.0145232	0.0363177
ncbi_100525308	IQCD	1.75333	0.496667	-1.81975	0.0145362	0.0363432
ncbi_100625827	FOXJ2	4.58	1.36333	-1.74821	0.014628	0.0365383
ncbi_100152364	AKNA	0.783333	0.296667	-1.40078	0.0146632	0.0366194
ncbi_414285	GDF9	2.63333	0.9	-1.54889	0.0146873	0.0366726
ncbi_100628067	ZNF579	1.86	0.72	-1.36923	0.0147117	0.0367254
ncbi_100520421	TICAM2	1.80667	0.676667	-1.41681	0.0149159	0.0371662
ncbi_100523765	TCEAL8	3.54	1.43667	-1.30102	0.0150317	0.0374194
ncbi_100517816	LAT	0.75	0.09	-3.05889	0.015075	0.0375201
ncbi_100625938	DPF1	1.54333	0.56	-1.46255	0.0151298	0.0376495
ncbi_100153761	CD101	0.193333	0.02	-3.27302	0.0151386	0.0376573
ncbi_100517668	KCNJ1	0.001	0.14	7.12928	0.0153125	0.0380529
ncbi_100519405	C1H15orf62	1.08667	0.323333	-1.74882	0.0153213	0.0380616
ncbi_100519992	LSMEM1	0.0333333	0.25	2.90689	0.0153972	0.0382359
ncbi_100621070	WFS1	1.84333	0.236667	-2.96139	0.0154643	0.0383882
ncbi_100738704	TNIP3	0.43	0.001	-8.74819	0.015597	0.0386813
ncbi_106508189	GIMAP7	1.20333	0.256667	-2.22907	0.0156592	0.0388137
ncbi_100520132	CBX7	1.14667	0.423333	-1.43758	0.0156724	0.0388391
ncbi_100520417	PRDM11	0.44	0.06	-2.87447	0.015687	0.038868
ncbi_100152222	SYNPO2L	0.163333	0.001	-7.35168	0.0157073	0.038911
ncbi_100155709	RIN3	1.36	0.61	-1.15673	0.0157657	0.0390338
ncbi_100155509	TTBK1	0.676667	0.256667	-1.39855	0.0157792	0.0390527
ncbi_100154633	PHLPP1	0.35	0.1	-1.80735	0.0158229	0.0391462
ncbi_100739541	VAX2	4.49333	1.88	-1.25705	0.0158746	0.0392593
ncbi_100736950	RASL11A	4.46333	1.79667	-1.3128	0.0159193	0.0393405
[truncated: 58 more rows]

## Sheet: Table S3-4
Table S3-4. Differentially expressed mRNAs in PDCoV_12h-vs-PDCoV_24h.
mRNA ID	Symbol name	PDCoV_12h FPKM	PDCoV_24h FPKM	Log2 (Foldchange)	P value	FDR
ncbi_396648	HSP70.2	592.433	2472.41	2.0612	2.47226e-191	2.61516e-187
ncbi_808506	ATP6	339.303	1113.9	1.71498	7.64489e-186	4.04338e-182
ncbi_808501	ND1	416.603	1539.68	1.88589	2.61571e-180	9.22299e-177
ncbi_808503	COX1	3307.44	7356.73	1.15335	4.89799e-140	1.29527e-136
ncbi_100738612	ATF3	37.46	191.937	2.35721	5.05894e-137	1.07027e-133
ncbi_808511	ND5	417.647	1219.2	1.54558	1.30943e-125	2.30853e-122
ncbi_808512	ND6	184.007	718.357	1.96494	1.572e-119	2.37551e-116
ncbi_396906	HSPA6	31.5667	258.057	3.03121	4.40638e-118	5.82634e-115
ncbi_808510	ND4	251.383	795.523	1.66202	1.3195e-114	1.55085e-111
ncbi_808513	CYTB	620.003	1544.06	1.31638	2.54008e-114	2.68689e-111
ncbi_808502	ND2	74.28	320.347	2.10859	1.98977e-106	1.91344e-103
ncbi_100520726	EGR1	4.11	43.3833	3.39993	5.7839e-105	5.09851e-102
ncbi_808507	COX3	1601.55	3718.68	1.21532	1.12431e-96	9.14838e-94
ncbi_100627019	ABL2	14.1	41.9133	1.57171	3.81393e-92	2.8817e-89
ncbi_397648	MCL1	69.0167	149.683	1.1169	4.10634e-76	2.7148e-73
ncbi_396741	DNAJB1	87.7633	346.557	1.9814	5.13489e-72	3.19511e-69
ncbi_808504	COX2	840.107	2163.35	1.36462	3.98237e-63	2.34031e-60
ncbi_100626111	TIPARP	46.01	96.02	1.06139	2.29255e-61	1.27635e-58
ncbi_100157328	JMJD1C	16.5133	36.67	1.15097	6.20433e-56	3.28147e-53
ncbi_100048931	HSPH1	46.14	137.24	1.57261	1.85009e-55	9.31915e-53
MSTRG.23310	pro-pol	310.157	660.607	1.09079	1.46006e-54	7.02024e-52
ncbi_100153822	NFIL3	39.8333	108.17	1.44125	3.20866e-52	1.41422e-49
ncbi_100624243	ZNFX1	12.58	38.1233	1.59954	8.32661e-50	3.52315e-47
ncbi_100156612	KATNAL1	47.7667	100.353	1.07101	1.01934e-48	4.14715e-46
ncbi_808509	ND4L	207.06	725.293	1.80852	1.46769e-46	5.54474e-44
ncbi_100154449	ETS2	3.04	20.17	2.73007	4.19151e-41	1.52889e-38
ncbi_100519275	CSRNP1	2.76	21.78	2.98026	2.50641e-39	8.83759e-37
ncbi_100522679	PPP1R15A	24.69	63.9967	1.37407	1.36213e-37	4.64795e-35
ncbi_100522469	DUSP1	8.33	52.1533	2.64637	1.44956e-34	4.79171e-32
ncbi_100624468	OSER1	50.8433	129.48	1.3486	2.51942e-34	8.0759e-32
ncbi_397590	PTGS2	1.86667	16.6067	3.15323	3.57358e-32	1.08004e-29
ncbi_100151888	ZBTB10	3.22667	12.5967	1.96493	3.90869e-32	1.1485e-29
MSTRG.68482	--	13.5733	60.34	2.15234	3.34305e-30	9.30601e-28
ncbi_100153791	CYR61	29.4833	73.22	1.31234	1.75329e-28	4.63658e-26
ncbi_396913	JUN	47.4133	107.28	1.17802	4.74743e-28	1.22484e-25
ncbi_110256025	LOC110256025	51.97	104.417	1.0066	1.43709e-27	3.61941e-25
MSTRG.60626	pol	24.1667	134.973	2.48158	2.40636e-27	5.91965e-25
ncbi_100518955	AKAP8L	6.16	17.3867	1.49698	3.10628e-27	7.46778e-25
ncbi_100513746	NOCT	3.85	19.2667	2.32318	4.7229e-27	1.1102e-24
ncbi_100626912	BHLHE41	3.93	16.25	2.04784	5.51275e-27	1.26769e-24
ncbi_110255931	MAFG	5.26667	17.7133	1.74987	5.73728e-27	1.29125e-24
ncbi_595122	LOC595122	66.79	171.557	1.36098	6.75811e-27	1.48932e-24
ncbi_100738544	ERRFI1	12.23	31.8967	1.38298	9.96767e-25	2.1518e-22
ncbi_110259213	DUSP8	1.29333	10.2067	2.98035	2.34335e-24	4.9576e-22
ncbi_404772	GEM	4.53333	23.83	2.39413	9.75092e-23	1.98356e-20
ncbi_574051	LOC574051	72.9633	170.653	1.22583	1.20495e-22	2.4049e-20
ncbi_100523409	CREBRF	5.64	16.72	1.56781	4.59985e-22	8.68879e-20
ncbi_808508	ND3	129.93	313.35	1.27004	1.02103e-21	1.89481e-19
ncbi_100622156	TNFAIP3	4.36333	14.42	1.72457	2.85836e-21	5.21305e-19
ncbi_397278	PMAIP1	21.7767	63.8633	1.5522	1.78186e-20	3.19466e-18
ncbi_100520400	YOD1	7.69	16.44	1.09615	4.51292e-20	7.95628e-18
MSTRG.11277	Pol	4.07667	14.0233	1.78237	4.77996e-19	8.02578e-17
ncbi_100514873	BHLHE40	11.03	26.64	1.27216	4.52589e-18	6.83927e-16
ncbi_100620648	PER1	3.83	12.18	1.6691	6.12396e-18	9.12384e-16
ncbi_100515635	CREB5	5	15.63	1.64432	8.91952e-17	1.27501e-14
ncbi_100156869	CHD2	4.6	9.56	1.05538	2.29939e-16	3.20039e-14
ncbi_100517751	LOC100517751	1.93333	6.15333	1.67028	3.24514e-16	4.40091e-14
ncbi_100153038	IFIT1	13.1933	39.3633	1.57704	1.27498e-15	1.68584e-13
ncbi_110261477	LOC110261477	59.6267	160.047	1.42446	1.65202e-15	2.13111e-13
ncbi_100624279	ZFP36L1	7.35667	18.9633	1.36609	1.84424e-15	2.35041e-13
ncbi_100516830	RASSF1	10.3633	25.89	1.32091	8.10105e-15	9.84976e-13
ncbi_100156989	BAG3	18.4533	37.3833	1.01851	2.52998e-14	3.00698e-12
ncbi_106504991	LOC106504991	2.75	7.16333	1.3812	5.9294e-14	6.89244e-12
ncbi_100157058	FILIP1L	4.06667	11.3767	1.48416	1.21776e-13	1.40016e-11
ncbi_100155091	ITGA5	40.02	18.6567	-1.10103	2.01e-13	2.28621e-11
ncbi_100512446	NOP56	82.4867	39.5067	-1.06206	3.38345e-13	3.76739e-11
ncbi_733625	SFN	92.2167	40.7233	-1.17917	8.93488e-13	9.74363e-11
ncbi_100037298	SLC7A2	7.06333	19.3333	1.45267	1.05616e-12	1.14001e-10
ncbi_399500	IL6	5.81667	24.79	2.09149	2.16207e-12	2.28703e-10
ncbi_100739464	UBAP1	9.94	24.4733	1.29989	3.16778e-12	3.3177e-10
ncbi_100525209	IER2	2.56	11.26	2.13699	3.42153e-12	3.54833e-10
ncbi_100524681	ZNF507	5.97667	12.1333	1.02156	3.49041e-12	3.58461e-10
ncbi_100523234	LHFPL2	5.78333	12.5033	1.11234	8.23935e-12	8.14541e-10
ncbi_397684	FCGR3A	12.33	36.4667	1.56441	9.79827e-12	9.50881e-10
ncbi_100625349	MXD1	2.66333	6.82667	1.35795	3.21613e-11	2.98423e-09
ncbi_100155620	SLC19A2	13.98	30.31	1.11643	4.93989e-11	4.46617e-09
ncbi_100525104	REL	1.14	2.61667	1.1987	6.48993e-11	5.81784e-09
ncbi_595111	KLF4	14.3	30.3567	1.086	8.33238e-11	7.34499e-09
ncbi_100626293	CCNL1	5.00667	13.9	1.47316	2.6788e-10	2.16308e-08
ncbi_397033	B2M	55.24	114.737	1.05454	3.40501e-10	2.6484e-08
ncbi_100511095	IER5	6.66	17.1967	1.36853	4.76171e-10	3.6237e-08
ncbi_100151975	R3HCC1L	6.71333	14.9033	1.15053	5.20616e-10	3.93363e-08
ncbi_100625538	MYNN	2.25	6.37333	1.50212	5.46031e-10	4.0964e-08
ncbi_100511111	CDC40	8.54667	18.4567	1.11071	1.03018e-09	7.62043e-08
ncbi_110255858	IRS2	1.95333	5.03	1.36462	1.07728e-09	7.91354e-08
ncbi_100521465	TET2	2.36333	5.02667	1.08878	1.3836e-09	9.889e-08
ncbi_100152399	ARID4B	0.733333	3.09	2.07507	2.03709e-09	1.43656e-07
ncbi_100518772	AKAP8	4.46667	0.001	-12.125	2.31478e-09	1.61091e-07
ncbi_100627222	LOC100627222	5.27667	12.7	1.26713	3.80191e-09	2.61146e-07
ncbi_100144450	PPP1R10	1.37667	4.81333	1.80586	5.17441e-09	3.50865e-07
ncbi_100141471	CLK1	1.61667	8.92667	2.4651	5.5431e-09	3.73471e-07
ncbi_641342	NR1D1	0.33	2.63333	2.99635	6.26002e-09	4.11295e-07
ncbi_100627541	LEKR1	0.716667	2.00667	1.48543	7.19908e-09	4.70073e-07
ncbi_100622195	CELSR3	0.77	2.46	1.67573	1.11564e-08	7.24e-07
ncbi_100519845	DNAJC16	2.71333	5.92	1.12553	1.44128e-08	9.18422e-07
ncbi_100048932	BTG2	0.483333	4.21	3.12273	1.51383e-08	9.5888e-07
ncbi_100144486	FOS	2.05333	11.6933	2.50965	2.14647e-08	1.35151e-06
MSTRG.16438	Pol	11.69	24.45	1.06456	2.41979e-08	1.51459e-06
ncbi_100626645	TOPBP1	20.0867	8.44	-1.25092	2.51618e-08	1.56566e-06
ncbi_100101927	IFIH1	2.77667	6.95	1.32366	3.49347e-08	2.12379e-06
ncbi_100512495	KDM6B	0.563333	2.55667	2.1822	5.57136e-08	3.34851e-06
ncbi_102161426	ZNF471	1.70667	5.01333	1.55459	7.12135e-08	4.20836e-06
ncbi_100621538	LOC100621538	1.08	4.10333	1.92577	7.86823e-08	4.6239e-06
ncbi_100513359	ARID1A	0.001	1.27333	10.3144	9.7371e-08	5.62836e-06
ncbi_100158214	FLRT3	2.09667	5.44667	1.37728	9.80965e-08	5.63948e-06
ncbi_100523418	RFX3	1.42	3.37333	1.24828	9.93863e-08	5.68275e-06
ncbi_100523106	ZNF81	1.04667	2.48	1.24454	1.09544e-07	6.19657e-06
ncbi_100512023	HECA	1.98	0.001	-10.9513	1.3173e-07	7.33388e-06
ncbi_100620365	SMCR8	5.52	12.3	1.15592	2.08772e-07	1.13251e-05
ncbi_100240743	DDIT3	19.9167	42.86	1.10566	2.41781e-07	1.30488e-05
ncbi_100155580	SH3GL2	19.65	5.18	-1.92351	3.68782e-07	1.94078e-05
ncbi_100525259	FAM171B	0.31	2.18667	2.81839	4.54892e-07	2.34724e-05
ncbi_100154376	KDM6A	2.78667	6.6	1.24393	7.50861e-07	3.81856e-05
ncbi_100154053	LOC100154053	0.0266667	2.18333	6.35535	7.96705e-07	3.9941e-05
ncbi_100624467	LOC100624467	2.2	5.64	1.35819	8.52781e-07	4.25505e-05
ncbi_110260004	AHSA2	1.14333	3.69667	1.69298	9.12839e-07	4.51215e-05
ncbi_100523532	ST6GALNAC6	3.58	0.001	-11.8057	9.67922e-07	4.74013e-05
ncbi_100525205	FOSL1	1.96333	7.53	1.93934	1.10295e-06	5.3032e-05
ncbi_102167684	C7H6orf132	5.48333	2	-1.45505	1.47398e-06	6.93803e-05
ncbi_100517459	ENC1	1.91333	4.77	1.3179	2.29086e-06	0.000103559
ncbi_100515845	PCF11	1.46	4.56	1.64307	2.32513e-06	0.000104404
ncbi_110261249	LOC110261249	3.20333	12.3967	1.95231	2.32929e-06	0.000104404
ncbi_100738234	EHD4	12.6367	6.17667	-1.03272	2.75052e-06	0.000122248
ncbi_100737439	LRRC8D	0.666667	1.49667	1.16672	3.27337e-06	0.000141909
ncbi_106508661	FREM2	1.19	2.87	1.27009	3.29375e-06	0.000142209
ncbi_397559	RND3	23.52	50.9267	1.11453	3.78693e-06	0.000159995
ncbi_100158236	GPR39	23.4133	10.93	-1.09904	3.79645e-06	0.000159995
ncbi_100516668	RABGEF1	6.21667	13.6267	1.13222	3.88448e-06	0.000162411
ncbi_100627725	TPH2	0.05	1.84667	5.20685	4.07883e-06	0.0001692
ncbi_100625699	NUAK2	1.27667	5.25667	2.04177	4.26734e-06	0.000176328
ncbi_100515879	PTGER1	0.07	2.58667	5.2076	4.74231e-06	0.0001922
ncbi_100514689	MAST4	0.943333	2.02333	1.10089	4.8006e-06	0.000193083
ncbi_100523010	MSANTD2	0.001	0.966667	9.91687	5.00342e-06	0.000200478
ncbi_100620923	SNIP1	0.001	1.88333	10.8791	5.95261e-06	0.000236717
ncbi_100152703	EXTL3	9.48333	4.47333	-1.08404	6.09685e-06	0.000241545
ncbi_100738739	C2CD4B	0.686667	3.46667	2.33587	6.35854e-06	0.000250973
ncbi_100156818	PI4K2A	9.20333	3.63333	-1.34086	7.05328e-06	0.0002743
ncbi_100512423	TBC1D9	2.19333	5.04333	1.20125	9.77586e-06	0.00036759
ncbi_100738035	RNF26	17.7333	8.21	-1.11101	9.79962e-06	0.00036759
ncbi_100738255	ALDH8A1	0.14	1.20333	3.10354	1.05006e-05	0.000391111
ncbi_100621265	SIK1	1.12667	3.18	1.49697	1.1997e-05	0.00044064
ncbi_100523460	TMEM236	0.913333	2.87667	1.65518	1.21504e-05	0.000443197
ncbi_100624186	GPRC5A	17.6333	7.41667	-1.24946	1.32834e-05	0.000477932
ncbi_100738744	LOC100738744	1.01333	0.001	-9.98489	1.40105e-05	0.000497326
ncbi_100153121	ESPL1	5.74667	1.96	-1.55187	1.42508e-05	0.000504163
ncbi_110259088	LOC110259088	3.64	8.26	1.1822	2.39718e-05	0.000804997
ncbi_733688	TXNIP	4.92	10.9867	1.15902	2.73128e-05	0.000900046
ncbi_102162017	EFCAB8	0.733333	2.1	1.51785	3.10633e-05	0.0010173
ncbi_100737526	DDX23	13.7833	6.61333	-1.05948	3.3367e-05	0.00108937
ncbi_100525417	LOC100525417	0.353333	1.28333	1.86079	3.47392e-05	0.00112721
ncbi_110261555	SEMA4B	5.35333	1.76	-1.60486	3.74085e-05	0.00120276
ncbi_110261607	LOC110261607	1.34333	3.15667	1.23258	3.9574e-05	0.00126469
ncbi_100514113	SYNDIG1L	0.04	1.68667	5.39803	4.48501e-05	0.00142043
ncbi_100626072	MMP25	0.0733333	0.893333	3.60666	4.65013e-05	0.00145962
ncbi_100512139	WRN	2.72333	0.526667	-2.37041	5.59506e-05	0.00170561
ncbi_100736562	CREB1	0.81	2.88667	1.83341	5.66526e-05	0.00171954
ncbi_100512728	ANK2	0.896667	0.21	-2.09418	7.01495e-05	0.00209026
ncbi_100154622	SYDE2	2.52	0.62	-2.02308	7.46021e-05	0.0022043
ncbi_100516035	C12H17orf105	0.001	1.51333	10.5635	7.83788e-05	0.00229665
ncbi_100156993	SLC12A6	0.166667	1.47	3.14078	0.000103423	0.00289421
ncbi_100521327	DMTF1	2.26667	5.38	1.24703	0.000124979	0.00343897
ncbi_100514358	PMPCB	19.0733	7.90333	-1.27102	0.000125166	0.00343897
ncbi_100623472	ENKD1	0.88	3.38	1.94145	0.000130882	0.00354991
ncbi_397630	PC	1.22333	0.001	-10.2566	0.000133246	0.00359559
ncbi_100337671	RASGEF1B	2.42667	6.2	1.35329	0.000133591	0.00359575
ncbi_100155404	LOC100155404	0.106667	1.24	3.53916	0.00017111	0.00450249
ncbi_100623657	TRMT61A	0.713333	3.70667	2.37747	0.000175263	0.00460034
ncbi_100515769	ZNF408	3.71	7.62333	1.039	0.000185269	0.00485094
ncbi_100517122	NSRP1	2.86333	6.48	1.1783	0.000206721	0.00526913
ncbi_100511107	STK25	10.8167	2.47667	-2.12678	0.000229072	0.00570147
ncbi_100522641	ANKFY1	8.67333	1.76	-2.30101	0.000254567	0.00620463
ncbi_100523640	GP5	0.283333	1.19333	2.07442	0.000302075	0.00722873
ncbi_110261479	LOC110261479	0.483333	2.2	2.18641	0.000302735	0.00722873
ncbi_100517341	ATP8B2	6.29667	2.22	-1.50403	0.000320699	0.00757223
MSTRG.37070	--	0.001	4.06333	11.9884	0.000321658	0.00757796
ncbi_100518639	EPG5	0.683333	1.66	1.28052	0.000345512	0.00807841
ncbi_100620801	ELOA	1.21667	2.83	1.21787	0.000348925	0.0081298
ncbi_100521805	ARID3B	0.856667	2.51667	1.55471	0.000352225	0.0081707
ncbi_100627254	ERC2	1.57	0.383333	-2.03409	0.00037723	0.00865584
ncbi_448810	MYC	3.29667	8.46333	1.36022	0.000382932	0.00874871
ncbi_100316849	ZFP36	1.61333	5.60667	1.7971	0.000450089	0.0100656
ncbi_102164776	LOC102164776	0.466667	2.18	2.22386	0.000469344	0.0104082
ncbi_396718	RYR1	0.02	0.26	3.70044	0.000531165	0.0116088
ncbi_100518372	TTC38	4.07	0.31	-3.71469	0.000536193	0.0116945
ncbi_100513204	MOGS	6.9	2.74333	-1.33067	0.000561993	0.0121322
ncbi_100156319	TOP2B	0.001	5.57	12.4435	0.000615917	0.013162
ncbi_397599	B3GNT5	1.98333	4.19	1.07902	0.000632967	0.0134719
ncbi_100519497	STIM2	0.86	0.001	-9.74819	0.000691866	0.0146665
ncbi_100621879	SLC6A20	0.0166667	0.403333	4.59694	0.000720434	0.0151797
ncbi_110261142	LOC110261142	0.92	2.24667	1.28808	0.000738865	0.0154485
ncbi_100524640	PCLO	0.0366667	0.353333	3.26849	0.00091436	0.0184231
ncbi_100101472	AMPD1	0.246667	1.84667	2.90429	0.00101165	0.020115
MSTRG.58359	--	21.28	50.26	1.23991	0.00106745	0.020988
ncbi_397001	POLR2B	22.3	11.01	-1.01823	0.00107758	0.0211477
ncbi_100523358	JUNB	0.503333	1.53	1.60395	0.0011057	0.0216135
ncbi_100515302	LOC100515302	0.616667	1.54333	1.32349	0.00111397	0.021701
ncbi_100157539	SMARCC2	12.0467	5.38333	-1.16206	0.00112015	0.0217539
ncbi_100525128	PAXBP1	2.26	0.236667	-3.25539	0.00121563	0.0230861
ncbi_102158823	ZNF200	0.943333	2.17333	1.20407	0.00133107	0.025009
ncbi_102163011	LOC102163011	0.263333	1.51	2.51959	0.00149224	0.0276443
ncbi_100523922	IP6K2	1.63333	4.44667	1.44491	0.00162502	0.0296882
ncbi_100514840	HELB	0.616667	1.33	1.10886	0.00164275	0.0298881
ncbi_100622469	METTL1	14.4	7.01	-1.03858	0.00173937	0.0313443
ncbi_808505	ATP8	13.09	39.55	1.59521	0.00187372	0.0330337
ncbi_100517731	LOC100517731	0.296667	1.06333	1.84168	0.00195613	0.0341324
ncbi_100525780	ULK2	4.89667	1.45	-1.75575	0.00199104	0.0346402
ncbi_100515357	ZNF189	1.46	3.21667	1.1396	0.00207764	0.035852
ncbi_110257248	LOC110257248	1.73667	3.54667	1.03014	0.00244671	0.041344
ncbi_100522125	SLF1	0.68	1.70667	1.32757	0.00248336	0.0418296
ncbi_397397	AMY2	0.343333	2.35333	2.77702	0.00248943	0.0418651
ncbi_100520193	RTL6	1.58667	3.31667	1.06373	0.00252654	0.0422876
ncbi_100157299	C4H8orf82	11.9567	5.83667	-1.0346	0.00254641	0.0425527
ncbi_100521473	DUSP7	0.236667	0.78	1.72062	0.00260514	0.0433289
ncbi_445003	MRC1	0.0433333	0.626667	3.85415	0.00262358	0.0435671
ncbi_100153151	SORBS1	2.65667	0.606667	-2.13064	0.00263977	0.0436305
ncbi_100157122	ORMDL2	28.67	13.9833	-1.03583	0.00271894	0.0445905
ncbi_100512366	ELF1	1.37333	3.91333	1.51072	0.0028607	0.04625
ncbi_100512645	RAPSN	0.336667	1.67	2.31046	0.00291561	0.0468712
ncbi_100624335	NDUFB4	4.65	13.6633	1.55501	0.00295705	0.0473217
ncbi_100521720	FAM161A	0.323333	1.66333	2.36298	0.00304595	0.0486708
ncbi_100625904	USP48	6.24667	2.75	-1.18365	0.00311099	0.0496351

## Sheet: Table S3-5
Table S3-5.Differentially expressed miRNAs in Mock-vs-PDCoV_12h.
miRNA ID	Mock FPKM	PDCoV_12h FPKM	Log2 (Foldchange)	P value
miR-27-x	149.666	17.1252	-3.12756	9.21729e-61
ssc-miR-4332	0.478433	19.151	5.32296	5.41614e-60
miR-92-x	77.6065	10.7985	-2.84534	5.09829e-49
ssc-miR-33b-3p	16.3365	0.554867	-4.87981	9.06475e-46
miR-25-x	122.203	24.5498	-2.3155	7.49274e-45
miR-3968-y	56.1957	228.719	2.02504	2.55986e-40
ssc-miR-194a-3p	14.6976	1.15077	-3.67491	1.17783e-35
miR-30-y	391.693	142.403	-1.45974	5.28445e-30
miR-2478-y	105.408	297.653	1.49765	2.48019e-27
ssc-miR-148a-5p	14.4021	2.17723	-2.72571	4.53659e-27
miR-26-y	18.5604	3.2726	-2.50372	8.38675e-27
miR-128-x	25.64	6.01167	-2.09256	2.83116e-26
ssc-miR-219a	16.9761	3.49607	-2.2797	1.80169e-25
miR-3533-y	0.0520667	4.56873	6.45529	5.07485e-24
ssc-miR-671-3p	42.602	15.7127	-1.43899	1.57656e-18
novel-m0321-5p	17.9844	4.59897	-1.96736	2.22397e-18
novel-m0661-3p	28.9853	62.4933	1.10838	1.12772e-17
miR-1260-x	38.2247	89.6654	1.23004	9.68659e-17
miR-2310-x	17.7423	4.7029	-1.91557	1.65832e-16
ssc-miR-92b-3p	2058.76	961.704	-1.09811	1.39677e-15
miR-6240-x	5.4773	22.7612	2.05504	2.93329e-15
miR-9851-x	5.92227	0.688267	-3.10511	8.75191e-15
miR-4332-y	0.01	3.67717	8.52245	1.0361e-14
miR-6238-y	6.11543	18.1874	1.57241	1.49276e-14
miR-1458-y	34.5609	15.0681	-1.19764	1.99696e-13
ssc-miR-26b-3p	9.9483	2.69023	-1.88672	2.28189e-13
miR-222-x	36.0805	14.277	-1.33753	2.49978e-13
ssc-miR-30c-3p	287.864	127.311	-1.17703	2.72545e-13
let-7-y	98.7827	46.9711	-1.07248	9.77888e-13
miR-466-y	1.34233	5.84503	2.12247	1.96987e-12
miR-6125-y	0.293867	3.36897	3.51907	2.09784e-12
ssc-miR-27b-5p	47.1835	21.2092	-1.15359	6.36587e-11
miR-16-y	37.26	17.1601	-1.11857	7.43709e-10
novel-m0254-3p	0.239367	2.7628	3.52884	1.86855e-09
miR-210-x	7.52767	2.3069	-1.70625	2.13514e-09
miR-130-x	27.3104	5.55453	-2.29771	2.14997e-09
miR-11980-x	3.1415	8.65813	1.4626	3.39276e-09
novel-m0661-5p	6.0518	14.4798	1.25861	1.19453e-08
ssc-miR-3613	5.53703	1.53993	-1.84625	1.54097e-08
miR-23-x	22.5075	10.0998	-1.15608	2.48786e-08
ssc-miR-1285	1.0461	4.00783	1.9378	1.14663e-07
miR-10955-y	12.9006	28.1986	1.12819	2.47913e-07
novel-m0074-5p	1.94657	0.0871667	-4.48101	2.80683e-07
miR-11972-x	0.0655	1.96137	4.90422	6.41865e-07
miR-8485-y	1.005	3.6943	1.87811	1.95698e-06
novel-m0292-5p	2.3391	6.14347	1.3931	2.20963e-06
novel-m0917-5p	1.0595	0.01	-6.72724	4.34021e-06
miR-10174-x	14.7405	7.31753	-1.01036	5.10906e-06
novel-m0691-3p	1.0262	0.01	-6.68117	8.49099e-06
novel-m0653-5p	6.2695	2.3464	-1.4179	1.08749e-05
ssc-miR-374b-3p	13.055	5.94713	-1.13433	1.26715e-05
miR-9995-y	4.59853	10.0118	1.12246	1.4814e-05
miR-491-y	6.7601	3.10793	-1.12109	2.31415e-05
ssc-miR-339-3p	6.42583	2.63893	-1.28393	2.52684e-05
miR-192-y	6.13967	1.71183	-1.84262	2.5401e-05
novel-m0033-3p	2.1247	5.3189	1.32387	4.00298e-05
miR-33-y	1.47543	0.130733	-3.49644	4.7269e-05
novel-m0033-5p	3.98293	8.37617	1.07246	7.20555e-05
miR-2404-x	0.01	0.895533	6.48468	8.17713e-05
miR-760-x	1.77393	0.298367	-2.57179	8.30232e-05
novel-m0909-3p	1.4321	0.085	-4.07453	0.000131388
novel-m0808-5p	1.41327	0.01	-7.14289	0.000156427
novel-m0604-3p	0.104133	1.27743	3.61674	0.000203616
miR-465-y	0.367433	1.9054	2.37454	0.00022163
miR-201-y	0.367433	1.9054	2.37454	0.000223389
novel-m0456-5p	2.6621	0.8485	-1.64958	0.000256348
miR-340-x	2.17027	4.68633	1.11059	0.000274055
miR-19-x	5.65727	2.68253	-1.07651	0.000280241
ssc-miR-424-3p	4.18957	1.7507	-1.25887	0.000336021
novel-m0957-5p	1.0984	2.73037	1.31369	0.000491917
novel-m0949-5p	1.0984	2.73037	1.31369	0.00050054
novel-m0873-5p	0.693433	0.01	-6.11569	0.000633865
miR-1814-x	0.970933	0.0837	-3.53607	0.000947821
miR-12135-y	3.8807	1.61757	-1.26249	0.00108068
miR-152-x	1.14573	0.085	-3.75266	0.0010943
novel-m0497-3p	1.75077	0.337433	-2.37531	0.00111985
miR-194-y	1.4114	0.2537	-2.47593	0.00182224
miR-2137-y	0.837633	2.50513	1.5805	0.00204222
novel-m0331-3p	0.01	0.682367	6.09248	0.00236183
novel-m0886-3p	0.8738	0.0837	-3.384	0.00257305
novel-m0522-5p	1.394	0.2537	-2.45804	0.00282983
novel-m0785-5p	0.0982333	0.898967	3.19398	0.00320435
novel-m0958-3p	0.993867	0.0871667	-3.5112	0.00439312
novel-m0209-5p	0.565367	0.01	-5.82111	0.00529665
novel-m0481-3p	0.691167	0.01	-6.11096	0.00591416
novel-m0602-5p	0.01	0.553133	5.78956	0.00603979
miR-6851-y	0.01	0.598	5.90207	0.00610802
novel-m0069-5p	0.913067	0.0871667	-3.38887	0.00625631
novel-m0982-5p	0.7813	0.01	-6.2878	0.00696722
novel-m0220-5p	1.84877	0.728567	-1.34343	0.00712961
novel-m0799-5p	0.9355	0.1687	-2.47128	0.00725798
novel-m0312-5p	0.8426	2.05603	1.28694	0.0079382
novel-m0996-3p	0.95	0.1687	-2.49347	0.0081311
novel-m0394-5p	1.26593	2.60097	1.03885	0.00815812
novel-m0932-3p	0.95	0.1687	-2.49347	0.00817078
novel-m0931-3p	0.95	0.1687	-2.49347	0.0082442
novel-m0930-3p	0.95	0.1687	-2.49347	0.00829868
novel-m0929-3p	0.95	0.1687	-2.49347	0.00836361
novel-m0899-3p	0.95	0.1687	-2.49347	0.00841372
novel-m0928-3p	0.95	0.1687	-2.49347	0.00843851
novel-m0898-3p	0.95	0.1687	-2.49347	0.00845823
novel-m0897-3p	0.95	0.1687	-2.49347	0.00850329
novel-m0422-5p	1.32703	0.425	-1.64267	0.010752
miR-205-y	0.461033	0.01	-5.5268	0.0116626
miR-545-y	3.3803	1.6685	-1.0186	0.012354
novel-m0088-3p	0.454367	0.01	-5.50579	0.0136755
miR-9261-y	0.01	0.756867	6.24197	0.0146102
novel-m0222-3p	0.01	0.4699	5.55428	0.0162248
miR-10527-x	0.104133	0.9394	3.17331	0.0170968
miR-144-x	0.9422	0.17	-2.4705	0.0179432
novel-m0848-5p	0.447667	0.01	-5.48435	0.0180672
miR-9027-y	0.769133	0.0837	-3.19993	0.0189479
novel-m0429-5p	0.0982333	0.6815	2.79443	0.0194669
novel-m0352-3p	0.96	0.2112	-2.18442	0.0195422
novel-m0166-5p	0.748433	0.1275	-2.55338	0.0201076
novel-m0108-5p	0.325867	1.23577	1.92305	0.0203245
ssc-miR-155-3p	2.3961	1.11083	-1.10905	0.0220112
novel-m0408-3p	0.0982333	0.684333	2.80041	0.0227444
novel-m0182-5p	0.1959	0.9443	2.26913	0.0229617
ssc-miR-499-3p	2.9014	1.0794	-1.42652	0.0243287
novel-m0694-3p	0.4442	1.357	1.61114	0.0244892
novel-m0478-3p	1.6523	0.6867	-1.26672	0.0255161
novel-m0326-5p	0.0869333	0.8077	3.21584	0.0269664
novel-m0681-5p	0.01	0.423933	5.40577	0.0292427
miR-4497-x	0.0655	0.6431	3.29548	0.0302908
novel-m0153-5p	0.6368	0.0837	-2.92754	0.0306323
miR-652-x	0.534033	0.01	-5.73886	0.03156
miR-455-x	3.1938	1.49897	-1.09131	0.0324117
novel-m0009-3p	0.387533	0.01	-5.27625	0.0325086
novel-m0664-5p	1.99273	0.852367	-1.2252	0.0327894
miR-3177-x	0.313433	0.936967	1.57984	0.0342839
novel-m0145-5p	0.682967	0.0871667	-2.96997	0.0345254
miR-4443-x	0.0520667	0.5152	3.3067	0.0354016
novel-m0503-3p	0.326633	0.981633	1.58751	0.036683
novel-m0487-3p	0.326633	0.981633	1.58751	0.0368986
miR-19-z	0.8057	1.74513	1.11502	0.037065
novel-m0319-5p	0.382933	0.01	-5.25902	0.0372202
novel-m0592-5p	0.477467	0.01	-5.57733	0.037338
novel-m0248-5p	0.0520667	0.469267	3.17198	0.0406464
ssc-miR-124a	0.01	0.384433	5.26466	0.0411477
novel-m0239-3p	0.209067	0.849333	2.02237	0.0417979
novel-m0729-5p	0.8838	0.214433	-2.04319	0.0419113
novel-m0891-3p	0.581267	0.0837	-2.7959	0.0422118
miR-9785-x	0.01	0.3849	5.26641	0.0423197
novel-m0872-5p	0.0655	0.600633	3.19692	0.0429623
novel-m0717-5p	1.1734	2.5487	1.11907	0.0456944
miR-3959-y	0.01	0.381433	5.25336	0.0467478
novel-m0042-3p	0.0781	0.5939	2.92683	0.0471223

## Sheet: Table S3-6
Table S3-6. Differentially expressed miRNAs in PDCoV_12h-vs-PDCoV_24h.
miRNA ID	PDCoV_12h FPKM	PDCoV_24h FPKM	Log2 (Foldchange)	P value
miR-4332-y	3.67717	109.227	4.8926	1.96814e-79
miR-2137-y	2.50513	45.4039	4.17986	9.13645e-72
miR-27-x	17.1252	86.6854	2.33967	7.88878e-52
miR-1291-x	5.60677	62.7842	3.48516	2.35201e-50
ssc-miR-4332	19.151	204.613	3.4174	1.74453e-45
ssc-miR-10391	9.34723	43.7133	2.22546	5.00695e-34
novel-m0661-5p	14.4798	68.3828	2.23959	2.08615e-27
miR-11980-x	8.65813	36.5417	2.07741	4.84826e-27
miR-299-y	2.92	33.2327	3.50856	1.68626e-24
ssc-miR-10390	7.67343	39.2789	2.35581	2.08048e-24
miR-1949-y	8.2061	26.1214	1.67047	5.88713e-19
miR-6238-y	18.1874	53.7617	1.56364	9.60379e-19
novel-m0495-3p	0.215733	4.96353	4.52405	5.83399e-17
ssc-miR-296-5p	40.787	16.0666	-1.34404	8.69218e-17
ssc-miR-27b-5p	21.2092	5.33257	-1.99179	1.63529e-15
novel-m0691-3p	0.01	3.56637	8.47831	4.12921e-15
miR-411-x	1.65837	8.8087	2.40917	5.10946e-15
ssc-miR-129a-3p	131.168	62.2791	-1.0746	2.77149e-13
novel-m0988-5p	105.563	50.3387	-1.06837	7.82077e-13
novel-m0984-5p	105.563	50.3387	-1.06837	7.87097e-13
novel-m0963-5p	105.563	50.3387	-1.06837	7.93765e-13
miR-1458-y	15.0681	5.38417	-1.4847	3.55204e-12
miR-2887-x	0.972267	9.60553	3.30444	5.59236e-12
miR-735-y	0.01	2.7729	8.11525	2.3407e-11
miR-9277-y	11.6456	30.8079	1.40352	9.90289e-10
miR-3178-x	0.0837	4.17193	5.63934	1.81649e-09
miR-2310-x	4.7029	0.8454	-2.47584	4.18154e-09
miR-3547-x	0.172167	3.75073	4.44529	7.48436e-09
ssc-miR-381-3p	3.5364	9.82867	1.47471	1.72314e-08
miR-2478-y	297.653	666.395	1.16275	3.49463e-08
miR-379-x	0.511767	3.33037	2.70212	4.91565e-08
miR-11972-x	1.96137	9.6723	2.302	1.03661e-07
miR-4508-x	0.379267	3.94043	3.37707	1.90521e-07
miR-6240-x	22.7612	61.1451	1.42566	3.49378e-07
miR-758-x	0.130733	2.14577	4.03679	1.02533e-06
miR-9995-y	10.0118	24.2714	1.27755	1.02792e-06
miR-9993-y	27.49	57.1567	1.05602	1.28407e-06
miR-7977-x	30.1774	62.1206	1.0416	2.04421e-06
miR-1246-x	0.254967	2.75003	3.43107	2.72008e-06
miR-505-y	9.6641	4.4956	-1.10412	4.61432e-06
novel-m0255-3p	6.05433	1.97493	-1.61616	4.65377e-06
novel-m0292-5p	6.14347	2.17497	-1.49806	5.78449e-06
novel-m0050-3p	0.01	1.64267	7.3599	6.12454e-06
miR-12135-y	1.61757	5.3512	1.72604	6.96337e-06
miR-4497-x	0.6431	2.92183	2.18376	1.47748e-05
miR-143-y	7.4593	16.6415	1.15768	1.48144e-05
ssc-miR-10386	3.6309	9.99517	1.4609	3.09564e-05
miR-299-x	0.0837	1.91977	4.51956	3.58606e-05
miR-9340-x	0.01	1.2953	7.01714	4.23062e-05
miR-3533-y	4.56873	1.73963	-1.39301	5.05068e-05
ssc-miR-1249	6.5394	1.6329	-2.00172	6.41528e-05
miR-380-x	0.01	1.4515	7.1814	7.62985e-05
miR-49-y	0.2615	2.28223	3.12556	0.000118882
ssc-miR-122-5p	1.5842	4.45893	1.49294	0.000141297
novel-m0070-5p	8.7928	4.0124	-1.13186	0.000163881
novel-m0628-3p	1.4023	0.0895	-3.96976	0.000169305
miR-543-y	0.340867	2.126	2.64086	0.000205476
ssc-miR-184	9.65377	26.3519	1.44874	0.00025042
miR-2783-x	0.01	1.92317	7.58734	0.00028563
miR-4777-x	0.214667	1.79833	3.06649	0.000333573
novel-m0778-3p	4.49257	1.5036	-1.57912	0.000364214
ssc-miR-758	1.2787	3.69313	1.53017	0.000417427
ssc-miR-652	3.03307	0.7404	-2.0344	0.000490995
miR-590-x	2.98953	1.04797	-1.51233	0.000580687
novel-m0393-5p	7.28997	3.58077	-1.02564	0.000631269
ssc-miR-411	0.591133	3.2667	2.46628	0.000806853
novel-m0416-3p	0.768233	0.01	-6.26347	0.00106201
novel-m0518-5p	2.1811	0.6485	-1.74988	0.0011251
miR-4492-y	0.253067	1.7536	2.79273	0.00130516
miR-9261-y	0.756867	3.86633	2.35285	0.0014032
novel-m0604-3p	1.27743	0.125333	-3.34941	0.00153481
miR-532-y	2.969	1.0553	-1.49232	0.0015822
ssc-miR-215	2.7019	6.0732	1.16848	0.00181863
miR-2011-y	0.808367	3.80013	2.23297	0.00189376
novel-m0910-3p	0.722933	0.01	-6.17579	0.00190756
ssc-miR-9785-5p	2.35027	0.734733	-1.67753	0.00202229
novel-m0057-5p	3.67717	1.27353	-1.52976	0.00205347
miR-409-x	1.31793	3.50483	1.41107	0.00216896
novel-m0978-5p	0.01	0.903133	6.49687	0.00227773
novel-m0323-5p	1.7475	0.460467	-1.92412	0.0027924
novel-m0653-5p	2.3464	0.6866	-1.77291	0.00295881
novel-m0351-5p	3.28527	1.51917	-1.11273	0.00310808
ssc-miR-219a	3.49607	1.64673	-1.08613	0.00320315
novel-m0163-3p	3.53597	1.6998	-1.05674	0.0034873
novel-m0408-3p	0.684333	0.01	-6.09663	0.00354144
novel-m0953-5p	1.73903	0.313233	-2.47298	0.00414028
novel-m0087-5p	0.719467	0.01	-6.16886	0.00508967
novel-m0949-5p	2.73037	1.13987	-1.26023	0.00528085
novel-m0957-5p	2.73037	1.13987	-1.26023	0.00528376
miR-71-x	1.60063	6.73143	2.07227	0.00603466
miR-10926-x	1.445	3.46683	1.26255	0.00629561
novel-m0968-5p	5.4829	2.5564	-1.10083	0.00648638
miR-19-z	1.74513	0.471033	-1.88944	0.00730367
miR-149-y	1.4094	3.91927	1.4755	0.00756229
miR-709-y	0.01	0.747	6.22304	0.00771849
miR-2241-y	0.01	0.659067	6.04235	0.0080414
miR-1968-y	0.01	0.666433	6.05839	0.00831813
miR-129-y	3.52757	1.58973	-1.14989	0.00879133
novel-m0668-5p	0.598933	0.01	-5.90432	0.00892532
novel-m0332-5p	1.8374	0.492367	-1.89986	0.00893397
novel-m0216-5p	0.1275	1.04077	3.02908	0.0102118
ssc-miR-141	1.69977	3.65403	1.10415	0.0123952
miR-745-y	0.01	0.650167	6.02274	0.0124943
miR-670-x	2.0075	0.6266	-1.67978	0.0127232
novel-m0424-3p	0.5536	0.01	-5.79077	0.0128172
novel-m1001-5p	0.6394	0.01	-5.99865	0.0128186
miR-3120-x	0.0871667	1.01223	3.53762	0.0130607
novel-m0819-3p	0.989133	0.0895	-3.46621	0.0135209
miR-1285-y	0.762233	2.22053	1.5426	0.0136276
miR-377-x	0.01	0.7487	6.22632	0.0137574
novel-m0042-3p	0.5939	1.85103	1.64004	0.0138361
novel-m0622-5p	1.15703	0.188033	-2.62137	0.0140315
novel-m0609-5p	1.15703	0.188033	-2.62137	0.0142182
miR-494-y	1.52247	3.60857	1.24502	0.0143217
novel-m0245-3p	1.62693	0.474433	-1.77788	0.0145259
novel-m0083-5p	1.06533	0.179	-2.57327	0.0157282
novel-m0134-3p	1.18787	2.66323	1.16481	0.0167262
novel-m0705-3p	0.01	0.569567	5.83179	0.0174705
novel-m0606-3p	0.01	0.569567	5.83179	0.0174822
miR-380-y	0.383333	1.33113	1.79598	0.0186921
novel-m0330-5p	0.763033	2.1058	1.46455	0.0187321
novel-m0778-5p	2.34443	1.02453	-1.19427	0.0193952
ssc-miR-7143-3p	0.894467	0.134233	-2.73628	0.0195834
miR-1843-y	1.98593	0.614333	-1.69272	0.0209538
novel-m0481-3p	0.01	0.671333	6.06896	0.021167
novel-m0717-5p	2.5487	1.06743	-1.25562	0.0233481
novel-m0181-5p	1.40833	0.4263	-1.72405	0.0249692
novel-m0569-5p	0.0871667	1.0934	3.6489	0.0250085
novel-m0452-3p	0.512167	0.01	-5.67854	0.0257622
novel-m0525-3p	0.5083	0.01	-5.66761	0.0261472
novel-m0809-3p	0.671633	0.01	-6.0696	0.0266558
ssc-miR-33b-3p	0.554867	1.7598	1.6652	0.0270528
miR-3660-y	0.01	0.524833	5.71379	0.0274212
novel-m0422-3p	2.24503	0.900733	-1.31756	0.0315225
novel-m0222-3p	0.4699	0.01	-5.55428	0.0319991
novel-m0248-5p	0.469267	0.01	-5.55234	0.0320463
novel-m0365-3p	2.47437	1.10667	-1.16084	0.0328855
miR-8460-x	0.343467	1.50433	2.13088	0.0330503
miR-574-y	1.49523	0.530467	-1.49504	0.0332762
novel-m0559-3p	0.215733	1.13927	2.40078	0.0341441
novel-m0774-5p	0.600367	0.01	-5.90777	0.0354695
novel-m0339-3p	0.467067	0.01	-5.54556	0.0366409
novel-m0318-3p	0.467067	0.01	-5.54556	0.0367546
novel-m0144-3p	0.466433	0.01	-5.5436	0.0368939
ssc-miR-194b-5p	1.0239	2.51077	1.29405	0.0374356
miR-583-x	0.3868	1.4929	1.94846	0.038479
novel-m0001-3p	0.339967	1.6068	2.24073	0.0398995
novel-m0954-3p	0.473767	0.01	-5.5661	0.0402819
miR-133-z	0.466867	0.01	-5.54494	0.0418541
novel-m0987-5p	0.4252	0.01	-5.41007	0.0426359
novel-m0986-5p	0.4252	0.01	-5.41007	0.0429097
novel-m0964-5p	0.4252	0.01	-5.41007	0.0431366
novel-m0681-5p	0.423933	0.01	-5.40577	0.0431574
novel-m0422-5p	0.425	0.01	-5.40939	0.0440519
novel-m0166-5p	0.1275	0.906533	2.82986	0.0443842
novel-m0610-5p	0.5545	0.01	-5.79312	0.0450763
