# Supplementary material for: Identification and integrated analysis of lncRNAs and miRNAs in IPEC-J2 cells provide novel insight into the regulation of the innate immune response by PDCoV infection
Source: BMC Genomics. 2022 Jul 4;23:486. doi: 10.1186/s12864-022-08722-2 (PMC9251034; doi:10.1186/s12864-022-08722-2)
Supplement: Supplementary file 4 — Additional file 4. Prediction results of the target genes of DElncRNAs. [file 12864_2022_8722_MOESM4_ESM.xlsx]

## Sheet: Table S4-1
Table S4-1. DElncRNAs and predicted cis-target genes in Mock-vs-PDCoV_12h.
lncRNA_ID	Log2(foldchange)	FDR	Chromosome	lncRNA_start	lncRNA_end	lncRNA_strand	Target gene ID	Gene symbol name	Gene description	Gene_start	Gene_end	Gene_strand	Up/down stream	Distance
MSTRG.361.1	-4.15943	2.22578e-05	NC_010443.5	14858234	14863141	-	ncbi_100156656	RMND1	required for meiotic nuclear division 1 homolog, transcript variant X3	14795632	14852026	+	downs stream	6207
XR_002343190.1	2.97241	1.88361e-09	NC_010443.5	44146633	44153664	-	ncbi_100154658	NUS1	NUS1 dehydrodolichyl diphosphate synthase subunit	44156771	44186224	-	downs stream	3106
MSTRG.1479.9	11.52	0.0104517	NC_010443.5	66428014	66449761	-	ncbi_100514380	TSTD3	thiosulfate sulfurtransferase (rhodanese)-like domain containing 3	66459042	66467856	+	up stream	9280
MSTRG.3759.6	-3.5597	0.0211324	NC_010443.5	164471285	164475012	-	ncbi_100233191	MAP2K1	mitogen-activated protein kinase kinase 1	164381892	164469313	+	downs stream	1971
MSTRG.3759.6	-3.5597	0.0211324	NC_010443.5	164471285	164475012	-	ncbi_100038029	RPL4	ribosomal protein L4	164476269	164481765	-	downs stream	1256
MSTRG.3759.6	-3.5597	0.0211324	NC_010443.5	164471285	164475012	-	ncbi_100516481	ZWILCH	zwilch kinetochore protein, transcript variant X1	164481784	164526843	+	up stream	6771
MSTRG.4765.2	1.42717	0.00572311	NC_010443.5	201267347	201268528	+	ncbi_100153325	LOC100153325	interferon alpha-2	201272569	201273114	-	downs stream	4040
MSTRG.4765.2	1.42717	0.00572311	NC_010443.5	201267347	201268528	+	ncbi_100153693	IFN-DELTA-8	interferon-delta-8	201277798	201278301	-	downs stream	9269
MSTRG.4765.2	1.42717	0.00572311	NC_010443.5	201267347	201268528	+	ncbi_100737904	LOC100737904	interferon alpha-1-like	201261017	201262150	-	up stream	5196
XR_002336309.1	2.75207	0.0175022	NC_010443.5	222616558	222625572	+	ncbi_100513065	TJP2	tight junction protein 2	222474518	222612989	+	downs stream	3568
XR_001306517.2	1.05134	4.84327e-39	NC_010443.5	236380010	236382894	-	ncbi_100151987	ARHGEF39	Rho guanine nucleotide exchange factor 39	236383684	236387705	-	downs stream	789
XR_001306517.2	1.05134	4.84327e-39	NC_010443.5	236380010	236382894	-	ncbi_100153191	SIT1	signaling threshold regulating transmembrane adaptor 1	236371708	236373414	-	up stream	6595
XR_002337463.1	-3.71049	0.0117475	NC_010443.5	261328339	261372848	+	ncbi_100627513	STOM	stomatin	261380087	261407713	-	downs stream	7238
MSTRG.6817.1	-1.16538	2.26817e-05	NC_010444.4	3607605	3615621	+	ncbi_100738589	CCND1	cyclin D1	3621242	3633380	-	downs stream	5620
MSTRG.6904.1	-1.66732	0.0274123	NC_010444.4	4989157	4997076	+	ncbi_100739508	LOC100739508	glutathione S-transferase P-like	5005498	5009247	-	downs stream	8421
MSTRG.6904.1	-1.66732	0.0274123	NC_010444.4	4989157	4997076	+	ncbi_100739163	LOC100739163	glutathione S-transferase P-like, transcript variant X1	4978761	4982233	-	up stream	6923
MSTRG.6970.1	-1.65375	0.0283029	NC_010444.4	5592933	5602621	+	ncbi_397630	PC	pyruvate carboxylase	5566608	5587797	+	downs stream	5135
MSTRG.6975.1	4.86714	1.99735e-08	NC_010444.4	5741845	5743717	+	ncbi_110259235	SPTBN2	spectrin beta, non-erythrocytic 2, transcript variant X1	5683414	5739418	+	downs stream	2426
MSTRG.6975.1	4.86714	1.99735e-08	NC_010444.4	5741845	5743717	+	ncbi_100144418	RBM4B	RNA binding motif protein 4B	5745364	5758177	+	up stream	1646
MSTRG.7140.1	-3.36213	0.0148933	NC_010444.4	7836949	7842404	-	ncbi_100524971	GPR137	G protein-coupled receptor 137, transcript variant X2	7826454	7831010	-	up stream	5938
MSTRG.7140.1	-3.36213	0.0148933	NC_010444.4	7836949	7842404	-	ncbi_100525148	PLCB3	phospholipase C beta 3	7844931	7860183	-	downs stream	2526
XR_002341460.1	-12.3627	1.84392e-07	NC_010444.4	8919231	8922581	+	ncbi_100627951	WDR74	WD repeat domain 74	8931530	8936908	+	up stream	8948
XR_002341460.1	-12.3627	1.84392e-07	NC_010444.4	8919231	8922581	+	ncbi_100144589	SLC3A2	solute carrier family 3 member 2	8892071	8919070	-	up stream	160
XR_002341461.1	-11.1861	0.000134886	NC_010444.4	8919231	8922581	+	ncbi_100627951	WDR74	WD repeat domain 74	8931530	8936908	+	up stream	8948
XR_002341461.1	-11.1861	0.000134886	NC_010444.4	8919231	8922581	+	ncbi_100144589	SLC3A2	solute carrier family 3 member 2	8892071	8919070	-	up stream	160
XR_301599.3	1.01145	1.51797e-05	NC_010444.4	8919231	8922581	+	ncbi_100627951	WDR74	WD repeat domain 74	8931530	8936908	+	up stream	8948
XR_301599.3	1.01145	1.51797e-05	NC_010444.4	8919231	8922581	+	ncbi_100144589	SLC3A2	solute carrier family 3 member 2	8892071	8919070	-	up stream	160
MSTRG.7200.11	-10.2644	0.0130505	NC_010444.4	8919308	8922581	+	ncbi_100627951	WDR74	WD repeat domain 74	8931530	8936908	+	up stream	8948
MSTRG.7200.11	-10.2644	0.0130505	NC_010444.4	8919308	8922581	+	ncbi_100144589	SLC3A2	solute carrier family 3 member 2	8892071	8919070	-	up stream	237
MSTRG.7200.12	-2.81912	0.000225063	NC_010444.4	8919456	8922581	+	ncbi_100627951	WDR74	WD repeat domain 74	8931530	8936908	+	up stream	8948
MSTRG.7200.12	-2.81912	0.000225063	NC_010444.4	8919456	8922581	+	ncbi_100144589	SLC3A2	solute carrier family 3 member 2	8892071	8919070	-	up stream	385
MSTRG.7409.1	2.9519	2.77624e-05	NC_010444.4	12636708	12641986	+	ncbi_100628183	LOC100628183	olfactory receptor 5B12-like	12632975	12633919	+	downs stream	2788
MSTRG.7409.1	2.9519	2.77624e-05	NC_010444.4	12636708	12641986	+	ncbi_100623017	LOC100623017	olfactory receptor 5B2-like	12647121	12648065	+	up stream	5134
MSTRG.8085.1	-2.57894	0.00572311	NC_010444.4	39696639	39698892	-	ncbi_106509396	LOC106509396	uncharacterized LOC106509396	39705409	39707714	+	up stream	6516
MSTRG.8137.1	1.99022	4.72482e-05	NC_010444.4	40836214	40845681	-	ncbi_407245	LDHA	lactate dehydrogenase A	40814163	40827284	-	up stream	8929
XR_002341594.1	-4.32673	0.00402071	NC_010444.4	59632775	59635521	+	ncbi_100739510	PIK3R2	phosphoinositide-3-kinase regulatory subunit 2	59637363	59652075	-	downs stream	1841
MSTRG.8949.1	-1.22449	0.0188275	NC_010444.4	62244797	62250984	-	ncbi_100518955	AKAP8L	A-kinase anchoring protein 8 like, transcript variant X1	62184735	62241631	+	downs stream	3165
MSTRG.8949.1	-1.22449	0.0188275	NC_010444.4	62244797	62250984	-	ncbi_100518772	AKAP8	A-kinase anchoring protein 8	62222060	62241631	+	downs stream	3165
MSTRG.9428.2	-2.2968	0.00645255	NC_010444.4	73132485	73139201	-	ncbi_100514564	CAPS	calcyphosine, transcript variant 1	73122784	73124979	-	up stream	7505
MSTRG.9428.2	-2.2968	0.00645255	NC_010444.4	73132485	73139201	-	ncbi_100514391	RANBP3	RAN binding protein 3, transcript variant X1	73062882	73123268	+	downs stream	9216
XR_001307018.2	-1.57064	1.88255e-13	NC_010444.4	74414698	74438353	+	ncbi_100524302	CHAF1A	chromatin assembly factor 1 subunit A	74380706	74411875	-	up stream	2822
XR_001307018.2	-1.57064	1.88255e-13	NC_010444.4	74414698	74438353	+	ncbi_100524132	MPND	MPN domain containing, transcript variant X2	74445660	74455928	-	downs stream	7306
MSTRG.9821.1	-1.39773	1.48551e-06	NC_010444.4	80180848	80183984	-	ncbi_100127170	HNRNPAB	heterogeneous nuclear ribonucleoprotein A/B	80186998	80194155	-	downs stream	3013
MSTRG.11277.1	4.99202	2.79094e-08	NC_010444.4	136478602	136484033	-	ncbi_110259483	SKP1	S-phase kinase associated protein 1	136458772	136476364	-	up stream	2237
MSTRG.11301.1	2.40136	3.32767e-18	NC_010444.4	136668661	136678139	+	ncbi_100513527	UBE2B	ubiquitin conjugating enzyme E2 B	136652764	136667213	+	downs stream	1447
MSTRG.11301.1	2.40136	3.32767e-18	NC_010444.4	136668661	136678139	+	ncbi_100513723	JADE2	jade family PHD finger 2, transcript variant X11	136686056	136832004	+	up stream	7916
XR_002341933.1	-1.52195	0.0125843	NC_010444.4	140504465	140511779	+	ncbi_100520896	ETF1	eukaryotic translation termination factor 1, transcript variant X1	140471931	140504381	-	up stream	83
XR_002341933.1	-1.52195	0.0125843	NC_010444.4	140504465	140511779	+	ncbi_100521183	HSPA9	heat shock protein family A (Hsp70) member 9	140515239	140532164	-	downs stream	3459
XR_002342220.1	-7.64386	0.0186529	NC_010445.4	5002406	5047404	-	ncbi_110259845	CYTH3	cytohesin 3, transcript variant X1	4900575	5002201	+	downs stream	204
XR_002342235.1	-1.90367	2.22098e-05	NC_010445.4	6293529	6296245	-	ncbi_100174963	ARPC1A	actin related protein 2/3 complex subunit 1A	6296257	6324526	+	up stream	11
MSTRG.12089.3	-3.75702	1.96363e-06	NC_010445.4	6977237	6996024	+	ncbi_100627924	MYH11	myosin heavy chain 11	7002667	7143093	+	up stream	6642
XR_002342294.1	-9.45806	0.000595217	NC_010445.4	8483562	8495162	-	ncbi_100514758	SAP25	Sin3A associated protein 25	8497449	8500546	-	downs stream	2286
XR_002342294.1	-9.45806	0.000595217	NC_010445.4	8483562	8495162	-	ncbi_100516002	LRCH4	leucine rich repeats and calponin homology domain containing 4, transcript variant X1	8499269	8511361	-	downs stream	4106
MSTRG.12166.1	-1.57811	0.00802224	NC_010445.4	8512348	8527158	-	ncbi_100337680	MOSPD3	motile sperm domain containing 3	8531745	8533828	+	up stream	4586
MSTRG.12166.1	-1.57811	0.00802224	NC_010445.4	8512348	8527158	-	ncbi_100516002	LRCH4	leucine rich repeats and calponin homology domain containing 4, transcript variant X1	8499269	8511361	-	up stream	986
XR_300534.3	-2.71593	0.00733284	NC_010445.4	8941984	8947519	+	ncbi_100302018	CLDN15	claudin 15	8931099	8937189	-	up stream	4794
MSTRG.12403.3	-1.9301	0.0239765	NC_010445.4	17113359	17136249	+	ncbi_110255213	ARMC5	armadillo repeat containing 5	17100612	17108523	-	up stream	4835
MSTRG.12403.6	-3.82059	0.0212168	NC_010445.4	17113433	17135017	+	ncbi_110255213	ARMC5	armadillo repeat containing 5	17100612	17108523	-	up stream	4909
MSTRG.12403.6	-3.82059	0.0212168	NC_010445.4	17113433	17135017	+	ncbi_100626336	ITGAD	integrin subunit alpha D, transcript variant X1	17136161	17169776	-	downs stream	1143
XR_298185.3	-3.23589	0.000376831	NC_010445.4	31133403	31139541	+	ncbi_100626399	SNX29	sorting nexin 29, transcript variant X1	30584707	31133392	-	up stream	10
MSTRG.12991.2	-1.62396	2.10575e-07	NC_010445.4	32160805	32173017	+	ncbi_100519828	CLEC16A	C-type lectin domain containing 16A, transcript variant X1	31938133	32158343	-	up stream	2461
MSTRG.13509.1	5.05408	1.83474e-10	NC_010445.4	43500894	43502819	+	ncbi_100515432	ZNF169	zinc finger protein 169, transcript variant X1	43503225	43561299	+	up stream	405
MSTRG.13542.1	4.07779	0.000906941	NC_010445.4	43860754	43874849	-	ncbi_100518065	SLC20A1	solute carrier family 20 member 1, transcript variant X1	43844716	43860547	-	up stream	206
XR_130490.4	-1.39764	0.0434234	NC_010445.4	49465529	49469094	+	ncbi_110259971	C3H2orf49	chromosome 3 C2orf49 homolog, transcript variant X1	49454558	49465442	-	up stream	86
XR_130490.4	-1.39764	0.0434234	NC_010445.4	49465529	49469094	+	ncbi_100625522	TGFBRAP1	transforming growth factor beta receptor associated protein 1, transcript variant X1	49469898	49521879	+	up stream	803
MSTRG.13755.8	-2.09637	0.00074952	NC_010445.4	49808030	49809846	-	ncbi_100737124	POU3F3	POU class 3 homeobox 3	49804112	49807730	-	up stream	299
XR_002342528.1	-10.9144	0.000317605	NC_010445.4	55176339	55197786	-	ncbi_110259976	FAHD2B	fumarylacetoacetate hydrolase domain containing 2B	55147373	55171302	-	up stream	5036
MSTRG.14142.3	-1.66654	6.8087e-05	NC_010445.4	68883493	68899374	+	ncbi_100738341	MOB1A	MOB kinase activator 1A	68852469	68876706	+	downs stream	6786
XR_002342700.1	7.54432	0.0400585	NC_010445.4	79982779	80035055	-	ncbi_100521720	FAM161A	family with sequence similarity 161 member A, transcript variant X2	79952698	79978584	+	downs stream	4194
XR_002342650.1	7.78136	0.0105684	NC_010445.4	79982948	80034290	-	ncbi_100521720	FAM161A	family with sequence similarity 161 member A, transcript variant X2	79952698	79978584	+	downs stream	4363
XR_002342741.1	-1.34294	7.1003e-07	NC_010445.4	97207352	97276436	+	ncbi_100513591	ZFP36L2	ZFP36 ring finger protein like 2	97200395	97203094	+	downs stream	4257
XR_002342749.1	-7.78136	0.00110097	NC_010445.4	97418214	97572537	-	ncbi_100514283	HAAO	3-hydroxyanthranilate 3,4-dioxygenase	97580756	97595033	+	up stream	8218
MSTRG.15119.1	1.29938	0.00242118	NC_010445.4	102968227	102971324	+	ncbi_100522486	NDUFAF7	NADH:ubiquinone oxidoreductase complex assembly factor 7, transcript variant X2	102938968	102964204	-	up stream	4022
XR_002342807.1	-9.54432	0.0247176	NC_010445.4	111781661	111786377	+	ncbi_100739661	SNX17	sorting nexin 17	111775038	111781545	-	up stream	115
XR_002342807.1	-9.54432	0.0247176	NC_010445.4	111781661	111786377	+	ncbi_100739726	ZNF513	zinc finger protein 513	111771406	111774928	+	downs stream	6732
XR_002342807.1	-9.54432	0.0247176	NC_010445.4	111781661	111786377	+	ncbi_110260043	GTF3C2	general transcription factor IIIC subunit 2	111793700	111820501	+	up stream	7322
MSTRG.15515.5	3.59182	0.000401439	NC_010445.4	113975325	113979125	-	ncbi_100514763	PTRHD1	peptidyl-tRNA hydrolase domain containing 1	113979174	113982943	+	up stream	48
MSTRG.15515.5	3.59182	0.000401439	NC_010445.4	113975325	113979125	-	ncbi_100514402	ADCY3	adenylate cyclase 3, transcript variant X1	113875005	113969053	+	downs stream	6271
XR_302627.3	-3.922	0.0323475	NC_010445.4	117854026	117857827	-	ncbi_100523902	PUM2	pumilio RNA binding family member 2, transcript variant X6	117857930	117965564	+	up stream	102
MSTRG.15913.2	-1.18831	0.0184988	NC_010446.5	508873	510593	+	ncbi_110260416	SCX	scleraxis bHLH transcription factor, transcript variant X2	500884	503276	-	up stream	5596
MSTRG.15913.2	-1.18831	0.0184988	NC_010446.5	508873	510593	+	ncbi_100515826	BOP1	block of proliferation 1, transcript variant X1	486562	507141	+	downs stream	1731
XR_002343673.1	-8.59495	0.00239385	NC_010446.5	940767	949860	+	ncbi_100620054	TSTA3	tissue specific transplantation antigen P35B, transcript variant X1	950947	955865	+	up stream	1086
XR_002343673.1	-8.59495	0.00239385	NC_010446.5	940767	949860	+	ncbi_100516800	PYCR3	pyrroline-5-carboxylate reductase 3	959709	964195	+	up stream	9848
XR_002343674.1	-8.14636	0.0211324	NC_010446.5	940767	949860	+	ncbi_100620054	TSTA3	tissue specific transplantation antigen P35B, transcript variant X1	950947	955865	+	up stream	1086
XR_002343674.1	-8.14636	0.0211324	NC_010446.5	940767	949860	+	ncbi_100516800	PYCR3	pyrroline-5-carboxylate reductase 3	959709	964195	+	up stream	9848
MSTRG.16052.1	2.68143	7.69271e-09	NC_010446.5	2901973	2904790	+	ncbi_102167153	PTK2	protein tyrosine kinase 2, transcript variant X1	2656606	2896060	+	downs stream	5912
MSTRG.16083.2	-1.21396	9.34013e-12	NC_010446.5	6920753	6960945	+	ncbi_100622516	ZFAT	zinc finger and AT-hook domain containing, transcript variant X1	6969692	7174989	+	up stream	8746
MSTRG.16083.4	-2.58684	9.36098e-109	NC_010446.5	6925983	6968627	+	ncbi_100622516	ZFAT	zinc finger and AT-hook domain containing, transcript variant X1	6969692	7174989	+	up stream	1064
MSTRG.16083.5	2.25827	0.00326309	NC_010446.5	6958476	6961162	+	ncbi_100622516	ZFAT	zinc finger and AT-hook domain containing, transcript variant X1	6969692	7174989	+	up stream	8529
XR_002343075.1	1.15597	0.0430874	NC_010446.5	9869557	9886337	-	ncbi_100622999	ADCY8	adenylate cyclase 8, transcript variant X1	9645398	9867065	+	downs stream	2491
MSTRG.17383.1	2.66862	2.22098e-05	NC_010446.5	38733522	38735765	+	ncbi_100155607	MATN2	matrilin 2, transcript variant X1	38744025	38915083	-	downs stream	8259
MSTRG.17455.1	3.30951	0.000253653	NC_010446.5	41506677	41510928	-	ncbi_110260255	PLEKHF2	pleckstrin homology and FYVE domain containing 2, transcript variant X1	41512109	41534932	-	downs stream	1180
MSTRG.17524.1	-1.69608	1.22242e-15	NC_010446.5	42958912	42974684	+	ncbi_100514101	RBM12B	RNA binding motif protein 12B, transcript variant X1	42946857	42958706	+	downs stream	205
MSTRG.17875.3	-3.85561	0.000199023	NC_010446.5	62612785	62620213	+	ncbi_414418	RPL7	ribosomal protein L7	62602430	62605892	+	downs stream	6892
MSTRG.18177.1	4.24469	9.18947e-06	NC_010446.5	75785360	75787194	+	ncbi_100152890	LYN	LYN proto-oncogene, Src family tyrosine kinase, transcript variant X1	75793273	75903710	-	downs stream	6078
MSTRG.19229.3	-11.8429	9.28285e-09	NC_010446.5	99115174	99122809	+	ncbi_100157814	SF3B4	splicing factor 3b subunit 4	99123564	99129218	+	up stream	754
MSTRG.19229.3	-11.8429	9.28285e-09	NC_010446.5	99115174	99122809	+	ncbi_100152569	OTUD7B	OTU deubiquitinase 7B, transcript variant X2	99054426	99111649	+	downs stream	3524
MSTRG.19229.7	-2.99196	5.28796e-23	NC_010446.5	99115624	99122809	+	ncbi_100157814	SF3B4	splicing factor 3b subunit 4	99123564	99129218	+	up stream	754
MSTRG.19229.7	-2.99196	5.28796e-23	NC_010446.5	99115624	99122809	+	ncbi_100152569	OTUD7B	OTU deubiquitinase 7B, transcript variant X2	99054426	99111649	+	downs stream	3974
MSTRG.19229.8	-3.13914	4.876e-06	NC_010446.5	99115624	99122809	+	ncbi_100157814	SF3B4	splicing factor 3b subunit 4	99123564	99129218	+	up stream	754
MSTRG.19229.8	-3.13914	4.876e-06	NC_010446.5	99115624	99122809	+	ncbi_100152569	OTUD7B	OTU deubiquitinase 7B, transcript variant X2	99054426	99111649	+	downs stream	3974
XR_001303429.2	3.66985	0.0290854	NC_010446.5	106008839	106037276	+	ncbi_100154006	BCAS2	BCAS2, pre-mRNA processing factor	105992558	106003160	+	downs stream	5678
MSTRG.19684.2	1.44069	0.0265598	NC_010446.5	108975200	108981823	-	ncbi_100621421	LOC100621421	acidic mammalian chitinase-like, transcript variant X1	108981825	109041096	+	up stream	1
MSTRG.19713.1	-1.1822	0.000602173	NC_010446.5	109735844	109781131	-	ncbi_448965	LAMTOR5	late endosomal/lysosomal adaptor, MAPK and MTOR activator 5	109722664	109728278	+	downs stream	7565
XR_002343519.1	-7.56986	0.00566071	NC_010446.5	110446531	110454628	+	ncbi_110260351	LOC110260351	glutathione S-transferase Mu 1-like	110440700	110446165	-	up stream	365
XR_303194.3	-1.05521	0.000189774	NC_010446.5	110679943	110695339	-	ncbi_497063	PSMA5	proteasome subunit alpha 5	110695429	110717308	+	up stream	89
XR_002343528.1	-2.45104	0.024561	NC_010446.5	110685050	110695339	-	ncbi_497063	PSMA5	proteasome subunit alpha 5	110695429	110717308	+	up stream	89
MSTRG.19831.1	3.94526	7.69939e-06	NC_010446.5	111330535	111332553	+	ncbi_100155482	FNDC7	fibronectin type III domain containing 7	111299357	111328550	-	up stream	1984
MSTRG.19831.1	3.94526	7.69939e-06	NC_010446.5	111330535	111332553	+	ncbi_100154667	PRPF38B	pre-mRNA processing factor 38B	111338988	111347505	-	downs stream	6434
XR_002343865.1	-8.26053	0.000232241	NC_010447.5	5984012	5994040	-	ncbi_100523962	ARFGAP3	ADP ribosylation factor GTPase activating protein 3, transcript variant X1	5994137	6050543	+	up stream	96
MSTRG.20505.1	3.24598	9.25347e-36	NC_010447.5	6167049	6174161	-	ncbi_100525164	POLDIP3	DNA polymerase delta interacting protein 3, transcript variant X1	6174442	6201941	+	up stream	280
MSTRG.20508.1	3.6584	3.18832e-05	NC_010447.5	6208131	6209396	-	ncbi_100525164	POLDIP3	DNA polymerase delta interacting protein 3, transcript variant X1	6174442	6201941	+	downs stream	6189
MSTRG.20508.1	3.6584	3.18832e-05	NC_010447.5	6208131	6209396	-	ncbi_106508710	SERHL2	serine hydrolase like 2, transcript variant X1	6216323	6239811	-	downs stream	6926
XR_001303476.2	-2.4112	0.0148046	NC_010447.5	8045543	8050128	+	ncbi_100170844	ADSL	adenylosuccinate lyase	8027799	8045480	-	up stream	62
XR_001303476.2	-2.4112	0.0148046	NC_010447.5	8045543	8050128	+	ncbi_102159442	TNRC6B	trinucleotide repeat containing 6B, transcript variant X1	8052434	8311811	-	downs stream	2305
MSTRG.20667.3	-9.57617	3.77716e-05	NC_010447.5	9240234	9248735	+	ncbi_100521449	NPTXR	neuronal pentraxin receptor	9207295	9230354	+	downs stream	9879
XR_002343957.1	-8.45121	0.0123218	NC_010447.5	18436267	18447645	-	ncbi_397221	ITGB7	integrin subunit beta 7, transcript variant X3	18419432	18434376	-	up stream	1890
MSTRG.21128.1	3.9102	0.000453173	NC_010447.5	21442506	21443690	+	ncbi_100037997	RPS26	ribosomal protein S26	21431656	21433691	+	downs stream	8814
MSTRG.21272.4	-1.61877	1.40065e-06	NC_010447.5	22785876	22789867	-	ncbi_100518908	MBD6	methyl-CpG binding domain protein 6	22790220	22799131	+	up stream	352
MSTRG.21272.4	-1.61877	1.40065e-06	NC_010447.5	22785876	22789867	-	ncbi_100516610	MARS	methionyl-tRNA synthetase, transcript variant X1	22752405	22785509	+	downs stream	366
MSTRG.21272.4	-1.61877	1.40065e-06	NC_010447.5	22785876	22789867	-	ncbi_100515661	DCTN2	dynactin subunit 2, transcript variant X1	22799286	22814358	-	downs stream	9418
XR_002344101.1	-2.60973	0.0274232	NC_010447.5	59969806	60072976	-	ncbi_110260738	MANSC1	MANSC domain containing 1	60082414	60098111	+	up stream	9437
XR_002344101.1	-2.60973	0.0274232	NC_010447.5	59969806	60072976	-	ncbi_100620494	DUSP16	dual specificity phosphatase 16, transcript variant X1	59869902	59961839	+	downs stream	7966
MSTRG.22537.1	3.00879	0.011499	NC_010447.5	62941424	62978243	-	ncbi_106507523	NANOG	Nanog homeobox, transcript variant X1	62931642	62939086	+	downs stream	2337
XR_002344150.1	2.50057	2.43114e-11	NC_010447.5	69849903	69860952	+	ncbi_100517587	BCL2L13	BCL2 like 13, transcript variant X1	69779290	69846638	+	downs stream	3264
MSTRG.23116.1	2.51198	3.04694e-11	NC_010447.5	83930673	83934662	+	ncbi_100511382	ACTR6	ARP6 actin related protein 6 homolog, transcript variant X1	83909415	83929076	-	up stream	1596
MSTRG.23116.1	2.51198	3.04694e-11	NC_010447.5	83930673	83934662	+	ncbi_100511566	UHRF1BP1L	UHRF1 binding protein 1 like, transcript variant X1	83935628	84041753	+	up stream	965
XR_002345290.1	-1.4237	0.0398707	NC_010448.4	439297	442945	+	ncbi_100627469	SPG7	SPG7, paraplegin matrix AAA peptidase subunit, transcript variant X1	414930	439206	-	up stream	90
XR_002344500.1	-2.76888	0.0255406	NC_010448.4	12556351	12603021	-	ncbi_100622002	ZFP1	ZFP1 zinc finger protein, transcript variant X4	12480298	12549476	-	up stream	6874
XR_002344500.1	-2.76888	0.0255406	NC_010448.4	12556351	12603021	-	ncbi_100523064	LDHD	lactate dehydrogenase D	12548098	12552237	+	downs stream	4113
XR_002344501.1	-4.73272	0.000686927	NC_010448.4	12556352	12592419	-	ncbi_100622002	ZFP1	ZFP1 zinc finger protein, transcript variant X4	12480298	12549476	-	up stream	6875
XR_002344501.1	-4.73272	0.000686927	NC_010448.4	12556352	12592419	-	ncbi_100523064	LDHD	lactate dehydrogenase D	12548098	12552237	+	downs stream	4114
XR_002344527.1	-9.49852	0.000356713	NC_010448.4	14985063	14998076	-	ncbi_100518664	DHX38	DEAH-box helicase 38, transcript variant X1	14998091	15016380	+	up stream	14
XR_002344529.1	-8.63178	0.00294685	NC_010448.4	14985063	14998077	-	ncbi_100518664	DHX38	DEAH-box helicase 38, transcript variant X1	14998091	15016380	+	up stream	13
XR_002344591.1	-7.90689	0.0111811	NC_010448.4	30515158	30570985	+	ncbi_100620172	IRX5	iroquois homeobox 5	30511263	30515015	-	up stream	142
XR_002345323.1	-1.52044	0.00203367	NC_010448.4	44975517	44979154	-	ncbi_106510510	SBSN	suprabasin, transcript variant X1	44960693	44966592	-	up stream	8924
XR_002345323.1	-1.52044	0.00203367	NC_010448.4	44975517	44979154	-	ncbi_110261278	TMEM147	transmembrane protein 147	44979195	44981051	+	up stream	40
XR_002345323.1	-1.52044	0.00203367	NC_010448.4	44975517	44979154	-	ncbi_397552	ATP4A	ATPase H+/K+ transporting alpha subunit	44984014	45057796	-	downs stream	4859
MSTRG.24696.1	2.45692	6.71144e-06	NC_010448.4	46135745	46142190	-	ncbi_100511329	ZNF829	zinc finger protein 829, transcript variant X1	46121526	46135271	+	downs stream	473
XR_002344718.1	-4.02718	0.0108877	NC_010448.4	54053888	54062758	+	ncbi_397139	FUT2	fucosyltransferase 2	54034666	54044891	+	downs stream	8996
XR_002344718.1	-4.02718	0.0108877	NC_010448.4	54053888	54062758	+	ncbi_100524565	IZUMO1	izumo sperm-egg fusion 1, transcript variant X1	54072607	54076319	-	downs stream	9848
XR_002344787.1	-3.82927	0.0330576	NC_010448.4	58321852	58330949	-	ncbi_100191062	HAS1	hyaluronan synthase 1	58303274	58313486	+	downs stream	8365
XR_002344796.1	3.31935	0.0256136	NC_010448.4	58550476	58556540	-	ncbi_110261043	LOC110261043	igLON family member 5-like, transcript variant X1	58533764	58541922	-	up stream	8553
MSTRG.25419.1	-2.32448	1.54831e-06	NC_010448.4	59745543	59757813	+	ncbi_100628161	ZNF784	zinc finger protein 784	59738062	59741365	-	up stream	4177
MSTRG.25419.1	-2.32448	1.54831e-06	NC_010448.4	59745543	59757813	+	ncbi_100627967	LOC100627967	zinc finger protein 580	59759447	59764376	+	up stream	1633
MSTRG.25419.1	-2.32448	1.54831e-06	NC_010448.4	59745543	59757813	+	ncbi_110261065	LOC110261065	uncharacterized LOC110261065, transcript variant X1	59767048	59768775	-	downs stream	9234
MSTRG.25419.1	-2.32448	1.54831e-06	NC_010448.4	59745543	59757813	+	ncbi_100738374	ZNF865	zinc finger protein 865	59726004	59736406	+	downs stream	9136
MSTRG.25419.1	-2.32448	1.54831e-06	NC_010448.4	59745543	59757813	+	ncbi_110261064	CCDC106	coiled-coil domain containing 106, transcript variant X1	59767390	59772594	+	up stream	9576
XR_002344843.1	-7.35168	0.00652392	NC_010448.4	63445324	63454742	+	ncbi_110261078	LOC110261078	uncharacterized LOC110261078	63461430	63481890	+	up stream	6687
XR_002344843.1	-7.35168	0.00652392	NC_010448.4	63445324	63454742	+	ncbi_100621254	RNF223	ring finger protein 223, transcript variant X2	63413080	63445277	-	up stream	46
XR_002344864.1	-8.95613	0.000932979	NC_010448.4	66815282	66927694	-	ncbi_100514966	KCNAB2	potassium voltage-gated channel subfamily A regulatory beta subunit 2, transcript variant X8	66928374	67016846	+	up stream	679
XR_002344863.1	3.18785	0.0398707	NC_010448.4	66815282	66927802	-	ncbi_100514966	KCNAB2	potassium voltage-gated channel subfamily A regulatory beta subunit 2, transcript variant X8	66928374	67016846	+	up stream	571
XR_002344862.1	-9.36632	7.10494e-05	NC_010448.4	66815282	66928245	-	ncbi_100514966	KCNAB2	potassium voltage-gated channel subfamily A regulatory beta subunit 2, transcript variant X8	66928374	67016846	+	up stream	128
XR_002344867.1	-9.12928	0.000386284	NC_010448.4	66815282	66928245	-	ncbi_100514966	KCNAB2	potassium voltage-gated channel subfamily A regulatory beta subunit 2, transcript variant X8	66928374	67016846	+	up stream	128
XR_002344877.1	-8.98489	0.00343066	NC_010448.4	67406040	67410415	-	ncbi_100518669	ZBTB48	zinc finger and BTB domain containing 48	67410558	67418295	+	up stream	142
XR_002344877.1	-8.98489	0.00343066	NC_010448.4	67406040	67410415	-	ncbi_100518312	NOL9	nucleolar protein 9	67375212	67396442	-	up stream	9597
MSTRG.25668.1	-4.34442	0.000151417	NC_010448.4	68954766	68959467	-	ncbi_100519547	SLC45A1	solute carrier family 45 member 1	68933918	68950534	+	downs stream	4231
XR_303959.3	1.47314	0.0101229	NC_010448.4	75451207	75458957	-	ncbi_100523067	SZRD1	SUZ RNA binding domain containing 1	75459124	75485326	+	up stream	166
XR_303959.3	1.47314	0.0101229	NC_010448.4	75451207	75458957	-	ncbi_100521974	FBXO42	F-box protein 42	75365130	75446121	-	up stream	5085
MSTRG.25842.3	-1.03565	0.0021659	NC_010448.4	75451258	75458539	-	ncbi_100523067	SZRD1	SUZ RNA binding domain containing 1	75459124	75485326	+	up stream	584
MSTRG.25842.3	-1.03565	0.0021659	NC_010448.4	75451258	75458539	-	ncbi_100521974	FBXO42	F-box protein 42	75365130	75446121	-	up stream	5136
MSTRG.25961.1	-1.68012	0.0366182	NC_010448.4	79810259	79817927	+	ncbi_100625904	USP48	ubiquitin specific peptidase 48, transcript variant X1	79744928	79810241	-	up stream	17
XR_002344952.1	2.86301	4.48879e-06	NC_010448.4	85533651	85536155	+	ncbi_100621543	RCC1	regulator of chromosome condensation 1, transcript variant X10	85540766	85565869	+	up stream	4610
XR_002344952.1	2.86301	4.48879e-06	NC_010448.4	85533651	85536155	+	ncbi_100622686	PHACTR4	phosphatase and actin regulator 4	85411993	85529441	+	downs stream	4209
MSTRG.26245.1	-3.52356	1.83474e-10	NC_010448.4	85591941	85597226	-	ncbi_100621746	RAB42	RAB42, member RAS oncogene family	85603039	85605045	+	up stream	5812
MSTRG.27484.1	6.49985	8.52409e-10	NC_010448.4	135323401	135332017	+	ncbi_100525995	FUBP1	far upstream element binding protein 1, transcript variant X23	135281474	135319055	+	downs stream	4345
MSTRG.27556.8	2.8279	0.00412518	NC_010448.4	137530290	137534119	-	ncbi_397104	ACADM	acyl-CoA dehydrogenase, C-4 to C-12 straight chain	137541481	137575544	-	downs stream	7361
MSTRG.27556.8	2.8279	0.00412518	NC_010448.4	137530290	137534119	-	ncbi_100627191	MSH4	mutS homolog 4	137410820	137524459	-	up stream	5830
MSTRG.27751.1	4.85047	5.05324e-05	NC_010448.4	145771986	145862972	+	ncbi_100620109	INSL5	insulin like 5	145764089	145769068	+	downs stream	2917
XR_001303830.2	-4.48727	0.00463226	NC_010448.4	166946433	166957170	-	ncbi_100521097	ERI3	ERI1 exoribonuclease family member 3, transcript variant X1	166957241	167082631	+	up stream	70
MSTRG.28254.2	-4.57258	2.08752e-05	NC_010448.4	167358246	167360812	-	ncbi_396619	ST3GAL3	ST3 beta-galactoside alpha-2,3-sialyltransferase 3	167363348	167596892	-	downs stream	2535
XR_002345237.1	3.20448	0.0424446	NC_010448.4	167856693	167861184	-	ncbi_100517766	MED8	mediator complex subunit 8, transcript variant X5	167861349	167868560	+	up stream	164
MSTRG.28293.2	-10.751	0.0115251	NC_010448.4	167890749	167909445	+	ncbi_100312969	ELOVL1	ELOVL fatty acid elongase 1	167881357	167886125	+	downs stream	4623
MSTRG.28293.2	-10.751	0.0115251	NC_010448.4	167890749	167909445	+	ncbi_397379	CDC20	cell division cycle 20	167886266	167890587	-	up stream	161
XR_002345632.1	-1.85144	0.000131173	NC_010449.5	25082084	25096524	-	ncbi_654294	PSMB9	proteasome subunit beta 9	25072197	25077282	+	downs stream	4801
XR_002345632.1	-1.85144	0.000131173	NC_010449.5	25082084	25096524	-	ncbi_100141307	BRD2	bromodomain containing 2	25096579	25162591	+	up stream	54
MSTRG.29486.2	3.30142	0.0131476	NC_010449.5	37963812	37986625	-	ncbi_102159017	C7H6orf226	chromosome 7 C6orf226 homolog	37986742	37988256	-	downs stream	116
XR_002345795.1	-1.36257	0.0177115	NC_010449.5	53796490	53846174	-	ncbi_100622210	ALDH1L1	aldehyde dehydrogenase 1 family member L1	53748585	53794777	-	up stream	1712
MSTRG.30003.2	-3.1127	0.0227917	NC_010449.5	56180785	56311406	-	ncbi_100152648	TMEM266	transmembrane protein 266, transcript variant X1	56311510	56440650	+	up stream	103
MSTRG.30348.1	-1.37121	0.000499709	NC_010449.5	65096078	65141204	+	ncbi_497233	CFL2	cofilin 2	65090170	65094521	+	downs stream	1556
MSTRG.30487.1	1.89049	0.028389	NC_010449.5	68858854	68860169	-	ncbi_100157840	SCFD1	sec1 family domain containing 1, transcript variant X1	68694579	68851055	-	up stream	7798
MSTRG.30548.1	-2.67894	0.0256136	NC_010449.5	75105002	75110783	-	ncbi_100520622	TSSK4	testis specific serine kinase 4	75094921	75104189	-	up stream	812
MSTRG.30548.1	-2.67894	0.0256136	NC_010449.5	75105002	75110783	-	ncbi_100152822	REC8	REC8 meiotic recombination protein, transcript variant X2	75118743	75127759	-	downs stream	7959
MSTRG.30600.4	1.08636	0.00233287	NC_010449.5	75765936	75768949	-	ncbi_100155260	PABPN1	poly(A) binding protein nuclear 1	75752571	75756522	-	up stream	9413
MSTRG.30600.4	1.08636	0.00233287	NC_010449.5	75765936	75768949	-	ncbi_106504470	PPP1R3E	protein phosphatase 1 regulatory subunit 3E, transcript variant X6	75770813	75782717	+	up stream	1863
XR_002345957.1	-8.24476	0.00107887	NC_010449.5	78553742	78576056	+	ncbi_100518917	PARP2	poly(ADP-ribose) polymerase 2	78535072	78551393	-	up stream	2348
XR_002345957.1	-8.24476	0.00107887	NC_010449.5	78553742	78576056	+	ncbi_100157553	TTC5	tetratricopeptide repeat domain 5	78578247	78600794	+	up stream	2190
MSTRG.30760.1	2.18602	0.011062	NC_010449.5	78737329	78740065	-	ncbi_100524879	LOC100524879	olfactory receptor 11G2-like	78734498	78735447	-	up stream	1881
MSTRG.30760.1	2.18602	0.011062	NC_010449.5	78737329	78740065	-	ncbi_100523805	LOC100523805	olfactory receptor 11G2-like, transcript variant X2	78745727	78748760	-	downs stream	5661
MSTRG.30852.1	2.09335	0.00487133	NC_010449.5	86109966	86124245	-	ncbi_100156869	CHD2	chromodomain helicase DNA binding protein 2, transcript variant X2	85980759	86107886	-	up stream	2079
MSTRG.31793.13	2.03525	0.0345047	NC_010449.5	121821052	121828419	+	ncbi_110261647	LOC110261647	uncharacterized LOC110261647, transcript variant X1	121792388	121815374	+	downs stream	5677
MSTRG.31800.1	-1.97207	4.9407e-05	NC_010450.4	10692	11643	+	ncbi_110262026	PIGG	phosphatidylinositol glycan anchor biosynthesis class G	21437	44415	+	up stream	9793
MSTRG.31856.2	4.44361	0.0104308	NC_010450.4	1210617	1216635	-	ncbi_100516091	ZFYVE28	zinc finger FYVE-type containing 28, transcript variant X1	1225417	1312938	-	downs stream	8781
MSTRG.31870.1	-2.35107	8.77417e-06	NC_010450.4	1556811	1566549	-	ncbi_100518977	TNIP2	TNFAIP3 interacting protein 2	1530534	1554677	-	up stream	2133
MSTRG.31870.2	-3.40762	2.43114e-11	NC_010450.4	1560316	1566542	-	ncbi_100518977	TNIP2	TNFAIP3 interacting protein 2	1530534	1554677	-	up stream	5638
XR_304839.3	-1.4343	0.00777614	NC_010450.4	38964878	38982609	-	ncbi_100521504	DCUN1D4	defective in cullin neddylation 1 domain containing 4, transcript variant X1	38982685	39060719	+	up stream	75
XR_002346631.1	-8.05889	0.0130468	NC_010450.4	39583380	39594126	+	ncbi_100522196	USP46	ubiquitin specific peptidase 46, transcript variant X2	39518155	39581990	-	up stream	1389
MSTRG.32865.1	2.76603	4.06641e-09	NC_010450.4	56019760	56034740	-	ncbi_100520754	REST	RE1 silencing transcription factor, transcript variant X1	56035182	56061140	+	up stream	441
MSTRG.34593.1	2.31079	6.8087e-05	NC_010450.4	120643116	120645112	+	ncbi_100526122	LAMTOR3	late endosomal/lysosomal adaptor, MAPK and MTOR activator 3, transcript variant X2	120625897	120642630	+	downs stream	485
XR_002346885.1	-1.92139	0.0066314	NC_010450.4	135036655	135130438	-	ncbi_100526062	MRPS18C	mitochondrial ribosomal protein S18C, transcript variant X2	135019702	135026719	-	up stream	9935
XR_002346885.1	-1.92139	0.0066314	NC_010450.4	135036655	135130438	-	ncbi_100526233	COQ2	coenzyme Q2, polyprenyltransferase	135130486	135150428	+	up stream	47
XR_002346897.1	-9.78136	0.00146995	NC_010450.4	135420844	135428491	+	ncbi_100511210	SEC31A	SEC31 homolog A, COPII coat complex component, transcript variant X22	135431965	135495124	+	up stream	3473
XR_002346897.1	-9.78136	0.00146995	NC_010450.4	135420844	135428491	+	ncbi_100525594	THAP9	THAP domain containing 9, transcript variant X1	135396803	135420739	-	up stream	104
XR_002346895.1	-8.95613	0.0141077	NC_010450.4	135420849	135429051	+	ncbi_100511210	SEC31A	SEC31 homolog A, COPII coat complex component, transcript variant X22	135431965	135495124	+	up stream	2913
XR_002346895.1	-8.95613	0.0141077	NC_010450.4	135420849	135429051	+	ncbi_100525594	THAP9	THAP domain containing 9, transcript variant X1	135396803	135420739	-	up stream	109
MSTRG.35022.13	-10.1464	3.60866e-06	NC_010450.4	135420865	135428488	+	ncbi_100511210	SEC31A	SEC31 homolog A, COPII coat complex component, transcript variant X22	135431965	135495124	+	up stream	3476
MSTRG.35022.13	-10.1464	3.60866e-06	NC_010450.4	135420865	135428488	+	ncbi_100525594	THAP9	THAP domain containing 9, transcript variant X1	135396803	135420739	-	up stream	125
MSTRG.35165.7	-2.02095	8.9143e-07	NC_010451.4	214287	223715	-	ncbi_100519436	TMEM41B	transmembrane protein 41B, transcript variant X1	223973	249813	+	up stream	257
MSTRG.35326.1	-2.29203	0.0246768	NC_010451.4	6702525	6792209	-	ncbi_100462718	INPPL1	inositol polyphosphate phosphatase like 1	6793971	6807286	+	up stream	1761
MSTRG.35353.1	-2.18259	0.0256605	NC_010451.4	7657657	7668178	+	ncbi_450248	P2RY2	purinergic receptor P2Y2	7672294	7695085	+	up stream	4115
MSTRG.35523.1	-2.65883	3.53527e-08	NC_010451.4	10569326	10576575	+	ncbi_100523267	THAP12	THAP domain containing 12	10541279	10566718	-	up stream	2607
MSTRG.36163.1	-1.73697	0.000106248	NC_010451.4	26688154	26697052	+	ncbi_100513419	FUT4	fucosyltransferase 4	26679540	26686217	+	downs stream	1936
XR_305334.3	-3.974	0.0109362	NC_010451.4	36119956	36137176	+	ncbi_100626321	ALKBH8	alkB homolog 8, tRNA methyltransferase	36077004	36119936	-	up stream	19
XR_305334.3	-3.974	0.0109362	NC_010451.4	36119956	36137176	+	ncbi_100626413	ELMOD1	ELMO domain containing 1, transcript variant X2	36141330	36208125	+	up stream	4153
MSTRG.37009.3	-10.6042	0.0113932	NC_010451.4	51974607	51977009	-	ncbi_100522817	ESAM	endothelial cell adhesion molecule	51983019	51992415	-	downs stream	6009
MSTRG.37296.1	-1.419	7.10494e-05	NC_010451.4	64864293	64870237	-	ncbi_100512182	PLEKHA6	pleckstrin homology domain containing A6, transcript variant X1	64876803	65027455	-	downs stream	6565
MSTRG.38394.1	-1.50276	0.000356598	NC_010451.4	92801405	92953525	-	ncbi_100522267	LOC100522267	multidrug resistance protein 1-like	92716340	92800942	+	downs stream	462
MSTRG.38395.1	-5.16065	0.000107579	NC_010451.4	92810266	92817470	-	ncbi_100522267	LOC100522267	multidrug resistance protein 1-like	92716340	92800942	+	downs stream	9323
MSTRG.38395.2	-1.96153	2.71817e-10	NC_010451.4	92813173	92950586	-	ncbi_100623190	LOC100623190	multidrug resistance protein 1-like	92952551	92990833	+	up stream	1964
XR_002335905.1	-3.79998	0.00831594	NC_010451.4	105985260	105987857	+	ncbi_100518030	SYPL1	synaptophysin like 1	105952898	105985172	-	up stream	87
XR_002335923.1	-2.48602	2.27488e-33	NC_010451.4	116145161	116149133	-	ncbi_100517908	ZBTB37	zinc finger and BTB domain containing 37, transcript variant X1	116149234	116179437	+	up stream	100
XR_002335923.1	-2.48602	2.27488e-33	NC_010451.4	116145161	116149133	-	ncbi_100624574	DARS2	aspartyl-tRNA synthetase 2, mitochondrial	116109970	116140635	+	downs stream	4525
XR_002335924.1	-10.9849	0.00488514	NC_010451.4	116145161	116149133	-	ncbi_100517908	ZBTB37	zinc finger and BTB domain containing 37, transcript variant X1	116149234	116179437	+	up stream	100
XR_002335924.1	-10.9849	0.00488514	NC_010451.4	116145161	116149133	-	ncbi_100624574	DARS2	aspartyl-tRNA synthetase 2, mitochondrial	116109970	116140635	+	downs stream	4525
XR_002335925.1	-11.5035	0.000421012	NC_010451.4	116145161	116149133	-	ncbi_100517908	ZBTB37	zinc finger and BTB domain containing 37, transcript variant X1	116149234	116179437	+	up stream	100
XR_002335925.1	-11.5035	0.000421012	NC_010451.4	116145161	116149133	-	ncbi_100624574	DARS2	aspartyl-tRNA synthetase 2, mitochondrial	116109970	116140635	+	downs stream	4525
XR_002335926.1	3.66917	3.63073e-10	NC_010451.4	116145161	116149133	-	ncbi_100517908	ZBTB37	zinc finger and BTB domain containing 37, transcript variant X1	116149234	116179437	+	up stream	100
XR_002335926.1	3.66917	3.63073e-10	NC_010451.4	116145161	116149133	-	ncbi_100624574	DARS2	aspartyl-tRNA synthetase 2, mitochondrial	116109970	116140635	+	downs stream	4525
MSTRG.38966.1	1.45297	0.0364826	NC_010451.4	116145161	116149707	-	ncbi_100624574	DARS2	aspartyl-tRNA synthetase 2, mitochondrial	116109970	116140635	+	downs stream	4525
MSTRG.39167.3	-1.66213	0.000189827	NC_010451.4	122608759	122633587	-	ncbi_100511095	IER5	immediate early response 5	122633781	122635950	+	up stream	193
MSTRG.39222.1	4.46791	0.0228782	NC_010451.4	124810716	124830397	+	ncbi_100174965	ARPC5	actin related protein 2/3 complex subunit 5	124839062	124847906	-	downs stream	8664
MSTRG.40104.1	2.09994	2.23131e-05	NC_010452.4	19282365	19293740	+	ncbi_106505107	LOC106505107	uncharacterized LOC106505107	19302901	19343805	+	up stream	9160
MSTRG.40104.1	2.09994	2.23131e-05	NC_010452.4	19282365	19293740	+	ncbi_102160416	LOC102160416	uncharacterized LOC102160416	19266043	19281094	+	downs stream	1270
XR_002336240.1	3.86842	0.00349981	NC_010452.4	19285006	19293740	+	ncbi_106505107	LOC106505107	uncharacterized LOC106505107	19302901	19343805	+	up stream	9160
XR_002336240.1	3.86842	0.00349981	NC_010452.4	19285006	19293740	+	ncbi_102160416	LOC102160416	uncharacterized LOC102160416	19266043	19281094	+	downs stream	3911
MSTRG.40430.1	1.58769	0.00745261	NC_010452.4	31326035	31327676	+	ncbi_100622692	IDNK	IDNK, gluconokinase, transcript variant X1	31329716	31341025	-	downs stream	2039
MSTRG.40430.1	1.58769	0.00745261	NC_010452.4	31326035	31327676	+	ncbi_100622592	UBQLN1	ubiquilin 1, transcript variant X1	31275916	31317521	+	downs stream	8513
XR_002336339.1	5.88264	0.0183492	NC_010452.4	41564376	41570807	-	ncbi_102162747	LOC102162747	uncharacterized LOC102162747, transcript variant X1	41539227	41561630	-	up stream	2745
XR_002336339.1	5.88264	0.0183492	NC_010452.4	41564376	41570807	-	ncbi_100519167	ZNF438	zinc finger protein 438, transcript variant X11	41574352	42014391	-	downs stream	3544
XR_002336418.1	-1.37851	0.000201591	NC_010452.4	63576568	63587321	+	ncbi_100620508	TAF3	TATA-box binding protein associated factor 3	63422184	63576400	-	up stream	167
MSTRG.41454.1	2.94563	3.88741e-09	NC_010453.5	429170	446517	-	ncbi_100519866	MPHOSPH8	M-phase phosphoprotein 8, transcript variant X1	447019	480121	+	up stream	501
MSTRG.41519.1	-3.1343	0.0383104	NC_010453.5	1288344	1294261	-	ncbi_100623356	SKA3	spindle and kinetochore associated complex subunit 3, transcript variant X1	1302880	1321132	-	downs stream	8618
MSTRG.41621.1	-2.48543	0.000331172	NC_010453.5	4876183	4879037	-	ncbi_100524455	GTF3A	general transcription factor IIIA	4853305	4869297	+	downs stream	6885
XR_002336517.1	-2.59521	0.000716304	NC_010453.5	14184135	14347757	+	ncbi_102157866	PROSER1	proline and serine rich 1	14152198	14183846	-	up stream	288
XR_002336660.1	-3.49033	0.0120187	NC_010453.5	15556048	15562600	+	ncbi_100511895	SLC25A15	solute carrier family 25 member 15	15494176	15551172	+	downs stream	4875
MSTRG.42344.1	2.12611	0.00765941	NC_010453.5	19318203	19321364	-	ncbi_100151828	RB1	RB transcriptional corepressor 1	19186754	19317642	-	up stream	560
MSTRG.42344.2	4.35602	0.0317935	NC_010453.5	19320021	19321608	-	ncbi_100151828	RB1	RB transcriptional corepressor 1	19186754	19317642	-	up stream	2378
MSTRG.42355.1	1.84313	0.000125003	NC_010453.5	19339833	19342711	-	ncbi_595120	ITM2B	integral membrane protein 2B	19349088	19377931	-	downs stream	6376
MSTRG.43072.1	1.79475	0.0242237	NC_010453.5	52159627	52160501	-	ncbi_100157266	SPRY2	sprouty RTK signaling antagonist 2	52153695	52158766	-	up stream	860
XR_001304374.2	-2.6187	0.00660061	NC_010454.4	4955320	4960514	-	ncbi_100516929	PRCD	photoreceptor disc component, transcript variant X1	4966627	4976694	-	downs stream	6112
XR_001304374.2	-2.6187	0.00660061	NC_010454.4	4955320	4960514	-	ncbi_100518510	ST6GALNAC2	ST6 N-acetylgalactosaminide alpha-2,6-sialyltransferase 2, transcript variant X3	4938669	4954660	+	downs stream	659
XR_002337066.1	-8.45121	0.00750379	NC_010454.4	15069148	15080088	+	ncbi_396884	GH1	growth hormone 1	15064965	15066698	+	downs stream	2449
XR_002337077.1	-8.09452	0.0061259	NC_010454.4	17697583	17767948	-	ncbi_100519332	GOSR2	golgi SNAP receptor complex member 2, transcript variant X1	17768082	17799313	+	up stream	133
XR_002337073.1	-8.09452	0.000765578	NC_010454.4	17709209	17767948	-	ncbi_100519332	GOSR2	golgi SNAP receptor complex member 2, transcript variant X1	17768082	17799313	+	up stream	133
MSTRG.44574.1	3.1238	5.61791e-69	NC_010454.4	19660901	19673273	+	ncbi_100516931	ARL4D	ADP ribosylation factor like GTPase 4D	19649379	19651366	-	up stream	9534
MSTRG.44679.2	-1.54374	3.18779e-12	NC_010454.4	20931669	20935980	+	ncbi_397592	JUP	junction plakoglobin	20902395	20931208	+	downs stream	460
MSTRG.44679.2	-1.54374	3.18779e-12	NC_010454.4	20931669	20935980	+	ncbi_100736934	HAP1	huntingtin associated protein 1, transcript variant X1	20938463	20950053	+	up stream	2482
XR_002337152.1	-8.35168	0.00858342	NC_010454.4	24800506	24809843	+	ncbi_100521989	HOXB2	homeobox B2, transcript variant X1	24796786	24800499	-	up stream	6
MSTRG.44957.2	2.54459	0.0217579	NC_010454.4	25268631	25269123	-	ncbi_110255214	LOC110255214	beta-1,4 N-acetylgalactosaminyltransferase 2-like, transcript variant X4	25270162	25303023	+	up stream	1038
XR_002337205.1	8.6677	0.0378244	NC_010454.4	37949378	37962994	+	ncbi_100737416	USP32	ubiquitin specific peptidase 32, transcript variant X1	37720133	37944048	+	downs stream	5329
XR_002337220.1	1.98951	0.00307437	NC_010454.4	39273002	39305398	-	ncbi_100624283	HEATR6	HEAT repeat containing 6	39307073	39347681	-	downs stream	1674
MSTRG.45633.1	-2.71123	0.0125843	NC_010454.4	42026644	42040751	-	ncbi_100415932	SPACA3	sperm acrosome associated 3	42046804	42050684	-	downs stream	6052
MSTRG.45643.1	4.89372	0.0028492	NC_010454.4	42530364	42549575	-	ncbi_100523278	PSMD11	proteasome 26S subunit, non-ATPase 11	42498711	42529853	-	up stream	510
XR_002337265.1	-1.30378	0.0107482	NC_010454.4	43032768	43048342	+	ncbi_100294712	SUZ12	SUZ12 polycomb repressive complex 2 subunit, transcript variant X1	42983597	43032671	-	up stream	96
MSTRG.45719.1	4.35484	0.000195109	NC_010454.4	44169905	44171559	-	ncbi_396859	NOS2	nitric oxide synthase 2	44174944	44219875	-	downs stream	3384
MSTRG.45982.1	2.59265	2.12932e-08	NC_010454.4	47590232	47597899	-	ncbi_100620600	YWHAE	tyrosine 3-monooxygenase/tryptophan 5-monooxygenase activation protein epsilon, transcript variant X1	47601133	47645327	-	downs stream	3233
MSTRG.45982.2	9.86625	5.83271e-07	NC_010454.4	47590232	47597899	-	ncbi_100620600	YWHAE	tyrosine 3-monooxygenase/tryptophan 5-monooxygenase activation protein epsilon, transcript variant X1	47601133	47645327	-	downs stream	3233
MSTRG.45982.3	1.75939	3.67477e-05	NC_010454.4	47591935	47597899	-	ncbi_100620600	YWHAE	tyrosine 3-monooxygenase/tryptophan 5-monooxygenase activation protein epsilon, transcript variant X1	47601133	47645327	-	downs stream	3233
XR_002337363.1	-4.32193	0.00852547	NC_010454.4	53166108	53176970	+	ncbi_100524173	TRAPPC1	trafficking protein particle complex 1, transcript variant X2	53179257	53180981	-	downs stream	2286
XR_002337363.1	-4.32193	0.00852547	NC_010454.4	53166108	53176970	+	ncbi_100188906	CHD3	chromodomain helicase DNA binding protein 3, transcript variant X1	53135767	53163244	+	downs stream	2863
XR_002337363.1	-4.32193	0.00852547	NC_010454.4	53166108	53176970	+	ncbi_100626956	CNTROB	centrobin, centriole duplication and spindle assembly protein	53181096	53201670	+	up stream	4125
XR_002336855.1	-8.88671	3.77571e-07	NC_010454.4	57972380	58011509	-	ncbi_100521863	COX10	COX10 homolog, cytochrome c oxidase assembly protein, heme A: farnesyltransferase (yeast)	58011831	58110575	+	up stream	321
XR_002336856.1	-8.71425	0.00504665	NC_010454.4	57983124	58011509	-	ncbi_100521863	COX10	COX10 homolog, cytochrome c oxidase assembly protein, heme A: farnesyltransferase (yeast)	58011831	58110575	+	up stream	321
MSTRG.46469.1	-1.15079	0.00466252	NC_010454.4	59132529	59134618	-	ncbi_100626706	LRRC75A	leucine rich repeat containing 75A	59094713	59132516	+	downs stream	12
MSTRG.46469.2	-1.99932	1.30052e-15	NC_010454.4	59132529	59134618	-	ncbi_100626706	LRRC75A	leucine rich repeat containing 75A	59094713	59132516	+	downs stream	12
XR_002336863.1	-1.56768	0.0141025	NC_010454.4	59422178	59430372	-	ncbi_102165221	TTC19	tetratricopeptide repeat domain 19	59393217	59418821	-	up stream	3356
XR_002336863.1	-1.56768	0.0141025	NC_010454.4	59422178	59430372	-	ncbi_606745	ADORA2B	adenosine A2b receptor	59431834	59449701	-	downs stream	1461
XR_002337413.1	-2.44815	0.00388718	NC_010454.4	60634017	60640053	+	ncbi_100621967	ATPAF2	ATP synthase mitochondrial F1 complex assembly factor 2, transcript variant X1	60617642	60633210	+	downs stream	806
XR_002337414.1	-8.26053	0.0343329	NC_010454.4	60728293	60731887	-	ncbi_397308	SREBF1	sterol regulatory element binding transcription factor 1	60733967	60750951	+	up stream	2079
MSTRG.46743.6	-2.09863	0.000214856	NC_010455.5	3396063	3400839	+	ncbi_100156362	DPH3	diphthamide biosynthesis 3	3391833	3395856	-	up stream	206
XR_002338260.1	7.26053	0.000498705	NC_010455.5	28088953	28098445	+	ncbi_100621189	ZDHHC3	zinc finger DHHC-type containing 3, transcript variant X4	28100529	28176733	-	downs stream	2083
MSTRG.47328.1	4.23947	0.00858342	NC_010455.5	31382081	31384447	+	ncbi_100524278	NCKIPSD	NCK interacting protein with SH3 domain	31366574	31377684	-	up stream	4396
MSTRG.48253.1	-2.3406	5.65074e-24	NC_010455.5	65745149	65759700	-	ncbi_100152258	SETD5	SET domain containing 5	65759973	65851747	+	up stream	272
MSTRG.49341.1	4.98489	4.6019e-09	NC_010455.5	99716351	99723586	+	ncbi_397053	IL12A	interleukin 12A	99733394	99741078	+	up stream	9807
XR_001304469.2	-8.55714	0.0453084	NC_010455.5	110052476	110136600	+	ncbi_100233204	TNIK	TRAF2 and NCK interacting kinase, transcript variant X1	109642848	110052345	-	up stream	130
XR_002337819.1	7.26053	0.00504328	NC_010455.5	131096980	131135579	-	ncbi_100499567	HES1	hes family bHLH transcription factor 1	131135970	131137865	+	up stream	390
MSTRG.50579.4	11.5965	0.0183492	NC_010455.5	138174228	138178339	+	ncbi_396866	LOC396866	stefin A1	138182389	138190473	-	downs stream	4049
MSTRG.50627.1	-1.38714	1.2765e-09	NC_010455.5	140136109	140370187	+	ncbi_397228	NR1I2	nuclear receptor subfamily 1 group I member 2	140373571	140406129	-	downs stream	3383
MSTRG.52364.1	4.46418	4.49356e-45	NC_010456.5	28264577	28271207	+	ncbi_396966	UBC	ubiquitin C, transcript variant X1	28253857	28260771	+	downs stream	3805
MSTRG.52364.2	5.79671	1.83678e-21	NC_010456.5	28267051	28269934	+	ncbi_396966	UBC	ubiquitin C, transcript variant X1	28253857	28260771	+	downs stream	6279
XR_002338532.1	-2	0.0383561	NC_010456.5	31662886	31671513	+	ncbi_396875	ATP2A2	ATPase sarcoplasmic/endoplasmic reticulum Ca2+ transporting 2	31674659	31744981	+	up stream	3145
XR_002338550.1	2.33492	4.09835e-20	NC_010456.5	40286503	40310984	-	ncbi_445525	PLA2G1B	phospholipase A2 group IB	40314520	40322315	-	downs stream	3535
XR_002338550.1	2.33492	4.09835e-20	NC_010456.5	40286503	40310984	-	ncbi_110256718	PXN	paxillin, transcript variant X1	40227894	40278785	-	up stream	7717
XR_002338498.1	-8.74819	0.0253003	NC_010456.5	40925727	40943803	-	ncbi_595119	OASL	2'-5'-oligoadenylate synthetase like	40900050	40917189	-	up stream	8537
MSTRG.53035.2	1.42126	0.0256461	NC_010456.5	40943943	40950610	+	ncbi_100522465	ANKRD13A	ankyrin repeat domain 13A, transcript variant X2	40954345	40995882	-	downs stream	3734
MSTRG.53044.3	-3.29921	1.66391e-30	NC_010456.5	41125850	41138082	+	ncbi_396765	GLTP	glycolipid transfer protein	41091633	41115968	+	downs stream	9881
XR_002338913.1	-8.35168	0.0127749	NC_010456.5	45250179	45337427	+	ncbi_100157274	PITPNB	phosphatidylinositol transfer protein beta, transcript variant X2	45185705	45250089	-	up stream	89
MSTRG.53152.5	-3.7829	0.000288415	NC_010456.5	45250230	45327695	+	ncbi_100157274	PITPNB	phosphatidylinositol transfer protein beta, transcript variant X2	45185705	45250089	-	up stream	140
XR_002338804.1	-1.14062	0.0183326	NC_010456.5	46578973	46624237	-	ncbi_100152826	NIPSNAP1	nipsnap homolog 1	46624368	46641453	-	downs stream	130
XR_002338802.1	-8.53138	0.00926567	NC_010456.5	46585198	46624237	-	ncbi_100152826	NIPSNAP1	nipsnap homolog 1	46624368	46641453	-	downs stream	130
MSTRG.53463.4	3.26518	0.0398063	NC_010456.5	49871937	49874991	+	ncbi_100125552	SLC2A11	solute carrier family 2 member 11	49845481	49864912	-	up stream	7024
XR_002338490.1	-10.1077	7.06646e-06	NC_010456.5	62387475	62525688	-	ncbi_100525186	PHYHIPL	phytanoyl-CoA 2-hydroxylase interacting protein like	62525915	62630383	+	up stream	226
MSTRG.54090.1	2.50171	0.00268298	NC_010456.5	66579449	66584114	+	ncbi_100157738	NRBF2	nuclear receptor binding factor 2, transcript variant X3	66590307	66629573	+	up stream	6192
MSTRG.54091.1	2.74585	0.00516178	NC_010456.5	66579533	66588036	+	ncbi_100157738	NRBF2	nuclear receptor binding factor 2, transcript variant X3	66590307	66629573	+	up stream	2270
MSTRG.54839.1	4.03109	0.000168733	NC_010456.5	87933432	87943535	+	ncbi_100154721	ADIRF	adipogenesis regulatory factor	87928721	87930935	+	downs stream	2496
MSTRG.55332.1	-9.73697	0.000891371	NC_010456.5	108033526	108037214	+	ncbi_100155165	PIK3AP1	phosphoinositide-3-kinase adaptor protein 1	108038396	108303942	-	downs stream	1181
MSTRG.55332.1	-9.73697	0.000891371	NC_010456.5	108033526	108037214	+	ncbi_100157588	TM9SF3	transmembrane 9 superfamily member 3	107965455	108033449	-	up stream	76
XR_002338384.1	-2.21672	0.00117915	NC_010456.5	110805731	110809733	+	ncbi_100526017	SLC25A28	solute carrier family 25 member 28, transcript variant X1	110795304	110805631	-	up stream	99
MSTRG.55990.1	-3.17171	2.75941e-19	NC_010456.5	127657620	127667499	+	ncbi_100152562	EMX2	empty spiracles homeobox 2, transcript variant X1	127649675	127656972	+	downs stream	647
MSTRG.55990.1	-3.17171	2.75941e-19	NC_010456.5	127657620	127667499	+	MSTRG.55991	--	Enterin neuropeptide, partial [Heterocephalus glaber]	127667827	127682331	+	up stream	327
XR_002338823.1	-6.12928	0.0111194	NC_010456.5	133978131	133996041	-	ncbi_100153610	FAM53B	family with sequence similarity 53 member B, transcript variant X1	134002226	134135397	-	downs stream	6184
XR_002339296.1	-1.16875	0.00432666	NC_010457.5	25077589	25086245	-	ncbi_100621234	MAP3K2	mitogen-activated protein kinase kinase kinase 2, transcript variant X1	25087479	25184106	+	up stream	1233
MSTRG.57250.6	-9.38802	0.0426099	NC_010457.5	66370310	66649363	-	ncbi_100152338	44627	membrane associated ring-CH-type finger 7, transcript variant X5	66649375	66699647	+	up stream	11
XR_002339174.1	-7.54432	0.00367238	NC_010457.5	71257371	71269664	+	ncbi_100514075	GRB14	growth factor receptor bound protein 14, transcript variant X4	71119928	71247426	-	up stream	9944
MSTRG.57585.2	-2.95703	1.5275e-14	NC_010457.5	81938099	81944197	+	ncbi_100515172	HOXD8	homeobox D8, transcript variant X1	81930923	81935528	+	downs stream	2570
MSTRG.58006.1	5.39518	5.83329e-32	NC_010457.5	101256683	101268244	-	ncbi_100157887	SF3B1	splicing factor 3b subunit 1, transcript variant X1	101274968	101338018	-	downs stream	6723
XR_002339347.1	-10.2839	7.35804e-09	NC_010457.5	104665720	104747687	-	ncbi_100525083	NDUFB3	NADH:ubiquinone oxidoreductase subunit B3, transcript variant X2	104747835	104759137	+	up stream	147
XR_002339347.1	-10.2839	7.35804e-09	NC_010457.5	104665720	104747687	-	ncbi_106510112	ORC2	origin recognition complex subunit 2, transcript variant X1	104612727	104656558	-	up stream	9161
XR_002339352.1	-8.97537	7.06646e-06	NC_010457.5	104665720	104747688	-	ncbi_100525083	NDUFB3	NADH:ubiquinone oxidoreductase subunit B3, transcript variant X2	104747835	104759137	+	up stream	146
XR_002339352.1	-8.97537	7.06646e-06	NC_010457.5	104665720	104747688	-	ncbi_106510112	ORC2	origin recognition complex subunit 2, transcript variant X1	104612727	104656558	-	up stream	9161
XR_002339348.1	9.80843	0.039922	NC_010457.5	104665870	104747530	-	ncbi_100525083	NDUFB3	NADH:ubiquinone oxidoreductase subunit B3, transcript variant X2	104747835	104759137	+	up stream	304
XR_002339348.1	9.80843	0.039922	NC_010457.5	104665870	104747530	-	ncbi_106510112	ORC2	origin recognition complex subunit 2, transcript variant X1	104612727	104656558	-	up stream	9311
XR_002339350.1	1.1874	0.0136023	NC_010457.5	104669491	104747688	-	ncbi_100525083	NDUFB3	NADH:ubiquinone oxidoreductase subunit B3, transcript variant X2	104747835	104759137	+	up stream	146
MSTRG.58847.6	10.3844	5.82238e-07	NC_010457.5	133870921	133874158	-	ncbi_100526190	DGKD	diacylglycerol kinase delta, transcript variant X1	133749349	133867804	+	downs stream	3116
XR_001301839.2	-9.16323	5.64604e-06	NC_010458.4	39958615	40084728	+	ncbi_100738470	NDUFAF2	NADH:ubiquinone oxidoreductase complex assembly factor 2	39770398	39950786	+	downs stream	7828
MSTRG.60944.2	-1.45355	0.00101856	NC_010458.4	79001506	79002781	+	ncbi_100520115	NDUFS6	NADH:ubiquinone oxidoreductase subunit S6	78993909	79000001	-	up stream	1504
XR_002339908.1	-9.15482	0.00125557	NC_010459.5	11957854	11978919	+	ncbi_100627556	FNTA	farnesyltransferase, CAAX box, alpha	11928327	11953139	+	downs stream	4714
XR_002339911.1	-11.1943	5.01009e-06	NC_010459.5	11957869	11978919	+	ncbi_100627556	FNTA	farnesyltransferase, CAAX box, alpha	11928327	11953139	+	downs stream	4729
XR_002339906.1	10.8533	0.0452413	NC_010459.5	11957873	11978919	+	ncbi_100627556	FNTA	farnesyltransferase, CAAX box, alpha	11928327	11953139	+	downs stream	4733
XR_002340151.1	-8.69116	0.00042379	NC_010459.5	31217420	31238407	+	ncbi_100518994	NANP	N-acetylneuraminic acid phosphatase	31206265	31217366	-	up stream	53
XR_001302077.2	-4.1078	7.35634e-05	NC_010459.5	33963394	33967032	-	ncbi_100513633	SDCBP2	syndecan binding protein 2	33967075	33985975	+	up stream	42
XR_002340137.1	-9.46489	9.52393e-05	NC_010459.5	37810137	37918209	+	ncbi_100156707	DYNLRB1	dynein light chain roadblock-type 1	37923451	37941851	+	up stream	5241
MSTRG.62698.3	1.23165	0.0216448	NC_010459.5	51640309	51664452	-	ncbi_100513322	TMEM189	transmembrane protein 189	51674099	51697985	-	downs stream	9646
XR_001302218.2	3.31504	0.0246768	NC_010459.5	54656092	54673821	-	ncbi_100141410	ZNF217	zinc finger protein 217	54605939	54648868	-	up stream	7223
MSTRG.63067.1	3.67315	0.00286515	NC_010460.4	3059496	3066245	+	ncbi_100621300	PAXIP1	PAX interacting protein 1, transcript variant X1	3066853	3111239	+	up stream	607
XR_135462.4	1.02916	0.0378244	NC_010460.4	13998498	14000927	-	ncbi_100525318	LOC100525318	solute carrier family 23 member 1-like, transcript variant X4	14002494	14057367	+	up stream	1566
MSTRG.63434.4	-2.27742	0.0177115	NC_010460.4	14128456	14133486	+	ncbi_100524054	WDR91	WD repeat domain 91, transcript variant X1	14092265	14124127	+	downs stream	4328
MSTRG.63521.1	1.06651	1.81362e-07	NC_010460.4	14531089	14554387	-	ncbi_106506774	BPGM	bisphosphoglycerate mutase	14555919	14593321	-	downs stream	1531
MSTRG.64287.2	-1.11477	9.24687e-05	NC_010460.4	45408388	45411489	+	ncbi_100519456	HOXA7	homeobox A7	45417137	45419113	+	up stream	5647
MSTRG.64287.2	-1.11477	9.24687e-05	NC_010460.4	45408388	45411489	+	ncbi_100620451	HOXA10	homeobox A10	45393525	45403259	+	downs stream	5128
MSTRG.64319.1	3.71178	2.08266e-13	NC_010460.4	46225674	46232010	+	ncbi_100521762	HNRNPA2B1	heterogeneous nuclear ribonucleoprotein A2/B1, transcript variant X6	46205164	46215861	+	downs stream	9812
XR_309131.3	-10.3916	0.0227657	NC_010460.4	50458428	50463100	+	ncbi_100511907	CCM2	CCM2 scaffolding protein, transcript variant X3	50396423	50450442	-	up stream	7985
XR_309131.3	-10.3916	0.0227657	NC_010460.4	50458428	50463100	+	ncbi_100512998	MYO1G	myosin IG, transcript variant X1	50466450	50483520	+	up stream	3349
MSTRG.64411.6	1.54286	0.0236701	NC_010460.4	50458761	50462283	+	ncbi_100511907	CCM2	CCM2 scaffolding protein, transcript variant X3	50396423	50450442	-	up stream	8318
MSTRG.64411.6	1.54286	0.0236701	NC_010460.4	50458761	50462283	+	ncbi_100512998	MYO1G	myosin IG, transcript variant X1	50466450	50483520	+	up stream	4166
MSTRG.64419.1	3.6388	2.24234e-06	NC_010460.4	50560495	50561160	+	ncbi_397637	PPIA	peptidylprolyl isomerase A	50563130	50566857	-	downs stream	1969
XR_002340717.1	-4.11042	0.0130505	NC_010461.5	6454319	6460306	+	ncbi_100522965	SHROOM2	shroom family member 2, transcript variant X1	6296212	6450401	+	downs stream	3917
XR_002340863.1	-3.61471	0.0493303	NC_010461.5	12397960	12482994	+	ncbi_100517795	AP1S2	adaptor related protein complex 1 sigma 2 subunit, transcript variant X3	12367785	12397672	-	up stream	287
MSTRG.66916.2	1.28339	0.000708754	NC_010461.5	98220005	98223837	+	ncbi_100514886	RNF113A	ring finger protein 113A	98218689	98219931	-	up stream	73
XR_304343.3	-3.35923	0.027412	NW_018084804.1	166888	169294	+	ncbi_100523617	TRIM27	tripartite motif containing 27	139269	157847	+	downs stream	9040
NR_045192.1	-3.20141	0.0155238	NW_018084833.1	1058413	1063957	+	ncbi_100303611	LCN6	lipocalin 6	1043990	1048569	+	downs stream	9843
NR_045192.1	-3.20141	0.0155238	NW_018084833.1	1058413	1063957	+	ncbi_100737384	LCN10	lipocalin 10	1050088	1053004	+	downs stream	5408
MSTRG.67653.3	-3.85915	4.35767e-23	NW_018084833.1	1058420	1063957	+	ncbi_100303611	LCN6	lipocalin 6	1043990	1048569	+	downs stream	9850
MSTRG.67653.3	-3.85915	4.35767e-23	NW_018084833.1	1058420	1063957	+	ncbi_100737384	LCN10	lipocalin 10	1050088	1053004	+	downs stream	5415
MSTRG.67653.4	-2.25054	0.0243469	NW_018084833.1	1058420	1063957	+	ncbi_100303611	LCN6	lipocalin 6	1043990	1048569	+	downs stream	9850
MSTRG.67653.4	-2.25054	0.0243469	NW_018084833.1	1058420	1063957	+	ncbi_100737384	LCN10	lipocalin 10	1050088	1053004	+	downs stream	5415
XR_002341045.1	4.45943	0.0353566	NW_018084954.1	66410	150201	+	ncbi_100627570	LOC100627570	olfactory receptor 5K3-like	152729	153598	-	downs stream	2527
MSTRG.67900.1	10.1421	0.000692734	NW_018084954.1	84299	183250	+	ncbi_100157032	LOC100157032	olfactory receptor 5K1-like	79816	80811	-	up stream	3487
MSTRG.68139.7	-10.8968	2.26817e-05	NW_018084979.1	3515225	3523380	+	ncbi_110258364	LOC110258364	cysteine-rich protein 1	3510997	3512789	+	downs stream	2435
MSTRG.68139.7	-10.8968	2.26817e-05	NW_018084979.1	3515225	3523380	+	ncbi_110258344	TMEM121	transmembrane protein 121, transcript variant X1	3528381	3542952	+	up stream	5000
MSTRG.68358.1	2.34118	0.000763807	NW_018085108.1	51461	51932	+	ncbi_110258600	LOC110258600	basic salivary proline-rich protein 2-like	40013	45742	-	up stream	5718
MSTRG.68500.1	-3.12895	0.0410943	NW_018085287.1	113174	130117	+	ncbi_110259042	LOC110259042	olfactory receptor 4D11-like	134253	135210	+	up stream	4135
MSTRG.68563.1	-1.9937	0.00143673	NW_018085356.1	312047	323396	+	ncbi_100621280	DIP2A	disco interacting protein 2 homolog A, transcript variant X1	208419	311930	-	up stream	116
MSTRG.68563.1	-1.9937	0.00143673	NW_018085356.1	312047	323396	+	ncbi_110259171	PCNT	pericentrin	326431	441776	-	downs stream	3034

## Sheet: Table S4-2
Table S4-2. DElncRNAs and predicted trans-target genes in Mock-vs-PDCoV_12h.
lncRNA ID	Log2(foldchange)	FDR	Target gene ID	Correlation	P value	Gene symbol name	Gene description
MSTRG.11277.1	4.99202	2.79094e-08	MSTRG.11277	0.974176	8.88458e-06	Pol	cullin-7 isoform X1 [Sus scrofa]
MSTRG.12624.1	2.15646	2.17244e-07	MSTRG.11277	0.963877	2.84728e-05	Pol	cullin-7 isoform X1 [Sus scrofa]
MSTRG.15119.1	1.29938	0.00242118	MSTRG.11277	0.978191	4.93742e-06	Pol	cullin-7 isoform X1 [Sus scrofa]
MSTRG.16066.1	3.07249	4.48879e-06	MSTRG.11277	0.952673	7.24893e-05	Pol	cullin-7 isoform X1 [Sus scrofa]
MSTRG.18620.1	4.12421	5.32919e-27	MSTRG.11277	0.984416	1.5323e-06	Pol	cullin-7 isoform X1 [Sus scrofa]
MSTRG.20264.1	2.58449	6.10582e-12	MSTRG.11277	0.98462	1.46355e-06	Pol	cullin-7 isoform X1 [Sus scrofa]
MSTRG.20922.1	2.01639	9.28285e-09	MSTRG.11277	0.987238	7.63658e-07	Pol	cullin-7 isoform X1 [Sus scrofa]
MSTRG.23116.1	2.51198	3.04694e-11	MSTRG.11277	0.980095	3.59318e-06	Pol	cullin-7 isoform X1 [Sus scrofa]
MSTRG.24696.1	2.45692	6.71144e-06	MSTRG.11277	0.964067	2.79568e-05	Pol	cullin-7 isoform X1 [Sus scrofa]
MSTRG.27484.1	6.49985	8.52409e-10	MSTRG.11277	0.97521	7.70853e-06	Pol	cullin-7 isoform X1 [Sus scrofa]
MSTRG.31793.13	2.03525	0.0345047	MSTRG.11277	0.951487	7.89539e-05	Pol	cullin-7 isoform X1 [Sus scrofa]
MSTRG.32865.1	2.76603	4.06641e-09	MSTRG.11277	0.981863	2.59938e-06	Pol	cullin-7 isoform X1 [Sus scrofa]
MSTRG.33326.1	1.41715	0.0240878	MSTRG.11277	0.977643	5.38286e-06	Pol	cullin-7 isoform X1 [Sus scrofa]
MSTRG.34634.1	3.63029	9.28285e-09	MSTRG.11277	0.982365	2.35716e-06	Pol	cullin-7 isoform X1 [Sus scrofa]
MSTRG.36107.1	4.43204	1.73443e-15	MSTRG.11277	0.989364	4.04373e-07	Pol	cullin-7 isoform X1 [Sus scrofa]
MSTRG.40104.1	2.09994	2.23131e-05	MSTRG.11277	0.955993	5.63808e-05	Pol	cullin-7 isoform X1 [Sus scrofa]
MSTRG.40603.1	7.7039	1.00714e-07	MSTRG.11277	0.957415	5.03298e-05	Pol	cullin-7 isoform X1 [Sus scrofa]
MSTRG.44394.1	1.96683	1.08512e-27	MSTRG.11277	0.967603	1.95231e-05	Pol	cullin-7 isoform X1 [Sus scrofa]
MSTRG.45719.1	4.35484	0.000195109	MSTRG.11277	0.975269	7.64513e-06	Pol	cullin-7 isoform X1 [Sus scrofa]
MSTRG.45978.1	5.01724	3.3686e-22	MSTRG.11277	0.985912	1.07788e-06	Pol	cullin-7 isoform X1 [Sus scrofa]
MSTRG.45981.1	4.34965	5.07599e-130	MSTRG.11277	0.983609	1.82685e-06	Pol	cullin-7 isoform X1 [Sus scrofa]
MSTRG.45982.3	1.75939	3.67477e-05	MSTRG.11277	0.972001	1.17664e-05	Pol	cullin-7 isoform X1 [Sus scrofa]
MSTRG.47328.1	4.23947	0.00858342	MSTRG.11277	0.959214	4.33485e-05	Pol	cullin-7 isoform X1 [Sus scrofa]
MSTRG.51004.1	4.11548	7.87366e-15	MSTRG.11277	0.969618	1.56247e-05	Pol	cullin-7 isoform X1 [Sus scrofa]
MSTRG.52004.1	4.60344	5.74894e-09	MSTRG.11277	0.961472	3.55925e-05	Pol	cullin-7 isoform X1 [Sus scrofa]
MSTRG.52367.1	4.90207	4.6974e-15	MSTRG.11277	0.974364	8.66226e-06	Pol	cullin-7 isoform X1 [Sus scrofa]
MSTRG.54139.35	1.67143	6.06774e-12	MSTRG.11277	0.963318	3.0027e-05	Pol	cullin-7 isoform X1 [Sus scrofa]
MSTRG.54255.10	2.69707	4.97244e-06	MSTRG.11277	0.99153	1.82642e-07	Pol	cullin-7 isoform X1 [Sus scrofa]
MSTRG.54440.1	2.68393	3.83343e-13	MSTRG.11277	0.985195	1.28134e-06	Pol	cullin-7 isoform X1 [Sus scrofa]
MSTRG.5555.1	3.26053	0.00063658	MSTRG.11277	0.975112	7.81509e-06	Pol	cullin-7 isoform X1 [Sus scrofa]
MSTRG.58005.1	5.93074	8.24295e-11	MSTRG.11277	0.979338	4.09184e-06	Pol	cullin-7 isoform X1 [Sus scrofa]
MSTRG.58006.1	5.39518	5.83329e-32	MSTRG.11277	0.989242	4.20754e-07	Pol	cullin-7 isoform X1 [Sus scrofa]
MSTRG.58551.1	2.20145	0.0116592	MSTRG.11277	0.965584	2.40749e-05	Pol	cullin-7 isoform X1 [Sus scrofa]
MSTRG.59782.1	2.04519	9.79642e-10	MSTRG.11277	0.973771	9.37847e-06	Pol	cullin-7 isoform X1 [Sus scrofa]
MSTRG.59786.1			MSTRG.11277	0.966196	2.26243e-05	Pol	cullin-7 isoform X1 [Sus scrofa]
MSTRG.60078.1			MSTRG.11277	0.955802	5.72334e-05	Pol	cullin-7 isoform X1 [Sus scrofa]
MSTRG.61997.5			MSTRG.11277	0.978608	4.61664e-06	Pol	cullin-7 isoform X1 [Sus scrofa]
MSTRG.64268.1			MSTRG.11277	0.952386	7.40158e-05	Pol	cullin-7 isoform X1 [Sus scrofa]
MSTRG.64269.1			MSTRG.11277	0.964958	2.56266e-05	Pol	cullin-7 isoform X1 [Sus scrofa]
MSTRG.64270.1			MSTRG.11277	0.966594	2.17147e-05	Pol	cullin-7 isoform X1 [Sus scrofa]
MSTRG.64319.1			MSTRG.11277	0.986988	8.16964e-07	Pol	cullin-7 isoform X1 [Sus scrofa]
MSTRG.64320.1			MSTRG.11277	0.970443	1.42003e-05	Pol	cullin-7 isoform X1 [Sus scrofa]
MSTRG.64321.1			MSTRG.11277	0.971315	1.27986e-05	Pol	cullin-7 isoform X1 [Sus scrofa]
MSTRG.6975.1			MSTRG.11277	0.957151	5.14173e-05	Pol	cullin-7 isoform X1 [Sus scrofa]
MSTRG.7875.1			MSTRG.11277	0.973497	9.72363e-06	Pol	cullin-7 isoform X1 [Sus scrofa]
MSTRG.7877.1			MSTRG.11277	0.960995	3.71419e-05	Pol	cullin-7 isoform X1 [Sus scrofa]
MSTRG.8951.10			MSTRG.11277	0.951271	8.01733e-05	Pol	cullin-7 isoform X1 [Sus scrofa]
XR_001298964.2			MSTRG.11277	0.956207	5.54398e-05	Pol	cullin-7 isoform X1 [Sus scrofa]
XR_002337297.1			MSTRG.11277	0.9513	8.00072e-05	Pol	cullin-7 isoform X1 [Sus scrofa]
XR_002343190.1			MSTRG.11277	0.950995	8.17506e-05	Pol	cullin-7 isoform X1 [Sus scrofa]
XR_002344150.1			MSTRG.11277	0.964451	2.69348e-05	Pol	cullin-7 isoform X1 [Sus scrofa]
MSTRG.41253.1			MSTRG.13769	0.970633	1.38856e-05	IL1RL1	interleukin-1 receptor-like 1 isoform X3 [Bubalus bubalis]
MSTRG.54440.1			MSTRG.13769	0.954737	6.21417e-05	IL1RL1	interleukin-1 receptor-like 1 isoform X3 [Bubalus bubalis]
XR_001298964.2			MSTRG.13769	0.950743	8.32154e-05	IL1RL1	interleukin-1 receptor-like 1 isoform X3 [Bubalus bubalis]
XR_001300380.2			MSTRG.13769	0.95297	7.09272e-05	IL1RL1	interleukin-1 receptor-like 1 isoform X3 [Bubalus bubalis]
MSTRG.1065.4			MSTRG.19521	0.954703	6.23027e-05	DENND2C	DENN domain-containing protein 2C isoform X3 [Bos taurus]
MSTRG.11484.11			MSTRG.19521	0.956075	5.6018e-05	DENND2C	DENN domain-containing protein 2C isoform X3 [Bos taurus]
MSTRG.13509.1			MSTRG.19521	-0.975143	7.78151e-06	DENND2C	DENN domain-containing protein 2C isoform X3 [Bos taurus]
MSTRG.13755.8			MSTRG.19521	0.951253	8.0277e-05	DENND2C	DENN domain-containing protein 2C isoform X3 [Bos taurus]
MSTRG.14800.2			MSTRG.19521	0.974661	8.31862e-06	DENND2C	DENN domain-containing protein 2C isoform X3 [Bos taurus]
MSTRG.15857.2			MSTRG.19521	0.96045	3.89716e-05	DENND2C	DENN domain-containing protein 2C isoform X3 [Bos taurus]
MSTRG.15987.1			MSTRG.19521	0.956074	5.60224e-05	DENND2C	DENN domain-containing protein 2C isoform X3 [Bos taurus]
MSTRG.16083.4			MSTRG.19521	0.967453	1.98386e-05	DENND2C	DENN domain-containing protein 2C isoform X3 [Bos taurus]
MSTRG.17627.20			MSTRG.19521	0.955182	6.00557e-05	DENND2C	DENN domain-containing protein 2C isoform X3 [Bos taurus]
MSTRG.19229.7			MSTRG.19521	0.973179	1.01344e-05	DENND2C	DENN domain-containing protein 2C isoform X3 [Bos taurus]
MSTRG.20733.1			MSTRG.19521	0.953086	7.03263e-05	DENND2C	DENN domain-containing protein 2C isoform X3 [Bos taurus]
MSTRG.25677.3			MSTRG.19521	0.950683	8.3564e-05	DENND2C	DENN domain-containing protein 2C isoform X3 [Bos taurus]
MSTRG.26245.1			MSTRG.19521	0.960532	3.86921e-05	DENND2C	DENN domain-containing protein 2C isoform X3 [Bos taurus]
MSTRG.31870.2			MSTRG.19521	0.957197	5.12233e-05	DENND2C	DENN domain-containing protein 2C isoform X3 [Bos taurus]
MSTRG.32510.3			MSTRG.19521	0.960027	4.0433e-05	DENND2C	DENN domain-containing protein 2C isoform X3 [Bos taurus]
MSTRG.34349.2			MSTRG.19521	0.960159	3.997e-05	DENND2C	DENN domain-containing protein 2C isoform X3 [Bos taurus]
MSTRG.35523.1			MSTRG.19521	0.97903	4.30763e-06	DENND2C	DENN domain-containing protein 2C isoform X3 [Bos taurus]
MSTRG.36163.1			MSTRG.19521	0.963639	2.91283e-05	DENND2C	DENN domain-containing protein 2C isoform X3 [Bos taurus]
MSTRG.38395.2			MSTRG.19521	0.956378	5.46924e-05	DENND2C	DENN domain-containing protein 2C isoform X3 [Bos taurus]
MSTRG.3941.8			MSTRG.19521	-0.972288	1.13526e-05	DENND2C	DENN domain-containing protein 2C isoform X3 [Bos taurus]
MSTRG.42789.1			MSTRG.19521	-0.971781	1.20911e-05	DENND2C	DENN domain-containing protein 2C isoform X3 [Bos taurus]
MSTRG.43164.1			MSTRG.19521	0.953505	6.81813e-05	DENND2C	DENN domain-containing protein 2C isoform X3 [Bos taurus]
MSTRG.45361.1			MSTRG.19521	0.951764	7.74116e-05	DENND2C	DENN domain-containing protein 2C isoform X3 [Bos taurus]
MSTRG.45402.1			MSTRG.19521	-0.973081	1.02637e-05	DENND2C	DENN domain-containing protein 2C isoform X3 [Bos taurus]
MSTRG.45480.2			MSTRG.19521	0.956127	5.57914e-05	DENND2C	DENN domain-containing protein 2C isoform X3 [Bos taurus]
MSTRG.4566.1			MSTRG.19521	0.971107	1.31234e-05	DENND2C	DENN domain-containing protein 2C isoform X3 [Bos taurus]
MSTRG.48996.1			MSTRG.19521	0.96883	1.70764e-05	DENND2C	DENN domain-containing protein 2C isoform X3 [Bos taurus]
MSTRG.53044.3			MSTRG.19521	0.967999	1.8707e-05	DENND2C	DENN domain-containing protein 2C isoform X3 [Bos taurus]
MSTRG.53091.1			MSTRG.19521	0.988345	5.56358e-07	DENND2C	DENN domain-containing protein 2C isoform X3 [Bos taurus]
MSTRG.56000.2			MSTRG.19521	0.957175	5.13158e-05	DENND2C	DENN domain-containing protein 2C isoform X3 [Bos taurus]
MSTRG.57585.2			MSTRG.19521	0.95644	5.44276e-05	DENND2C	DENN domain-containing protein 2C isoform X3 [Bos taurus]
MSTRG.66051.4			MSTRG.19521	0.958735	4.51361e-05	DENND2C	DENN domain-containing protein 2C isoform X3 [Bos taurus]
MSTRG.67653.3			MSTRG.19521	0.959724	4.15009e-05	DENND2C	DENN domain-containing protein 2C isoform X3 [Bos taurus]
MSTRG.7059.4			MSTRG.19521	-0.967975	1.87556e-05	DENND2C	DENN domain-containing protein 2C isoform X3 [Bos taurus]
MSTRG.7140.1			MSTRG.19521	0.971011	1.32756e-05	DENND2C	DENN domain-containing protein 2C isoform X3 [Bos taurus]
MSTRG.7200.11			MSTRG.19521	0.952524	7.32808e-05	DENND2C	DENN domain-containing protein 2C isoform X3 [Bos taurus]
XR_002335923.1			MSTRG.19521	0.959008	4.41107e-05	DENND2C	DENN domain-containing protein 2C isoform X3 [Bos taurus]
XR_002336517.1			MSTRG.19521	0.965072	2.5339e-05	DENND2C	DENN domain-containing protein 2C isoform X3 [Bos taurus]
XR_002336634.1			MSTRG.19521	0.950076	8.71643e-05	DENND2C	DENN domain-containing protein 2C isoform X3 [Bos taurus]
XR_002336866.1			MSTRG.19521	0.963834	2.85913e-05	DENND2C	DENN domain-containing protein 2C isoform X3 [Bos taurus]
XR_002337729.1			MSTRG.19521	0.979767	3.80359e-06	DENND2C	DENN domain-containing protein 2C isoform X3 [Bos taurus]
XR_002338068.1			MSTRG.19521	0.957422	5.02981e-05	DENND2C	DENN domain-containing protein 2C isoform X3 [Bos taurus]
XR_002338550.1			MSTRG.19521	-0.981626	2.71916e-06	DENND2C	DENN domain-containing protein 2C isoform X3 [Bos taurus]
XR_002340613.1			MSTRG.19521	0.957288	5.08495e-05	DENND2C	DENN domain-containing protein 2C isoform X3 [Bos taurus]
XR_002340840.1			MSTRG.19521	0.964414	2.70328e-05	DENND2C	DENN domain-containing protein 2C isoform X3 [Bos taurus]
XR_002341919.1			MSTRG.19521	0.950806	8.2849e-05	DENND2C	DENN domain-containing protein 2C isoform X3 [Bos taurus]
XR_002342528.1			MSTRG.19521	0.952802	7.18064e-05	DENND2C	DENN domain-containing protein 2C isoform X3 [Bos taurus]
XR_002342741.1			MSTRG.19521	0.953269	6.93844e-05	DENND2C	DENN domain-containing protein 2C isoform X3 [Bos taurus]
XR_002342749.1			MSTRG.19521	0.95299	7.08248e-05	DENND2C	DENN domain-containing protein 2C isoform X3 [Bos taurus]
XR_002342824.1			MSTRG.19521	0.9583	4.68037e-05	DENND2C	DENN domain-containing protein 2C isoform X3 [Bos taurus]
XR_002343457.1			MSTRG.19521	0.953062	7.04529e-05	DENND2C	DENN domain-containing protein 2C isoform X3 [Bos taurus]
XR_002343519.1			MSTRG.19521	0.953245	6.95084e-05	DENND2C	DENN domain-containing protein 2C isoform X3 [Bos taurus]
XR_002343570.1			MSTRG.19521	0.965501	2.42773e-05	DENND2C	DENN domain-containing protein 2C isoform X3 [Bos taurus]
XR_002344136.1			MSTRG.19521	0.952839	7.16123e-05	DENND2C	DENN domain-containing protein 2C isoform X3 [Bos taurus]
XR_002344591.1			MSTRG.19521	0.953668	6.73611e-05	DENND2C	DENN domain-containing protein 2C isoform X3 [Bos taurus]
XR_002344637.1			MSTRG.19521	0.957497	4.99944e-05	DENND2C	DENN domain-containing protein 2C isoform X3 [Bos taurus]
XR_002345323.1			MSTRG.19521	0.950541	8.43962e-05	DENND2C	DENN domain-containing protein 2C isoform X3 [Bos taurus]
XR_002345632.1			MSTRG.19521	0.982631	2.23572e-06	DENND2C	DENN domain-containing protein 2C isoform X3 [Bos taurus]
XR_297711.3			MSTRG.19521	0.980998	3.05664e-06	DENND2C	DENN domain-containing protein 2C isoform X3 [Bos taurus]
MSTRG.11484.11			MSTRG.19608	0.968949	1.68503e-05	--	-
MSTRG.11484.12			MSTRG.19608	0.964324	2.72696e-05	--	-
MSTRG.12089.3			MSTRG.19608	0.955187	6.00302e-05	--	-
MSTRG.12403.6			MSTRG.19608	0.958516	4.5969e-05	--	-
MSTRG.13509.1			MSTRG.19608	-0.951954	7.63615e-05	--	-
MSTRG.13616.7			MSTRG.19608	0.957608	4.95459e-05	--	-
MSTRG.13755.8			MSTRG.19608	0.964647	2.64239e-05	--	-
MSTRG.15435.1			MSTRG.19608	0.96646	2.20174e-05	--	-
MSTRG.15987.1			MSTRG.19608	0.990214	3.02326e-07	--	-
MSTRG.16083.4			MSTRG.19608	0.982125	2.47096e-06	--	-
MSTRG.17875.3			MSTRG.19608	0.98023	3.5092e-06	--	-
MSTRG.18068.2			MSTRG.19608	0.950343	8.55661e-05	--	-
MSTRG.1838.18			MSTRG.19608	-0.955918	5.67124e-05	--	-
MSTRG.18488.1			MSTRG.19608	0.950314	8.57384e-05	--	-
MSTRG.19229.7			MSTRG.19608	0.987986	6.18469e-07	--	-
MSTRG.19229.8			MSTRG.19608	0.9644	2.70706e-05	--	-
MSTRG.25419.1			MSTRG.19608	0.968781	1.71684e-05	--	-
MSTRG.26245.1			MSTRG.19608	0.977346	5.63581e-06	--	-
MSTRG.28254.2			MSTRG.19608	0.9743	8.73811e-06	--	-
MSTRG.28463.1			MSTRG.19608	0.957048	5.18465e-05	--	-
MSTRG.30548.1			MSTRG.19608	0.968961	1.68283e-05	--	-
MSTRG.31590.2			MSTRG.19608	0.978813	4.46453e-06	--	-
MSTRG.31870.2			MSTRG.19608	0.963768	2.87727e-05	--	-
MSTRG.32510.3			MSTRG.19608	0.983408	1.90596e-06	--	-
MSTRG.32510.4			MSTRG.19608	0.95562	5.80499e-05	--	-
MSTRG.34349.2			MSTRG.19608	0.980602	3.28471e-06	--	-
MSTRG.34349.3			MSTRG.19608	0.978527	4.67824e-06	--	-
MSTRG.35165.7			MSTRG.19608	0.957299	5.08024e-05	--	-
MSTRG.35523.1			MSTRG.19608	0.957917	4.83083e-05	--	-
MSTRG.36163.1			MSTRG.19608	0.976084	6.80441e-06	--	-
MSTRG.36664.1			MSTRG.19608	0.979108	4.25195e-06	--	-
MSTRG.38395.2			MSTRG.19608	0.957062	5.1788e-05	--	-
MSTRG.43164.1			MSTRG.19608	0.98089	3.11804e-06	--	-
MSTRG.45361.1			MSTRG.19608	0.95377	6.68461e-05	--	-
MSTRG.45402.1			MSTRG.19608	-0.978338	4.82294e-06	--	-
MSTRG.45480.2			MSTRG.19608	0.962235	3.3213e-05	--	-
MSTRG.4566.1			MSTRG.19608	0.972311	1.13209e-05	--	-
MSTRG.46469.2			MSTRG.19608	0.964986	2.55557e-05	--	-
MSTRG.48253.1			MSTRG.19608	0.95321	6.96852e-05	--	-
MSTRG.53021.5			MSTRG.19608	0.958609	4.5616e-05	--	-
MSTRG.53044.3			MSTRG.19608	0.979186	4.19718e-06	--	-
MSTRG.53091.1			MSTRG.19608	0.978201	4.92946e-06	--	-
MSTRG.53152.5			MSTRG.19608	0.967649	1.94268e-05	--	-
MSTRG.55990.1			MSTRG.19608	0.973341	9.92335e-06	--	-
MSTRG.56000.2			MSTRG.19608	0.966126	2.27856e-05	--	-
MSTRG.57220.3			MSTRG.19608	0.952244	7.47825e-05	--	-
MSTRG.57585.2			MSTRG.19608	0.978299	4.85323e-06	--	-
MSTRG.58666.4			MSTRG.19608	0.957684	4.92366e-05	--	-
MSTRG.60944.2			MSTRG.19608	0.97419	8.86847e-06	--	-
MSTRG.61866.1			MSTRG.19608	0.958975	4.42348e-05	--	-
MSTRG.67653.3			MSTRG.19608	0.983919	1.70915e-06	--	-
MSTRG.67843.3			MSTRG.19608	0.970689	1.37951e-05	--	-
MSTRG.68354.1			MSTRG.19608	0.987928	6.28922e-07	--	-
MSTRG.68563.1			MSTRG.19608	0.958897	4.45269e-05	--	-
MSTRG.7059.4			MSTRG.19608	-0.974868	8.08444e-06	--	-
MSTRG.7140.1			MSTRG.19608	0.965388	2.45545e-05	--	-
MSTRG.7200.11			MSTRG.19608	0.972189	1.14946e-05	--	-
MSTRG.7200.12			MSTRG.19608	0.951912	7.65929e-05	--	-
MSTRG.8085.1			MSTRG.19608	0.978319	4.83791e-06	--	-
MSTRG.9821.1			MSTRG.19608	0.959759	4.13762e-05	--	-
XR_001298513.2			MSTRG.19608	0.960654	3.82772e-05	--	-
XR_001302077.2			MSTRG.19608	0.966476	2.19799e-05	--	-
XR_001303053.2			MSTRG.19608	0.960001	4.05211e-05	--	-
XR_001304151.2			MSTRG.19608	0.992462	1.21543e-07	--	-
XR_001304374.2			MSTRG.19608	0.97513	7.79523e-06	--	-
XR_001308431.2			MSTRG.19608	0.960294	3.95034e-05	--	-
XR_002335923.1			MSTRG.19608	0.979005	4.32537e-06	--	-
XR_002335925.1			MSTRG.19608	0.979544	3.95161e-06	--	-
XR_002336086.1			MSTRG.19608	0.977349	5.63284e-06	--	-
XR_002336517.1			MSTRG.19608	0.965467	2.43603e-05	--	-
XR_002336638.1			MSTRG.19608	0.976089	6.79961e-06	--	-
XR_002337073.1			MSTRG.19608	0.99491	3.08322e-08	--	-
XR_002337077.1			MSTRG.19608	0.973593	9.60118e-06	--	-
XR_002337152.1			MSTRG.19608	0.960696	3.81371e-05	--	-
XR_002337195.1			MSTRG.19608	0.962334	3.29129e-05	--	-
XR_002337729.1			MSTRG.19608	0.979348	4.08469e-06	--	-
XR_002338068.1			MSTRG.19608	0.974965	7.97744e-06	--	-
XR_002338550.1			MSTRG.19608	-0.970663	1.38368e-05	--	-
XR_002338716.1			MSTRG.19608	0.957697	4.91839e-05	--	-
XR_002339036.1			MSTRG.19608	0.952275	7.46161e-05	--	-
XR_002340137.1			MSTRG.19608	0.968413	1.7882e-05	--	-
XR_002340151.1			MSTRG.19608	0.954416	6.36782e-05	--	-
XR_002340612.1			MSTRG.19608	0.95338	6.8815e-05	--	-
XR_002340613.1			MSTRG.19608	0.982562	2.26681e-06	--	-
XR_002340840.1			MSTRG.19608	0.97125	1.28994e-05	--	-
XR_002341460.1			MSTRG.19608	0.97898	4.34336e-06	--	-
XR_002341919.1			MSTRG.19608	0.985301	1.24964e-06	--	-
XR_002342528.1			MSTRG.19608	0.993913	5.76076e-08	--	-
XR_002342749.1			MSTRG.19608	0.991924	1.54647e-07	--	-
XR_002342869.1			MSTRG.19608	0.950769	8.30589e-05	--	-
XR_002343457.1			MSTRG.19608	0.952644	7.26424e-05	--	-
XR_002343519.1			MSTRG.19608	0.964312	2.73035e-05	--	-
XR_002343843.1			MSTRG.19608	0.958205	4.71724e-05	--	-
XR_002343865.1			MSTRG.19608	0.97142	1.2637e-05	--	-
XR_002344591.1			MSTRG.19608	0.991404	1.92269e-07	--	-
XR_002344637.1			MSTRG.19608	0.979294	4.12187e-06	--	-
XR_002344718.1			MSTRG.19608	0.967575	1.95813e-05	--	-
XR_002345632.1			MSTRG.19608	0.962847	3.13854e-05	--	-
XR_002346023.1			MSTRG.19608	0.987143	7.8362e-07	--	-
XR_002346229.1			MSTRG.19608	0.986439	9.43756e-07	--	-
XR_002346631.1			MSTRG.19608	0.971379	1.27001e-05	--	-
XR_297711.3			MSTRG.19608	0.957395	5.04103e-05	--	-
XR_304343.3			MSTRG.19608	0.951813	7.71383e-05	--	-
XR_309131.3			MSTRG.19608	0.961536	3.53889e-05	--	-
MSTRG.1065.1			MSTRG.25677	0.969829	1.52505e-05	--	cullin-7 isoform X1 [Sus scrofa]
MSTRG.1065.4			MSTRG.25677	0.98089	3.11786e-06	--	cullin-7 isoform X1 [Sus scrofa]
MSTRG.11484.11			MSTRG.25677	0.98866	5.05726e-07	--	cullin-7 isoform X1 [Sus scrofa]
MSTRG.11484.12			MSTRG.25677	0.96842	1.78671e-05	--	cullin-7 isoform X1 [Sus scrofa]
MSTRG.12089.3			MSTRG.25677	0.964875	2.5838e-05	--	cullin-7 isoform X1 [Sus scrofa]
MSTRG.12403.3			MSTRG.25677	0.959878	4.0957e-05	--	cullin-7 isoform X1 [Sus scrofa]
MSTRG.12991.2			MSTRG.25677	0.977609	5.4111e-06	--	cullin-7 isoform X1 [Sus scrofa]
MSTRG.13509.1			MSTRG.25677	-0.976175	6.71474e-06	--	cullin-7 isoform X1 [Sus scrofa]
MSTRG.13616.7			MSTRG.25677	0.958235	4.70552e-05	--	cullin-7 isoform X1 [Sus scrofa]
MSTRG.13755.8			MSTRG.25677	0.985156	1.29321e-06	--	cullin-7 isoform X1 [Sus scrofa]
MSTRG.14800.2			MSTRG.25677	0.951219	8.04686e-05	--	cullin-7 isoform X1 [Sus scrofa]
MSTRG.15857.2			MSTRG.25677	0.963719	2.89073e-05	--	cullin-7 isoform X1 [Sus scrofa]
MSTRG.15987.1			MSTRG.25677	0.984645	1.45504e-06	--	cullin-7 isoform X1 [Sus scrofa]
MSTRG.16083.2			MSTRG.25677	0.968341	1.80241e-05	--	cullin-7 isoform X1 [Sus scrofa]
MSTRG.16083.4			MSTRG.25677	0.988323	5.60155e-07	--	cullin-7 isoform X1 [Sus scrofa]
MSTRG.17524.1			MSTRG.25677	0.989726	3.58274e-07	--	cullin-7 isoform X1 [Sus scrofa]
MSTRG.17875.3			MSTRG.25677	0.95593	5.66587e-05	--	cullin-7 isoform X1 [Sus scrofa]
MSTRG.18068.2			MSTRG.25677	0.970457	1.41774e-05	--	cullin-7 isoform X1 [Sus scrofa]
MSTRG.18156.1			MSTRG.25677	0.974496	8.50843e-06	--	cullin-7 isoform X1 [Sus scrofa]
MSTRG.18488.1			MSTRG.25677	0.987221	7.67086e-07	--	cullin-7 isoform X1 [Sus scrofa]
MSTRG.19229.7			MSTRG.25677	0.988304	5.63263e-07	--	cullin-7 isoform X1 [Sus scrofa]
MSTRG.19229.8			MSTRG.25677	0.95012	8.69022e-05	--	cullin-7 isoform X1 [Sus scrofa]
MSTRG.20505.1			MSTRG.25677	-0.95674	5.31408e-05	--	cullin-7 isoform X1 [Sus scrofa]
MSTRG.25419.1			MSTRG.25677	0.950512	8.45669e-05	--	cullin-7 isoform X1 [Sus scrofa]
MSTRG.25677.3			MSTRG.25677	0.984116	1.63763e-06	--	cullin-7 isoform X1 [Sus scrofa]
MSTRG.26245.1			MSTRG.25677	0.976658	6.2531e-06	--	cullin-7 isoform X1 [Sus scrofa]
MSTRG.28254.2			MSTRG.25677	0.982917	2.11004e-06	--	cullin-7 isoform X1 [Sus scrofa]
MSTRG.29553.1			MSTRG.25677	0.979528	3.96238e-06	--	cullin-7 isoform X1 [Sus scrofa]
MSTRG.31590.2			MSTRG.25677	0.981867	2.59736e-06	--	cullin-7 isoform X1 [Sus scrofa]
MSTRG.31870.1			MSTRG.25677	0.961471	3.55956e-05	--	cullin-7 isoform X1 [Sus scrofa]
MSTRG.31870.2			MSTRG.25677	0.985043	1.32797e-06	--	cullin-7 isoform X1 [Sus scrofa]
MSTRG.32510.3			MSTRG.25677	0.978687	4.55816e-06	--	cullin-7 isoform X1 [Sus scrofa]
MSTRG.34349.2			MSTRG.25677	0.995046	2.80397e-08	--	cullin-7 isoform X1 [Sus scrofa]
MSTRG.34349.3			MSTRG.25677	0.96774	1.92381e-05	--	cullin-7 isoform X1 [Sus scrofa]
MSTRG.35165.7			MSTRG.25677	0.977254	5.7153e-06	--	cullin-7 isoform X1 [Sus scrofa]
MSTRG.35353.1			MSTRG.25677	0.950978	8.18514e-05	--	cullin-7 isoform X1 [Sus scrofa]
MSTRG.35523.1			MSTRG.25677	0.981259	2.91347e-06	--	cullin-7 isoform X1 [Sus scrofa]
MSTRG.36163.1			MSTRG.25677	0.993226	8.36834e-08	--	cullin-7 isoform X1 [Sus scrofa]
MSTRG.36664.1			MSTRG.25677	0.950722	8.33353e-05	--	cullin-7 isoform X1 [Sus scrofa]
MSTRG.38391.1			MSTRG.25677	0.977703	5.33297e-06	--	cullin-7 isoform X1 [Sus scrofa]
MSTRG.38395.2			MSTRG.25677	0.968691	1.73413e-05	--	cullin-7 isoform X1 [Sus scrofa]
MSTRG.38986.1			MSTRG.25677	-0.950523	8.45026e-05	--	cullin-7 isoform X1 [Sus scrofa]
MSTRG.3941.8			MSTRG.25677	-0.960707	3.81e-05	--	cullin-7 isoform X1 [Sus scrofa]
MSTRG.4250.1			MSTRG.25677	-0.971455	1.25833e-05	--	cullin-7 isoform X1 [Sus scrofa]
MSTRG.43164.1			MSTRG.25677	0.990547	2.67905e-07	--	cullin-7 isoform X1 [Sus scrofa]
MSTRG.44575.1			MSTRG.25677	-0.979899	3.71746e-06	--	cullin-7 isoform X1 [Sus scrofa]
MSTRG.45361.1			MSTRG.25677	0.978272	4.87421e-06	--	cullin-7 isoform X1 [Sus scrofa]
MSTRG.45402.1			MSTRG.25677	-0.961386	3.58697e-05	--	cullin-7 isoform X1 [Sus scrofa]
MSTRG.45480.2			MSTRG.25677	0.970497	1.41105e-05	--	cullin-7 isoform X1 [Sus scrofa]
MSTRG.4566.1			MSTRG.25677	0.962859	3.13503e-05	--	cullin-7 isoform X1 [Sus scrofa]
MSTRG.46469.2			MSTRG.25677	0.95913	4.36568e-05	--	cullin-7 isoform X1 [Sus scrofa]
MSTRG.46743.6			MSTRG.25677	0.978505	4.69454e-06	--	cullin-7 isoform X1 [Sus scrofa]
MSTRG.48253.1			MSTRG.25677	0.987736	6.64583e-07	--	cullin-7 isoform X1 [Sus scrofa]
MSTRG.48479.1			MSTRG.25677	0.975708	7.18344e-06	--	cullin-7 isoform X1 [Sus scrofa]
MSTRG.48996.1			MSTRG.25677	0.97436	8.66658e-06	--	cullin-7 isoform X1 [Sus scrofa]
MSTRG.50878.1			MSTRG.25677	0.958116	4.75212e-05	--	cullin-7 isoform X1 [Sus scrofa]
MSTRG.53021.5			MSTRG.25677	0.982752	2.18196e-06	--	cullin-7 isoform X1 [Sus scrofa]
MSTRG.53044.3			MSTRG.25677	0.992326	1.29366e-07	--	cullin-7 isoform X1 [Sus scrofa]
MSTRG.53091.1			MSTRG.25677	0.976265	6.62679e-06	--	cullin-7 isoform X1 [Sus scrofa]
MSTRG.55335.1			MSTRG.25677	-0.960752	3.79499e-05	--	cullin-7 isoform X1 [Sus scrofa]
MSTRG.55990.1			MSTRG.25677	0.985123	1.30334e-06	--	cullin-7 isoform X1 [Sus scrofa]
MSTRG.56000.2			MSTRG.25677	0.997614	2.17837e-09	--	cullin-7 isoform X1 [Sus scrofa]
MSTRG.57220.3			MSTRG.25677	0.968919	1.69071e-05	--	cullin-7 isoform X1 [Sus scrofa]
MSTRG.57585.2			MSTRG.25677	0.984989	1.34473e-06	--	cullin-7 isoform X1 [Sus scrofa]
MSTRG.58666.4			MSTRG.25677	0.972201	1.14768e-05	--	cullin-7 isoform X1 [Sus scrofa]
MSTRG.61866.1			MSTRG.25677	0.965217	2.4976e-05	--	cullin-7 isoform X1 [Sus scrofa]
MSTRG.63434.4			MSTRG.25677	0.964516	2.67656e-05	--	cullin-7 isoform X1 [Sus scrofa]
MSTRG.66051.4			MSTRG.25677	0.985658	1.14707e-06	--	cullin-7 isoform X1 [Sus scrofa]
MSTRG.67653.3			MSTRG.25677	0.988278	5.676e-07	--	cullin-7 isoform X1 [Sus scrofa]
MSTRG.6817.1			MSTRG.25677	0.977307	5.66925e-06	--	cullin-7 isoform X1 [Sus scrofa]
MSTRG.68354.1			MSTRG.25677	0.95347	6.83569e-05	--	cullin-7 isoform X1 [Sus scrofa]
MSTRG.68563.1			MSTRG.25677	0.983927	1.70639e-06	--	cullin-7 isoform X1 [Sus scrofa]
MSTRG.7140.1			MSTRG.25677	0.989374	4.03007e-07	--	cullin-7 isoform X1 [Sus scrofa]
MSTRG.7200.11			MSTRG.25677	0.978955	4.36171e-06	--	cullin-7 isoform X1 [Sus scrofa]
MSTRG.8085.1			MSTRG.25677	0.984715	1.43217e-06	--	cullin-7 isoform X1 [Sus scrofa]
MSTRG.8609.1			MSTRG.25677	0.964076	2.79342e-05	--	cullin-7 isoform X1 [Sus scrofa]
MSTRG.9821.1			MSTRG.25677	0.977136	5.81954e-06	--	cullin-7 isoform X1 [Sus scrofa]
XR_001298513.2			MSTRG.25677	0.972731	1.07355e-05	--	cullin-7 isoform X1 [Sus scrofa]
XR_001301839.2			MSTRG.25677	0.961009	3.70951e-05	--	cullin-7 isoform X1 [Sus scrofa]
XR_001302077.2			MSTRG.25677	0.974953	7.99028e-06	--	cullin-7 isoform X1 [Sus scrofa]
XR_001302198.2			MSTRG.25677	0.955109	6.03912e-05	--	cullin-7 isoform X1 [Sus scrofa]
XR_001303053.2			MSTRG.25677	0.978576	4.64117e-06	--	cullin-7 isoform X1 [Sus scrofa]
XR_001303830.2			MSTRG.25677	0.95512	6.03434e-05	--	cullin-7 isoform X1 [Sus scrofa]
XR_001304151.2			MSTRG.25677	0.970866	1.35079e-05	--	cullin-7 isoform X1 [Sus scrofa]
XR_001304469.2			MSTRG.25677	0.950504	8.46161e-05	--	cullin-7 isoform X1 [Sus scrofa]
XR_001308431.2			MSTRG.25677	0.972624	1.08819e-05	--	cullin-7 isoform X1 [Sus scrofa]
XR_002335923.1			MSTRG.25677	0.995482	2.03194e-08	--	cullin-7 isoform X1 [Sus scrofa]
XR_002335925.1			MSTRG.25677	0.963772	2.87593e-05	--	cullin-7 isoform X1 [Sus scrofa]
XR_002335973.1			MSTRG.25677	0.953919	6.61085e-05	--	cullin-7 isoform X1 [Sus scrofa]
XR_002336086.1			MSTRG.25677	0.984801	1.40438e-06	--	cullin-7 isoform X1 [Sus scrofa]
XR_002336517.1			MSTRG.25677	0.979177	4.20365e-06	--	cullin-7 isoform X1 [Sus scrofa]
XR_002336616.1			MSTRG.25677	0.953048	7.05232e-05	--	cullin-7 isoform X1 [Sus scrofa]
XR_002336638.1			MSTRG.25677	0.950925	8.21547e-05	--	cullin-7 isoform X1 [Sus scrofa]
XR_002336866.1			MSTRG.25677	0.963907	2.83915e-05	--	cullin-7 isoform X1 [Sus scrofa]
XR_002337073.1			MSTRG.25677	0.977602	5.41742e-06	--	cullin-7 isoform X1 [Sus scrofa]
XR_002337152.1			MSTRG.25677	0.963093	3.06702e-05	--	cullin-7 isoform X1 [Sus scrofa]
XR_002337195.1			MSTRG.25677	0.967681	1.9361e-05	--	cullin-7 isoform X1 [Sus scrofa]
XR_002337363.1			MSTRG.25677	0.954354	6.39751e-05	--	cullin-7 isoform X1 [Sus scrofa]
XR_002337413.1			MSTRG.25677	0.96836	1.79856e-05	--	cullin-7 isoform X1 [Sus scrofa]
XR_002337463.1			MSTRG.25677	0.971763	1.21172e-05	--	cullin-7 isoform X1 [Sus scrofa]
XR_002337729.1			MSTRG.25677	0.988916	4.66972e-07	--	cullin-7 isoform X1 [Sus scrofa]
XR_002338068.1			MSTRG.25677	0.988921	4.66207e-07	--	cullin-7 isoform X1 [Sus scrofa]
XR_002338550.1			MSTRG.25677	-0.970132	1.47263e-05	--	cullin-7 isoform X1 [Sus scrofa]
XR_002338711.1			MSTRG.25677	0.979947	3.68721e-06	--	cullin-7 isoform X1 [Sus scrofa]
XR_002338840.1			MSTRG.25677	0.964955	2.56357e-05	--	cullin-7 isoform X1 [Sus scrofa]
XR_002338913.1			MSTRG.25677	0.965339	2.46748e-05	--	cullin-7 isoform X1 [Sus scrofa]
XR_002340613.1			MSTRG.25677	0.987684	6.74498e-07	--	cullin-7 isoform X1 [Sus scrofa]
XR_002340840.1			MSTRG.25677	0.98672	8.77129e-07	--	cullin-7 isoform X1 [Sus scrofa]
XR_002340863.1			MSTRG.25677	0.979932	3.69643e-06	--	cullin-7 isoform X1 [Sus scrofa]
XR_002341137.1			MSTRG.25677	0.965122	2.52138e-05	--	cullin-7 isoform X1 [Sus scrofa]
XR_002341460.1			MSTRG.25677	0.977404	5.58584e-06	--	cullin-7 isoform X1 [Sus scrofa]
XR_002341919.1			MSTRG.25677	0.966943	2.09366e-05	--	cullin-7 isoform X1 [Sus scrofa]
XR_002342528.1			MSTRG.25677	0.985516	1.18713e-06	--	cullin-7 isoform X1 [Sus scrofa]
XR_002342741.1			MSTRG.25677	0.98129	2.89644e-06	--	cullin-7 isoform X1 [Sus scrofa]
XR_002342749.1			MSTRG.25677	0.987773	6.57567e-07	--	cullin-7 isoform X1 [Sus scrofa]
XR_002342824.1			MSTRG.25677	0.988882	4.71955e-07	--	cullin-7 isoform X1 [Sus scrofa]
XR_002342869.1			MSTRG.25677	0.963791	2.87072e-05	--	cullin-7 isoform X1 [Sus scrofa]
XR_002343457.1			MSTRG.25677	0.962476	3.24848e-05	--	cullin-7 isoform X1 [Sus scrofa]
XR_002343519.1			MSTRG.25677	0.980124	3.57485e-06	--	cullin-7 isoform X1 [Sus scrofa]
XR_002343843.1			MSTRG.25677	0.958341	4.66449e-05	--	cullin-7 isoform X1 [Sus scrofa]
XR_002343865.1			MSTRG.25677	0.974834	8.12311e-06	--	cullin-7 isoform X1 [Sus scrofa]
XR_002343957.1			MSTRG.25677	0.973121	1.02115e-05	--	cullin-7 isoform X1 [Sus scrofa]
XR_002344136.1			MSTRG.25677	0.978243	4.89699e-06	--	cullin-7 isoform X1 [Sus scrofa]
XR_002344591.1			MSTRG.25677	0.98836	5.53862e-07	--	cullin-7 isoform X1 [Sus scrofa]
XR_002344637.1			MSTRG.25677	0.990653	2.57589e-07	--	cullin-7 isoform X1 [Sus scrofa]
XR_002344718.1			MSTRG.25677	0.957109	5.15923e-05	--	cullin-7 isoform X1 [Sus scrofa]
XR_002344843.1			MSTRG.25677	0.978582	4.63634e-06	--	cullin-7 isoform X1 [Sus scrofa]
XR_002344963.1			MSTRG.25677	0.966835	2.11755e-05	--	cullin-7 isoform X1 [Sus scrofa]
XR_002345504.1			MSTRG.25677	0.974399	8.62082e-06	--	cullin-7 isoform X1 [Sus scrofa]
XR_002345632.1			MSTRG.25677	0.977106	5.8463e-06	--	cullin-7 isoform X1 [Sus scrofa]
XR_002346023.1			MSTRG.25677	0.960724	3.8043e-05	--	cullin-7 isoform X1 [Sus scrofa]
XR_002346229.1			MSTRG.25677	0.971306	1.28128e-05	--	cullin-7 isoform X1 [Sus scrofa]
XR_298066.3			MSTRG.25677	0.963819	2.86303e-05	--	cullin-7 isoform X1 [Sus scrofa]
XR_300534.3			MSTRG.25677	0.953272	6.93657e-05	--	cullin-7 isoform X1 [Sus scrofa]
XR_309131.3			MSTRG.25677	0.979264	4.14244e-06	--	cullin-7 isoform X1 [Sus scrofa]
MSTRG.11484.11			MSTRG.26834	0.961518	3.54475e-05	--	cullin-7 isoform X1 [Sus scrofa]
MSTRG.12166.1			MSTRG.26834	0.952619	7.27719e-05	--	cullin-7 isoform X1 [Sus scrofa]
MSTRG.13616.7			MSTRG.26834	0.957023	5.19489e-05	--	cullin-7 isoform X1 [Sus scrofa]
MSTRG.14800.2			MSTRG.26834	0.97048	1.41381e-05	--	cullin-7 isoform X1 [Sus scrofa]
MSTRG.15435.1			MSTRG.26834	0.985795	1.10942e-06	--	cullin-7 isoform X1 [Sus scrofa]
MSTRG.15987.1			MSTRG.26834	0.965148	2.51493e-05	--	cullin-7 isoform X1 [Sus scrofa]
MSTRG.16083.4			MSTRG.26834	0.974725	8.24542e-06	--	cullin-7 isoform X1 [Sus scrofa]
MSTRG.17875.3			MSTRG.26834	0.978762	4.50234e-06	--	cullin-7 isoform X1 [Sus scrofa]
MSTRG.1838.18			MSTRG.26834	-0.955362	5.92233e-05	--	cullin-7 isoform X1 [Sus scrofa]
MSTRG.19229.7			MSTRG.26834	0.97605	6.83846e-06	--	cullin-7 isoform X1 [Sus scrofa]
MSTRG.25419.1			MSTRG.26834	0.986772	8.65242e-07	--	cullin-7 isoform X1 [Sus scrofa]
MSTRG.26245.1			MSTRG.26834	0.979309	4.11182e-06	--	cullin-7 isoform X1 [Sus scrofa]
MSTRG.28254.2			MSTRG.26834	0.963958	2.82515e-05	--	cullin-7 isoform X1 [Sus scrofa]
MSTRG.28463.1			MSTRG.26834	0.958414	4.63618e-05	--	cullin-7 isoform X1 [Sus scrofa]
MSTRG.31870.1			MSTRG.26834	0.965081	2.53177e-05	--	cullin-7 isoform X1 [Sus scrofa]
MSTRG.32510.3			MSTRG.26834	0.976133	6.7566e-06	--	cullin-7 isoform X1 [Sus scrofa]
MSTRG.34349.2			MSTRG.26834	0.951123	8.10186e-05	--	cullin-7 isoform X1 [Sus scrofa]
MSTRG.34349.3			MSTRG.26834	0.964626	2.64784e-05	--	cullin-7 isoform X1 [Sus scrofa]
MSTRG.35165.7			MSTRG.26834	0.96336	2.99104e-05	--	cullin-7 isoform X1 [Sus scrofa]
MSTRG.35523.1			MSTRG.26834	0.966874	2.10892e-05	--	cullin-7 isoform X1 [Sus scrofa]
MSTRG.36163.1			MSTRG.26834	0.960153	3.99925e-05	--	cullin-7 isoform X1 [Sus scrofa]
MSTRG.39167.3			MSTRG.26834	0.952802	7.18051e-05	--	cullin-7 isoform X1 [Sus scrofa]
MSTRG.41861.3			MSTRG.26834	0.982276	2.39902e-06	--	cullin-7 isoform X1 [Sus scrofa]
MSTRG.43164.1			MSTRG.26834	0.96443	2.69902e-05	--	cullin-7 isoform X1 [Sus scrofa]
MSTRG.45361.1			MSTRG.26834	0.958525	4.59362e-05	--	cullin-7 isoform X1 [Sus scrofa]
MSTRG.45402.1			MSTRG.26834	-0.9912	2.08723e-07	--	cullin-7 isoform X1 [Sus scrofa]
MSTRG.45480.2			MSTRG.26834	0.964616	2.65056e-05	--	cullin-7 isoform X1 [Sus scrofa]
MSTRG.4566.1			MSTRG.26834	0.960206	3.98087e-05	--	cullin-7 isoform X1 [Sus scrofa]
MSTRG.46469.2			MSTRG.26834	0.970406	1.42615e-05	--	cullin-7 isoform X1 [Sus scrofa]
MSTRG.48253.1			MSTRG.26834	0.952938	7.1094e-05	--	cullin-7 isoform X1 [Sus scrofa]
MSTRG.48479.1			MSTRG.26834	0.972695	1.07847e-05	--	cullin-7 isoform X1 [Sus scrofa]
MSTRG.48996.1			MSTRG.26834	0.968062	1.8581e-05	--	cullin-7 isoform X1 [Sus scrofa]
MSTRG.53021.5			MSTRG.26834	0.952864	7.14832e-05	--	cullin-7 isoform X1 [Sus scrofa]
MSTRG.53044.3			MSTRG.26834	0.970853	1.35291e-05	--	cullin-7 isoform X1 [Sus scrofa]
MSTRG.53091.1			MSTRG.26834	0.973929	9.18377e-06	--	cullin-7 isoform X1 [Sus scrofa]
MSTRG.53152.5			MSTRG.26834	0.966212	2.25866e-05	--	cullin-7 isoform X1 [Sus scrofa]
MSTRG.55990.1			MSTRG.26834	0.973263	1.00244e-05	--	cullin-7 isoform X1 [Sus scrofa]
MSTRG.56000.2			MSTRG.26834	0.959792	4.12611e-05	--	cullin-7 isoform X1 [Sus scrofa]
MSTRG.57585.2			MSTRG.26834	0.974572	8.4202e-06	--	cullin-7 isoform X1 [Sus scrofa]
MSTRG.60944.2			MSTRG.26834	0.979623	3.89818e-06	--	cullin-7 isoform X1 [Sus scrofa]
MSTRG.61723.1			MSTRG.26834	-0.958864	4.46513e-05	--	cullin-7 isoform X1 [Sus scrofa]
MSTRG.67653.3			MSTRG.26834	0.977687	5.34637e-06	--	cullin-7 isoform X1 [Sus scrofa]
MSTRG.67843.3			MSTRG.26834	0.953316	6.91429e-05	--	cullin-7 isoform X1 [Sus scrofa]
MSTRG.7059.4			MSTRG.26834	-0.986119	1.02368e-06	--	cullin-7 isoform X1 [Sus scrofa]
MSTRG.7140.1			MSTRG.26834	0.950866	8.24959e-05	--	cullin-7 isoform X1 [Sus scrofa]
MSTRG.7200.11			MSTRG.26834	0.964855	2.58902e-05	--	cullin-7 isoform X1 [Sus scrofa]
XR_001302198.2			MSTRG.26834	0.95764	4.94168e-05	--	cullin-7 isoform X1 [Sus scrofa]
XR_001303830.2			MSTRG.26834	0.973451	9.78249e-06	--	cullin-7 isoform X1 [Sus scrofa]
XR_001304151.2			MSTRG.26834	0.962785	3.15677e-05	--	cullin-7 isoform X1 [Sus scrofa]
XR_001308431.2			MSTRG.26834	0.97931	4.11098e-06	--	cullin-7 isoform X1 [Sus scrofa]
XR_002335905.1			MSTRG.26834	0.961128	3.67053e-05	--	cullin-7 isoform X1 [Sus scrofa]
XR_002335923.1			MSTRG.26834	0.959115	4.37152e-05	--	cullin-7 isoform X1 [Sus scrofa]
XR_002336086.1			MSTRG.26834	0.966536	2.18456e-05	--	cullin-7 isoform X1 [Sus scrofa]
XR_002337073.1			MSTRG.26834	0.962402	3.27074e-05	--	cullin-7 isoform X1 [Sus scrofa]
XR_002337077.1			MSTRG.26834	0.985223	1.27311e-06	--	cullin-7 isoform X1 [Sus scrofa]
XR_002337152.1			MSTRG.26834	0.952544	7.31697e-05	--	cullin-7 isoform X1 [Sus scrofa]
XR_002337195.1			MSTRG.26834	0.97379	9.35528e-06	--	cullin-7 isoform X1 [Sus scrofa]
XR_002337363.1			MSTRG.26834	0.956605	5.37149e-05	--	cullin-7 isoform X1 [Sus scrofa]
XR_002337413.1			MSTRG.26834	0.956362	5.47619e-05	--	cullin-7 isoform X1 [Sus scrofa]
XR_002337729.1			MSTRG.26834	0.973664	9.51275e-06	--	cullin-7 isoform X1 [Sus scrofa]
XR_002338068.1			MSTRG.26834	0.964308	2.73131e-05	--	cullin-7 isoform X1 [Sus scrofa]
XR_002338550.1			MSTRG.26834	-0.976994	5.94588e-06	--	cullin-7 isoform X1 [Sus scrofa]
XR_002338840.1			MSTRG.26834	0.965691	2.38166e-05	--	cullin-7 isoform X1 [Sus scrofa]
XR_002340612.1			MSTRG.26834	0.953044	7.05467e-05	--	cullin-7 isoform X1 [Sus scrofa]
XR_002340613.1			MSTRG.26834	0.96693	2.09663e-05	--	cullin-7 isoform X1 [Sus scrofa]
XR_002340840.1			MSTRG.26834	0.972527	1.10164e-05	--	cullin-7 isoform X1 [Sus scrofa]
XR_002341137.1			MSTRG.26834	0.950294	8.58613e-05	--	cullin-7 isoform X1 [Sus scrofa]
XR_002341460.1			MSTRG.26834	0.965315	2.4734e-05	--	cullin-7 isoform X1 [Sus scrofa]
XR_002341461.1			MSTRG.26834	0.971998	1.17713e-05	--	cullin-7 isoform X1 [Sus scrofa]
XR_002341919.1			MSTRG.26834	0.962639	3.19966e-05	--	cullin-7 isoform X1 [Sus scrofa]
XR_002342235.1			MSTRG.26834	0.982954	2.09424e-06	--	cullin-7 isoform X1 [Sus scrofa]
XR_002342528.1			MSTRG.26834	0.968848	1.70425e-05	--	cullin-7 isoform X1 [Sus scrofa]
XR_002342749.1			MSTRG.26834	0.968661	1.73987e-05	--	cullin-7 isoform X1 [Sus scrofa]
XR_002342869.1			MSTRG.26834	0.955512	5.85403e-05	--	cullin-7 isoform X1 [Sus scrofa]
XR_002343457.1			MSTRG.26834	0.970577	1.39786e-05	--	cullin-7 isoform X1 [Sus scrofa]
XR_002343519.1			MSTRG.26834	0.964095	2.78808e-05	--	cullin-7 isoform X1 [Sus scrofa]
XR_002343570.1			MSTRG.26834	0.957012	5.19967e-05	--	cullin-7 isoform X1 [Sus scrofa]
XR_002343865.1			MSTRG.26834	0.962496	3.24229e-05	--	cullin-7 isoform X1 [Sus scrofa]
XR_002344171.1			MSTRG.26834	0.950502	8.46283e-05	--	cullin-7 isoform X1 [Sus scrofa]
XR_002344591.1			MSTRG.26834	0.969138	1.64975e-05	--	cullin-7 isoform X1 [Sus scrofa]
XR_002344637.1			MSTRG.26834	0.974583	8.40781e-06	--	cullin-7 isoform X1 [Sus scrofa]
XR_002344843.1			MSTRG.26834	0.957153	5.14061e-05	--	cullin-7 isoform X1 [Sus scrofa]
XR_002344877.1			MSTRG.26834	0.96514	2.51702e-05	--	cullin-7 isoform X1 [Sus scrofa]
XR_002345504.1			MSTRG.26834	0.957609	4.95411e-05	--	cullin-7 isoform X1 [Sus scrofa]
XR_002345632.1			MSTRG.26834	0.971764	1.21167e-05	--	cullin-7 isoform X1 [Sus scrofa]
XR_002346229.1			MSTRG.26834	0.950652	8.37473e-05	--	cullin-7 isoform X1 [Sus scrofa]
XR_002346469.1			MSTRG.26834	0.964906	2.57596e-05	--	cullin-7 isoform X1 [Sus scrofa]
XR_304343.3			MSTRG.26834	0.967219	2.0337e-05	--	cullin-7 isoform X1 [Sus scrofa]
XR_309131.3			MSTRG.26834	0.953545	6.79805e-05	--	cullin-7 isoform X1 [Sus scrofa]
MSTRG.1065.1			MSTRG.27396	-0.986131	1.0205e-06	Pol	endonuclease/reverse transcriptase [Sus scrofa]
MSTRG.1065.4			MSTRG.27396	-0.975565	7.33225e-06	Pol	endonuclease/reverse transcriptase [Sus scrofa]
MSTRG.11301.1			MSTRG.27396	0.956504	5.41519e-05	Pol	endonuclease/reverse transcriptase [Sus scrofa]
MSTRG.11959.1			MSTRG.27396	-0.956448	5.43899e-05	Pol	endonuclease/reverse transcriptase [Sus scrofa]
MSTRG.12439.2			MSTRG.27396	0.997018	4.75656e-09	Pol	endonuclease/reverse transcriptase [Sus scrofa]
MSTRG.12624.1			MSTRG.27396	0.954825	6.17226e-05	Pol	endonuclease/reverse transcriptase [Sus scrofa]
MSTRG.12815.1			MSTRG.27396	0.96535	2.46479e-05	Pol	endonuclease/reverse transcriptase [Sus scrofa]
MSTRG.13509.1			MSTRG.27396	0.952014	7.60319e-05	Pol	endonuclease/reverse transcriptase [Sus scrofa]
MSTRG.16066.1			MSTRG.27396	0.951995	7.61374e-05	Pol	endonuclease/reverse transcriptase [Sus scrofa]
MSTRG.18620.1			MSTRG.27396	0.966509	2.1906e-05	Pol	endonuclease/reverse transcriptase [Sus scrofa]
MSTRG.20264.1			MSTRG.27396	0.958615	4.55928e-05	Pol	endonuclease/reverse transcriptase [Sus scrofa]
MSTRG.20505.1			MSTRG.27396	0.980225	3.51202e-06	Pol	endonuclease/reverse transcriptase [Sus scrofa]
MSTRG.20922.1			MSTRG.27396	0.958789	4.49315e-05	Pol	endonuclease/reverse transcriptase [Sus scrofa]
MSTRG.25677.3			MSTRG.27396	-0.954005	6.56806e-05	Pol	endonuclease/reverse transcriptase [Sus scrofa]
MSTRG.27484.1			MSTRG.27396	0.964156	2.77175e-05	Pol	endonuclease/reverse transcriptase [Sus scrofa]
MSTRG.28498.2			MSTRG.27396	0.96572	2.37475e-05	Pol	endonuclease/reverse transcriptase [Sus scrofa]
MSTRG.32650.1			MSTRG.27396	0.959258	4.31884e-05	Pol	endonuclease/reverse transcriptase [Sus scrofa]
MSTRG.32865.1			MSTRG.27396	0.95829	4.68399e-05	Pol	endonuclease/reverse transcriptase [Sus scrofa]
MSTRG.3941.8			MSTRG.27396	0.965231	2.49413e-05	Pol	endonuclease/reverse transcriptase [Sus scrofa]
MSTRG.41454.1			MSTRG.27396	0.952265	7.46685e-05	Pol	endonuclease/reverse transcriptase [Sus scrofa]
MSTRG.42395.1			MSTRG.27396	0.961927	3.41602e-05	Pol	endonuclease/reverse transcriptase [Sus scrofa]
MSTRG.43178.1			MSTRG.27396	0.979982	3.66478e-06	Pol	endonuclease/reverse transcriptase [Sus scrofa]
MSTRG.44240.1			MSTRG.27396	0.977457	5.54055e-06	Pol	endonuclease/reverse transcriptase [Sus scrofa]
MSTRG.45981.1			MSTRG.27396	0.953708	6.71578e-05	Pol	endonuclease/reverse transcriptase [Sus scrofa]
MSTRG.51004.1			MSTRG.27396	0.951192	8.06223e-05	Pol	endonuclease/reverse transcriptase [Sus scrofa]
MSTRG.52004.1			MSTRG.27396	0.97113	1.30873e-05	Pol	endonuclease/reverse transcriptase [Sus scrofa]
MSTRG.52364.1			MSTRG.27396	0.992073	1.44895e-07	Pol	endonuclease/reverse transcriptase [Sus scrofa]
MSTRG.52364.2			MSTRG.27396	0.964115	2.78271e-05	Pol	endonuclease/reverse transcriptase [Sus scrofa]
MSTRG.52367.1			MSTRG.27396	0.952328	7.43284e-05	Pol	endonuclease/reverse transcriptase [Sus scrofa]
MSTRG.54255.10			MSTRG.27396	0.961141	3.66632e-05	Pol	endonuclease/reverse transcriptase [Sus scrofa]
MSTRG.54255.9			MSTRG.27396	0.95694	5.22964e-05	Pol	endonuclease/reverse transcriptase [Sus scrofa]
MSTRG.57755.1			MSTRG.27396	0.950603	8.40304e-05	Pol	endonuclease/reverse transcriptase [Sus scrofa]
MSTRG.60078.1			MSTRG.27396	0.962421	3.26489e-05	Pol	endonuclease/reverse transcriptase [Sus scrofa]
MSTRG.63521.1			MSTRG.27396	0.974625	8.35965e-06	Pol	endonuclease/reverse transcriptase [Sus scrofa]
XR_001306517.2			MSTRG.27396	0.994004	5.46319e-08	Pol	endonuclease/reverse transcriptase [Sus scrofa]
XR_002336062.1			MSTRG.27396	0.958506	4.60074e-05	Pol	endonuclease/reverse transcriptase [Sus scrofa]
XR_002344150.1			MSTRG.27396	0.972548	1.09875e-05	Pol	endonuclease/reverse transcriptase [Sus scrofa]
XR_002344500.1			MSTRG.28983	0.954238	6.45366e-05	ZKSCAN8	LOW QUALITY PROTEIN: zinc finger protein 850-like [Balaenoptera acutorostrata scammoni]
MSTRG.11484.12			MSTRG.29668	0.958748	4.50881e-05	C6orf141	chromosome 6 open reading frame 141, isoform CRA_a [Homo sapiens]
MSTRG.15987.1			MSTRG.29668	0.957954	4.81607e-05	C6orf141	chromosome 6 open reading frame 141, isoform CRA_a [Homo sapiens]
MSTRG.31590.2			MSTRG.29668	0.95079	8.29406e-05	C6orf141	chromosome 6 open reading frame 141, isoform CRA_a [Homo sapiens]
MSTRG.32510.4			MSTRG.29668	0.971087	1.31548e-05	C6orf141	chromosome 6 open reading frame 141, isoform CRA_a [Homo sapiens]
MSTRG.34349.2			MSTRG.29668	0.950953	8.19936e-05	C6orf141	chromosome 6 open reading frame 141, isoform CRA_a [Homo sapiens]
MSTRG.34349.3			MSTRG.29668	0.951964	7.63088e-05	C6orf141	chromosome 6 open reading frame 141, isoform CRA_a [Homo sapiens]
MSTRG.36664.1			MSTRG.29668	0.952573	7.30164e-05	C6orf141	chromosome 6 open reading frame 141, isoform CRA_a [Homo sapiens]
MSTRG.50627.1			MSTRG.29668	0.965721	2.3746e-05	C6orf141	chromosome 6 open reading frame 141, isoform CRA_a [Homo sapiens]
MSTRG.51709.1			MSTRG.29668	0.955994	5.63769e-05	C6orf141	chromosome 6 open reading frame 141, isoform CRA_a [Homo sapiens]
XR_001304151.2			MSTRG.29668	0.956642	5.35591e-05	C6orf141	chromosome 6 open reading frame 141, isoform CRA_a [Homo sapiens]
XR_001304374.2			MSTRG.29668	0.963861	2.85156e-05	C6orf141	chromosome 6 open reading frame 141, isoform CRA_a [Homo sapiens]
XR_002335925.1			MSTRG.29668	0.959445	4.25054e-05	C6orf141	chromosome 6 open reading frame 141, isoform CRA_a [Homo sapiens]
XR_002336638.1			MSTRG.29668	0.956183	5.55458e-05	C6orf141	chromosome 6 open reading frame 141, isoform CRA_a [Homo sapiens]
XR_002338716.1			MSTRG.29668	0.951045	8.14648e-05	C6orf141	chromosome 6 open reading frame 141, isoform CRA_a [Homo sapiens]
XR_002342749.1			MSTRG.29668	0.951421	7.93257e-05	C6orf141	chromosome 6 open reading frame 141, isoform CRA_a [Homo sapiens]
XR_002344591.1			MSTRG.29668	0.950785	8.29667e-05	C6orf141	chromosome 6 open reading frame 141, isoform CRA_a [Homo sapiens]
XR_002344718.1			MSTRG.29668	0.967317	2.01275e-05	C6orf141	chromosome 6 open reading frame 141, isoform CRA_a [Homo sapiens]
XR_002346229.1			MSTRG.29668	0.959687	4.1634e-05	C6orf141	chromosome 6 open reading frame 141, isoform CRA_a [Homo sapiens]
MSTRG.11484.11			MSTRG.36232	0.981689	2.68727e-06	JRKL	jerky protein homolog-like [Vicugna pacos]
MSTRG.11484.12			MSTRG.36232	0.991877	1.57814e-07	JRKL	jerky protein homolog-like [Vicugna pacos]
MSTRG.12089.3			MSTRG.36232	0.962791	3.15489e-05	JRKL	jerky protein homolog-like [Vicugna pacos]
MSTRG.12403.3			MSTRG.36232	0.964292	2.7355e-05	JRKL	jerky protein homolog-like [Vicugna pacos]
MSTRG.12813.1			MSTRG.36232	-0.954971	6.10362e-05	JRKL	jerky protein homolog-like [Vicugna pacos]
MSTRG.13755.8			MSTRG.36232	0.97002	1.49187e-05	JRKL	jerky protein homolog-like [Vicugna pacos]
MSTRG.15987.1			MSTRG.36232	0.982647	2.22852e-06	JRKL	jerky protein homolog-like [Vicugna pacos]
MSTRG.16083.2			MSTRG.36232	0.955226	5.985e-05	JRKL	jerky protein homolog-like [Vicugna pacos]
MSTRG.16083.4			MSTRG.36232	0.97892	4.38697e-06	JRKL	jerky protein homolog-like [Vicugna pacos]
MSTRG.17524.1			MSTRG.36232	0.965201	2.50179e-05	JRKL	jerky protein homolog-like [Vicugna pacos]
MSTRG.17875.3			MSTRG.36232	0.954623	6.26833e-05	JRKL	jerky protein homolog-like [Vicugna pacos]
MSTRG.18068.2			MSTRG.36232	0.959437	4.25356e-05	JRKL	jerky protein homolog-like [Vicugna pacos]
MSTRG.1838.18			MSTRG.36232	-0.951392	7.94901e-05	JRKL	jerky protein homolog-like [Vicugna pacos]
MSTRG.18488.1			MSTRG.36232	0.976062	6.8267e-06	JRKL	jerky protein homolog-like [Vicugna pacos]
MSTRG.19229.3			MSTRG.36232	0.959456	4.24671e-05	JRKL	jerky protein homolog-like [Vicugna pacos]
MSTRG.19229.7			MSTRG.36232	0.983741	1.77629e-06	JRKL	jerky protein homolog-like [Vicugna pacos]
MSTRG.19229.8			MSTRG.36232	0.957571	4.96928e-05	JRKL	jerky protein homolog-like [Vicugna pacos]
MSTRG.25677.3			MSTRG.36232	0.960985	3.7175e-05	JRKL	jerky protein homolog-like [Vicugna pacos]
MSTRG.26245.1			MSTRG.36232	0.976037	6.8513e-06	JRKL	jerky protein homolog-like [Vicugna pacos]
MSTRG.28254.2			MSTRG.36232	0.979439	4.02253e-06	JRKL	jerky protein homolog-like [Vicugna pacos]
MSTRG.29553.1			MSTRG.36232	0.971468	1.2563e-05	JRKL	jerky protein homolog-like [Vicugna pacos]
MSTRG.31590.2			MSTRG.36232	0.99015	3.09283e-07	JRKL	jerky protein homolog-like [Vicugna pacos]
MSTRG.31870.2			MSTRG.36232	0.992998	9.39292e-08	JRKL	jerky protein homolog-like [Vicugna pacos]
MSTRG.32510.3			MSTRG.36232	0.976393	6.50364e-06	JRKL	jerky protein homolog-like [Vicugna pacos]
MSTRG.32510.4			MSTRG.36232	0.977801	5.25203e-06	JRKL	jerky protein homolog-like [Vicugna pacos]
MSTRG.34349.2			MSTRG.36232	0.986834	8.51329e-07	JRKL	jerky protein homolog-like [Vicugna pacos]
MSTRG.34349.3			MSTRG.36232	0.970848	1.35367e-05	JRKL	jerky protein homolog-like [Vicugna pacos]
MSTRG.35165.7			MSTRG.36232	0.977407	5.58325e-06	JRKL	jerky protein homolog-like [Vicugna pacos]
MSTRG.35523.1			MSTRG.36232	0.972575	1.09499e-05	JRKL	jerky protein homolog-like [Vicugna pacos]
MSTRG.361.1			MSTRG.36232	0.950564	8.4259e-05	JRKL	jerky protein homolog-like [Vicugna pacos]
MSTRG.36163.1			MSTRG.36232	0.963587	2.92715e-05	JRKL	jerky protein homolog-like [Vicugna pacos]
MSTRG.36664.1			MSTRG.36232	0.970759	1.36802e-05	JRKL	jerky protein homolog-like [Vicugna pacos]
MSTRG.38391.1			MSTRG.36232	0.951163	8.07901e-05	JRKL	jerky protein homolog-like [Vicugna pacos]
MSTRG.38395.1			MSTRG.36232	0.975579	7.31692e-06	JRKL	jerky protein homolog-like [Vicugna pacos]
MSTRG.38395.2			MSTRG.36232	0.95686	5.26332e-05	JRKL	jerky protein homolog-like [Vicugna pacos]
MSTRG.43164.1			MSTRG.36232	0.989135	4.35583e-07	JRKL	jerky protein homolog-like [Vicugna pacos]
MSTRG.44575.1			MSTRG.36232	-0.981757	2.65258e-06	JRKL	jerky protein homolog-like [Vicugna pacos]
MSTRG.45402.1			MSTRG.36232	-0.951075	8.12929e-05	JRKL	jerky protein homolog-like [Vicugna pacos]
MSTRG.45480.2			MSTRG.36232	0.980767	3.18844e-06	JRKL	jerky protein homolog-like [Vicugna pacos]
MSTRG.46469.2			MSTRG.36232	0.963418	2.97465e-05	JRKL	jerky protein homolog-like [Vicugna pacos]
MSTRG.46601.1			MSTRG.36232	0.965696	2.38042e-05	JRKL	jerky protein homolog-like [Vicugna pacos]
MSTRG.46743.6			MSTRG.36232	0.978292	4.85879e-06	JRKL	jerky protein homolog-like [Vicugna pacos]
MSTRG.48253.1			MSTRG.36232	0.981222	2.9332e-06	JRKL	jerky protein homolog-like [Vicugna pacos]
MSTRG.49036.52			MSTRG.36232	-0.963222	3.03028e-05	JRKL	jerky protein homolog-like [Vicugna pacos]
MSTRG.50627.1			MSTRG.36232	0.968849	1.70396e-05	JRKL	jerky protein homolog-like [Vicugna pacos]
MSTRG.51709.1			MSTRG.36232	0.953132	7.00864e-05	JRKL	jerky protein homolog-like [Vicugna pacos]
MSTRG.53021.5			MSTRG.36232	0.978183	4.94395e-06	JRKL	jerky protein homolog-like [Vicugna pacos]
MSTRG.53044.3			MSTRG.36232	0.988501	5.30921e-07	JRKL	jerky protein homolog-like [Vicugna pacos]
MSTRG.53091.1			MSTRG.36232	0.956185	5.55361e-05	JRKL	jerky protein homolog-like [Vicugna pacos]
MSTRG.53152.5			MSTRG.36232	0.959681	4.16541e-05	JRKL	jerky protein homolog-like [Vicugna pacos]
MSTRG.55335.1			MSTRG.36232	-0.963814	2.86449e-05	JRKL	jerky protein homolog-like [Vicugna pacos]
MSTRG.55990.1			MSTRG.36232	0.986394	9.54745e-07	JRKL	jerky protein homolog-like [Vicugna pacos]
MSTRG.56000.2			MSTRG.36232	0.980441	3.38035e-06	JRKL	jerky protein homolog-like [Vicugna pacos]
MSTRG.57220.3			MSTRG.36232	0.959772	4.13309e-05	JRKL	jerky protein homolog-like [Vicugna pacos]
MSTRG.57585.2			MSTRG.36232	0.987025	8.08959e-07	JRKL	jerky protein homolog-like [Vicugna pacos]
MSTRG.58666.4			MSTRG.36232	0.987442	7.2185e-07	JRKL	jerky protein homolog-like [Vicugna pacos]
MSTRG.60662.1			MSTRG.36232	0.959368	4.27868e-05	JRKL	jerky protein homolog-like [Vicugna pacos]
MSTRG.61866.1			MSTRG.36232	0.977337	5.6433e-06	JRKL	jerky protein homolog-like [Vicugna pacos]
MSTRG.66051.4			MSTRG.36232	0.983168	2.00405e-06	JRKL	jerky protein homolog-like [Vicugna pacos]
MSTRG.67653.3			MSTRG.36232	0.980686	3.23525e-06	JRKL	jerky protein homolog-like [Vicugna pacos]
MSTRG.68139.7			MSTRG.36232	0.951443	7.91994e-05	JRKL	jerky protein homolog-like [Vicugna pacos]
MSTRG.6817.1			MSTRG.36232	0.953979	6.58111e-05	JRKL	jerky protein homolog-like [Vicugna pacos]
MSTRG.68563.1			MSTRG.36232	0.971396	1.26733e-05	JRKL	jerky protein homolog-like [Vicugna pacos]
MSTRG.7140.1			MSTRG.36232	0.983221	1.98192e-06	JRKL	jerky protein homolog-like [Vicugna pacos]
MSTRG.7200.11			MSTRG.36232	0.964256	2.74499e-05	JRKL	jerky protein homolog-like [Vicugna pacos]
MSTRG.8085.1			MSTRG.36232	0.959178	4.34819e-05	JRKL	jerky protein homolog-like [Vicugna pacos]
XR_001301839.2			MSTRG.36232	0.96467	2.63638e-05	JRKL	jerky protein homolog-like [Vicugna pacos]
XR_001302077.2			MSTRG.36232	0.983046	2.05488e-06	JRKL	jerky protein homolog-like [Vicugna pacos]
XR_001303830.2			MSTRG.36232	0.950144	8.67549e-05	JRKL	jerky protein homolog-like [Vicugna pacos]
XR_001304151.2			MSTRG.36232	0.978582	4.63667e-06	JRKL	jerky protein homolog-like [Vicugna pacos]
XR_001304469.2			MSTRG.36232	0.95078	8.29984e-05	JRKL	jerky protein homolog-like [Vicugna pacos]
XR_001308431.2			MSTRG.36232	0.954825	6.17239e-05	JRKL	jerky protein homolog-like [Vicugna pacos]
XR_002335923.1			MSTRG.36232	0.984259	1.58653e-06	JRKL	jerky protein homolog-like [Vicugna pacos]
XR_002335925.1			MSTRG.36232	0.962569	3.2206e-05	JRKL	jerky protein homolog-like [Vicugna pacos]
XR_002336086.1			MSTRG.36232	0.984884	1.37765e-06	JRKL	jerky protein homolog-like [Vicugna pacos]
XR_002336866.1			MSTRG.36232	0.965463	2.43706e-05	JRKL	jerky protein homolog-like [Vicugna pacos]
XR_002337073.1			MSTRG.36232	0.96321	3.03347e-05	JRKL	jerky protein homolog-like [Vicugna pacos]
XR_002337195.1			MSTRG.36232	0.956682	5.33899e-05	JRKL	jerky protein homolog-like [Vicugna pacos]
XR_002337363.1			MSTRG.36232	0.951873	7.68086e-05	JRKL	jerky protein homolog-like [Vicugna pacos]
XR_002337413.1			MSTRG.36232	0.960889	3.74928e-05	JRKL	jerky protein homolog-like [Vicugna pacos]
XR_002337463.1			MSTRG.36232	0.957348	5.06011e-05	JRKL	jerky protein homolog-like [Vicugna pacos]
XR_002337729.1			MSTRG.36232	0.975115	7.81207e-06	JRKL	jerky protein homolog-like [Vicugna pacos]
XR_002338068.1			MSTRG.36232	0.96789	1.89293e-05	JRKL	jerky protein homolog-like [Vicugna pacos]
XR_002338711.1			MSTRG.36232	0.966898	2.10362e-05	JRKL	jerky protein homolog-like [Vicugna pacos]
XR_002338840.1			MSTRG.36232	0.956588	5.37909e-05	JRKL	jerky protein homolog-like [Vicugna pacos]
XR_002338913.1			MSTRG.36232	0.978818	4.46126e-06	JRKL	jerky protein homolog-like [Vicugna pacos]
XR_002339231.1			MSTRG.36232	0.963018	3.08888e-05	JRKL	jerky protein homolog-like [Vicugna pacos]
XR_002339552.1			MSTRG.36232	0.950943	8.20519e-05	JRKL	jerky protein homolog-like [Vicugna pacos]
XR_002340151.1			MSTRG.36232	0.967909	1.88914e-05	JRKL	jerky protein homolog-like [Vicugna pacos]
XR_002340613.1			MSTRG.36232	0.985434	1.21078e-06	JRKL	jerky protein homolog-like [Vicugna pacos]
XR_002340667.1			MSTRG.36232	0.971649	1.22885e-05	JRKL	jerky protein homolog-like [Vicugna pacos]
XR_002340668.1			MSTRG.36232	0.971649	1.22885e-05	JRKL	jerky protein homolog-like [Vicugna pacos]
XR_002340840.1			MSTRG.36232	0.98024	3.5028e-06	JRKL	jerky protein homolog-like [Vicugna pacos]
XR_002340863.1			MSTRG.36232	0.959092	4.38003e-05	JRKL	jerky protein homolog-like [Vicugna pacos]
XR_002341137.1			MSTRG.36232	0.953642	6.74888e-05	JRKL	jerky protein homolog-like [Vicugna pacos]
XR_002341460.1			MSTRG.36232	0.984019	1.67242e-06	JRKL	jerky protein homolog-like [Vicugna pacos]
XR_002342528.1			MSTRG.36232	0.974183	8.87645e-06	JRKL	jerky protein homolog-like [Vicugna pacos]
XR_002342741.1			MSTRG.36232	0.954038	6.55167e-05	JRKL	jerky protein homolog-like [Vicugna pacos]
XR_002342749.1			MSTRG.36232	0.981202	2.94408e-06	JRKL	jerky protein homolog-like [Vicugna pacos]
XR_002342824.1			MSTRG.36232	0.970845	1.35414e-05	JRKL	jerky protein homolog-like [Vicugna pacos]
XR_002342869.1			MSTRG.36232	0.953098	7.02636e-05	JRKL	jerky protein homolog-like [Vicugna pacos]
XR_002343519.1			MSTRG.36232	0.969635	1.5594e-05	JRKL	jerky protein homolog-like [Vicugna pacos]
XR_002343865.1			MSTRG.36232	0.98399	1.68308e-06	JRKL	jerky protein homolog-like [Vicugna pacos]
XR_002343957.1			MSTRG.36232	0.983191	1.99442e-06	JRKL	jerky protein homolog-like [Vicugna pacos]
XR_002344136.1			MSTRG.36232	0.970304	1.44332e-05	JRKL	jerky protein homolog-like [Vicugna pacos]
XR_002344591.1			MSTRG.36232	0.982052	2.50619e-06	JRKL	jerky protein homolog-like [Vicugna pacos]
XR_002344637.1			MSTRG.36232	0.982956	2.09326e-06	JRKL	jerky protein homolog-like [Vicugna pacos]
XR_002344718.1			MSTRG.36232	0.962423	3.26445e-05	JRKL	jerky protein homolog-like [Vicugna pacos]
XR_002344843.1			MSTRG.36232	0.979303	4.11575e-06	JRKL	jerky protein homolog-like [Vicugna pacos]
XR_002345632.1			MSTRG.36232	0.954257	6.44482e-05	JRKL	jerky protein homolog-like [Vicugna pacos]
XR_002346229.1			MSTRG.36232	0.967478	1.97858e-05	JRKL	jerky protein homolog-like [Vicugna pacos]
XR_298185.3			MSTRG.36232	0.952272	7.46328e-05	JRKL	jerky protein homolog-like [Vicugna pacos]
XR_309131.3			MSTRG.36232	0.986963	8.22495e-07	JRKL	jerky protein homolog-like [Vicugna pacos]
MSTRG.11484.11			MSTRG.4530	0.972658	1.08353e-05	PCNX4	pecanex-like protein 4 isoform X1 [Balaenoptera acutorostrata scammoni]
MSTRG.11484.12			MSTRG.4530	0.953718	6.71077e-05	PCNX4	pecanex-like protein 4 isoform X1 [Balaenoptera acutorostrata scammoni]
MSTRG.12089.3			MSTRG.4530	0.951918	7.65608e-05	PCNX4	pecanex-like protein 4 isoform X1 [Balaenoptera acutorostrata scammoni]
MSTRG.12991.2			MSTRG.4530	0.950853	8.25722e-05	PCNX4	pecanex-like protein 4 isoform X1 [Balaenoptera acutorostrata scammoni]
MSTRG.13616.7			MSTRG.4530	0.977313	5.66436e-06	PCNX4	pecanex-like protein 4 isoform X1 [Balaenoptera acutorostrata scammoni]
MSTRG.13755.8			MSTRG.4530	0.959646	4.17802e-05	PCNX4	pecanex-like protein 4 isoform X1 [Balaenoptera acutorostrata scammoni]
MSTRG.15435.1			MSTRG.4530	0.976286	6.60653e-06	PCNX4	pecanex-like protein 4 isoform X1 [Balaenoptera acutorostrata scammoni]
MSTRG.15987.1			MSTRG.4530	0.976123	6.76597e-06	PCNX4	pecanex-like protein 4 isoform X1 [Balaenoptera acutorostrata scammoni]
MSTRG.16083.2			MSTRG.4530	0.957957	4.81485e-05	PCNX4	pecanex-like protein 4 isoform X1 [Balaenoptera acutorostrata scammoni]
MSTRG.16083.4			MSTRG.4530	0.982215	2.42786e-06	PCNX4	pecanex-like protein 4 isoform X1 [Balaenoptera acutorostrata scammoni]
MSTRG.17524.1			MSTRG.4530	0.963717	2.89106e-05	PCNX4	pecanex-like protein 4 isoform X1 [Balaenoptera acutorostrata scammoni]
MSTRG.17875.3			MSTRG.4530	0.982524	2.28375e-06	PCNX4	pecanex-like protein 4 isoform X1 [Balaenoptera acutorostrata scammoni]
MSTRG.18156.1			MSTRG.4530	0.951965	7.63004e-05	PCNX4	pecanex-like protein 4 isoform X1 [Balaenoptera acutorostrata scammoni]
MSTRG.1838.18			MSTRG.4530	-0.965392	2.45432e-05	PCNX4	pecanex-like protein 4 isoform X1 [Balaenoptera acutorostrata scammoni]
MSTRG.18488.1			MSTRG.4530	0.961987	3.3973e-05	PCNX4	pecanex-like protein 4 isoform X1 [Balaenoptera acutorostrata scammoni]
MSTRG.19229.7			MSTRG.4530	0.976288	6.60515e-06	PCNX4	pecanex-like protein 4 isoform X1 [Balaenoptera acutorostrata scammoni]
MSTRG.25419.1			MSTRG.4530	0.985511	1.18863e-06	PCNX4	pecanex-like protein 4 isoform X1 [Balaenoptera acutorostrata scammoni]
MSTRG.26245.1			MSTRG.4530	0.980996	3.05791e-06	PCNX4	pecanex-like protein 4 isoform X1 [Balaenoptera acutorostrata scammoni]
MSTRG.28254.2			MSTRG.4530	0.979153	4.2202e-06	PCNX4	pecanex-like protein 4 isoform X1 [Balaenoptera acutorostrata scammoni]
MSTRG.28463.1			MSTRG.4530	0.96709	2.06162e-05	PCNX4	pecanex-like protein 4 isoform X1 [Balaenoptera acutorostrata scammoni]
MSTRG.29553.1			MSTRG.4530	0.961476	3.55805e-05	PCNX4	pecanex-like protein 4 isoform X1 [Balaenoptera acutorostrata scammoni]
MSTRG.31590.2			MSTRG.4530	0.964137	2.777e-05	PCNX4	pecanex-like protein 4 isoform X1 [Balaenoptera acutorostrata scammoni]
MSTRG.31870.1			MSTRG.4530	0.967096	2.06034e-05	PCNX4	pecanex-like protein 4 isoform X1 [Balaenoptera acutorostrata scammoni]
MSTRG.31870.2			MSTRG.4530	0.95989	4.09125e-05	PCNX4	pecanex-like protein 4 isoform X1 [Balaenoptera acutorostrata scammoni]
MSTRG.32510.3			MSTRG.4530	0.981627	2.719e-06	PCNX4	pecanex-like protein 4 isoform X1 [Balaenoptera acutorostrata scammoni]
MSTRG.34349.2			MSTRG.4530	0.96219	3.3349e-05	PCNX4	pecanex-like protein 4 isoform X1 [Balaenoptera acutorostrata scammoni]
MSTRG.34349.3			MSTRG.4530	0.973967	9.13785e-06	PCNX4	pecanex-like protein 4 isoform X1 [Balaenoptera acutorostrata scammoni]
MSTRG.35165.7			MSTRG.4530	0.970238	1.45459e-05	PCNX4	pecanex-like protein 4 isoform X1 [Balaenoptera acutorostrata scammoni]
MSTRG.35523.1			MSTRG.4530	0.963421	2.97365e-05	PCNX4	pecanex-like protein 4 isoform X1 [Balaenoptera acutorostrata scammoni]
MSTRG.36163.1			MSTRG.4530	0.96834	1.8026e-05	PCNX4	pecanex-like protein 4 isoform X1 [Balaenoptera acutorostrata scammoni]
MSTRG.36664.1			MSTRG.4530	0.961375	3.59033e-05	PCNX4	pecanex-like protein 4 isoform X1 [Balaenoptera acutorostrata scammoni]
MSTRG.38395.2			MSTRG.4530	0.950991	8.17764e-05	PCNX4	pecanex-like protein 4 isoform X1 [Balaenoptera acutorostrata scammoni]
MSTRG.39167.3			MSTRG.4530	0.975688	7.20479e-06	PCNX4	pecanex-like protein 4 isoform X1 [Balaenoptera acutorostrata scammoni]
MSTRG.41861.3			MSTRG.4530	0.968141	1.84212e-05	PCNX4	pecanex-like protein 4 isoform X1 [Balaenoptera acutorostrata scammoni]
MSTRG.43164.1			MSTRG.4530	0.978781	4.48827e-06	PCNX4	pecanex-like protein 4 isoform X1 [Balaenoptera acutorostrata scammoni]
MSTRG.45361.1			MSTRG.4530	0.972672	1.08157e-05	PCNX4	pecanex-like protein 4 isoform X1 [Balaenoptera acutorostrata scammoni]
MSTRG.45402.1			MSTRG.4530	-0.970171	1.46585e-05	PCNX4	pecanex-like protein 4 isoform X1 [Balaenoptera acutorostrata scammoni]
MSTRG.45480.2			MSTRG.4530	0.967298	2.01676e-05	PCNX4	pecanex-like protein 4 isoform X1 [Balaenoptera acutorostrata scammoni]
MSTRG.46469.2			MSTRG.4530	0.978346	4.8168e-06	PCNX4	pecanex-like protein 4 isoform X1 [Balaenoptera acutorostrata scammoni]
MSTRG.46601.1			MSTRG.4530	0.956628	5.36196e-05	PCNX4	pecanex-like protein 4 isoform X1 [Balaenoptera acutorostrata scammoni]
MSTRG.48253.1			MSTRG.4530	0.976228	6.66339e-06	PCNX4	pecanex-like protein 4 isoform X1 [Balaenoptera acutorostrata scammoni]
MSTRG.48479.1			MSTRG.4530	0.982072	2.4963e-06	PCNX4	pecanex-like protein 4 isoform X1 [Balaenoptera acutorostrata scammoni]
MSTRG.48996.1			MSTRG.4530	0.960078	4.02524e-05	PCNX4	pecanex-like protein 4 isoform X1 [Balaenoptera acutorostrata scammoni]
MSTRG.50878.1			MSTRG.4530	0.961362	3.5946e-05	PCNX4	pecanex-like protein 4 isoform X1 [Balaenoptera acutorostrata scammoni]
MSTRG.53021.5			MSTRG.4530	0.974145	8.92242e-06	PCNX4	pecanex-like protein 4 isoform X1 [Balaenoptera acutorostrata scammoni]
MSTRG.53044.3			MSTRG.4530	0.976793	6.12902e-06	PCNX4	pecanex-like protein 4 isoform X1 [Balaenoptera acutorostrata scammoni]
MSTRG.53091.1			MSTRG.4530	0.959834	4.11119e-05	PCNX4	pecanex-like protein 4 isoform X1 [Balaenoptera acutorostrata scammoni]
MSTRG.53152.5			MSTRG.4530	0.988084	6.01028e-07	PCNX4	pecanex-like protein 4 isoform X1 [Balaenoptera acutorostrata scammoni]
MSTRG.55867.2			MSTRG.4530	0.951447	7.91818e-05	PCNX4	pecanex-like protein 4 isoform X1 [Balaenoptera acutorostrata scammoni]
MSTRG.55990.1			MSTRG.4530	0.986412	9.50178e-07	PCNX4	pecanex-like protein 4 isoform X1 [Balaenoptera acutorostrata scammoni]
MSTRG.56000.2			MSTRG.4530	0.976397	6.50015e-06	PCNX4	pecanex-like protein 4 isoform X1 [Balaenoptera acutorostrata scammoni]
MSTRG.57220.3			MSTRG.4530	0.961154	3.6622e-05	PCNX4	pecanex-like protein 4 isoform X1 [Balaenoptera acutorostrata scammoni]
MSTRG.57585.2			MSTRG.4530	0.981338	2.87084e-06	PCNX4	pecanex-like protein 4 isoform X1 [Balaenoptera acutorostrata scammoni]
MSTRG.58666.4			MSTRG.4530	0.957992	4.80093e-05	PCNX4	pecanex-like protein 4 isoform X1 [Balaenoptera acutorostrata scammoni]
MSTRG.60944.2			MSTRG.4530	0.951146	8.0889e-05	PCNX4	pecanex-like protein 4 isoform X1 [Balaenoptera acutorostrata scammoni]
MSTRG.61866.1			MSTRG.4530	0.952034	7.5926e-05	PCNX4	pecanex-like protein 4 isoform X1 [Balaenoptera acutorostrata scammoni]
MSTRG.63434.4			MSTRG.4530	0.950886	8.23812e-05	PCNX4	pecanex-like protein 4 isoform X1 [Balaenoptera acutorostrata scammoni]
MSTRG.67653.3			MSTRG.4530	0.986836	8.50901e-07	PCNX4	pecanex-like protein 4 isoform X1 [Balaenoptera acutorostrata scammoni]
MSTRG.67843.3			MSTRG.4530	0.968852	1.70345e-05	PCNX4	pecanex-like protein 4 isoform X1 [Balaenoptera acutorostrata scammoni]
MSTRG.68354.1			MSTRG.4530	0.957595	4.95983e-05	PCNX4	pecanex-like protein 4 isoform X1 [Balaenoptera acutorostrata scammoni]
MSTRG.68563.1			MSTRG.4530	0.95626	5.52094e-05	PCNX4	pecanex-like protein 4 isoform X1 [Balaenoptera acutorostrata scammoni]
MSTRG.7059.4			MSTRG.4530	-0.961917	3.41916e-05	PCNX4	pecanex-like protein 4 isoform X1 [Balaenoptera acutorostrata scammoni]
MSTRG.7140.1			MSTRG.4530	0.955977	5.64513e-05	PCNX4	pecanex-like protein 4 isoform X1 [Balaenoptera acutorostrata scammoni]
MSTRG.7200.11			MSTRG.4530	0.978647	4.58784e-06	PCNX4	pecanex-like protein 4 isoform X1 [Balaenoptera acutorostrata scammoni]
MSTRG.8085.1			MSTRG.4530	0.959128	4.36665e-05	PCNX4	pecanex-like protein 4 isoform X1 [Balaenoptera acutorostrata scammoni]
MSTRG.8949.1			MSTRG.4530	0.9622	3.33201e-05	PCNX4	pecanex-like protein 4 isoform X1 [Balaenoptera acutorostrata scammoni]
XR_001298513.2			MSTRG.4530	0.969515	1.58095e-05	PCNX4	pecanex-like protein 4 isoform X1 [Balaenoptera acutorostrata scammoni]
XR_001301839.2			MSTRG.4530	0.955961	5.65229e-05	PCNX4	pecanex-like protein 4 isoform X1 [Balaenoptera acutorostrata scammoni]
XR_001302077.2			MSTRG.4530	0.980191	3.5333e-06	PCNX4	pecanex-like protein 4 isoform X1 [Balaenoptera acutorostrata scammoni]
XR_001303053.2			MSTRG.4530	0.962707	3.17972e-05	PCNX4	pecanex-like protein 4 isoform X1 [Balaenoptera acutorostrata scammoni]
XR_001303830.2			MSTRG.4530	0.981893	2.58422e-06	PCNX4	pecanex-like protein 4 isoform X1 [Balaenoptera acutorostrata scammoni]
XR_001304151.2			MSTRG.4530	0.964756	2.61444e-05	PCNX4	pecanex-like protein 4 isoform X1 [Balaenoptera acutorostrata scammoni]
XR_001308431.2			MSTRG.4530	0.984399	1.538e-06	PCNX4	pecanex-like protein 4 isoform X1 [Balaenoptera acutorostrata scammoni]
XR_002335923.1			MSTRG.4530	0.97471	8.26252e-06	PCNX4	pecanex-like protein 4 isoform X1 [Balaenoptera acutorostrata scammoni]
XR_002335925.1			MSTRG.4530	0.950898	8.23147e-05	PCNX4	pecanex-like protein 4 isoform X1 [Balaenoptera acutorostrata scammoni]
XR_002336086.1			MSTRG.4530	0.981793	2.63446e-06	PCNX4	pecanex-like protein 4 isoform X1 [Balaenoptera acutorostrata scammoni]
XR_002337073.1			MSTRG.4530	0.972663	1.08289e-05	PCNX4	pecanex-like protein 4 isoform X1 [Balaenoptera acutorostrata scammoni]
XR_002337077.1			MSTRG.4530	0.967419	1.99107e-05	PCNX4	pecanex-like protein 4 isoform X1 [Balaenoptera acutorostrata scammoni]
XR_002337152.1			MSTRG.4530	0.966125	2.27891e-05	PCNX4	pecanex-like protein 4 isoform X1 [Balaenoptera acutorostrata scammoni]
XR_002337195.1			MSTRG.4530	0.988199	5.81106e-07	PCNX4	pecanex-like protein 4 isoform X1 [Balaenoptera acutorostrata scammoni]
XR_002337363.1			MSTRG.4530	0.959073	4.38709e-05	PCNX4	pecanex-like protein 4 isoform X1 [Balaenoptera acutorostrata scammoni]
XR_002337413.1			MSTRG.4530	0.969313	1.61746e-05	PCNX4	pecanex-like protein 4 isoform X1 [Balaenoptera acutorostrata scammoni]
XR_002337463.1			MSTRG.4530	0.964375	2.71354e-05	PCNX4	pecanex-like protein 4 isoform X1 [Balaenoptera acutorostrata scammoni]
XR_002337729.1			MSTRG.4530	0.973675	9.49803e-06	PCNX4	pecanex-like protein 4 isoform X1 [Balaenoptera acutorostrata scammoni]
XR_002338068.1			MSTRG.4530	0.976987	5.95231e-06	PCNX4	pecanex-like protein 4 isoform X1 [Balaenoptera acutorostrata scammoni]
XR_002338550.1			MSTRG.4530	-0.953814	6.66295e-05	PCNX4	pecanex-like protein 4 isoform X1 [Balaenoptera acutorostrata scammoni]
XR_002338711.1			MSTRG.4530	0.968874	1.69917e-05	PCNX4	pecanex-like protein 4 isoform X1 [Balaenoptera acutorostrata scammoni]
XR_002338840.1			MSTRG.4530	0.97692	6.01293e-06	PCNX4	pecanex-like protein 4 isoform X1 [Balaenoptera acutorostrata scammoni]
XR_002338913.1			MSTRG.4530	0.95242	7.38336e-05	PCNX4	pecanex-like protein 4 isoform X1 [Balaenoptera acutorostrata scammoni]
XR_002339231.1			MSTRG.4530	0.9531	7.02553e-05	PCNX4	pecanex-like protein 4 isoform X1 [Balaenoptera acutorostrata scammoni]
XR_002339377.1			MSTRG.4530	0.95233	7.43162e-05	PCNX4	pecanex-like protein 4 isoform X1 [Balaenoptera acutorostrata scammoni]
XR_002339552.1			MSTRG.4530	0.966888	2.10592e-05	PCNX4	pecanex-like protein 4 isoform X1 [Balaenoptera acutorostrata scammoni]
XR_002340612.1			MSTRG.4530	0.972807	1.06322e-05	PCNX4	pecanex-like protein 4 isoform X1 [Balaenoptera acutorostrata scammoni]
XR_002340613.1			MSTRG.4530	0.976822	6.10161e-06	PCNX4	pecanex-like protein 4 isoform X1 [Balaenoptera acutorostrata scammoni]
XR_002340667.1			MSTRG.4530	0.950231	8.62336e-05	PCNX4	pecanex-like protein 4 isoform X1 [Balaenoptera acutorostrata scammoni]
XR_002340668.1			MSTRG.4530	0.950231	8.62336e-05	PCNX4	pecanex-like protein 4 isoform X1 [Balaenoptera acutorostrata scammoni]
XR_002340840.1			MSTRG.4530	0.981499	2.7854e-06	PCNX4	pecanex-like protein 4 isoform X1 [Balaenoptera acutorostrata scammoni]
XR_002340863.1			MSTRG.4530	0.973097	1.02426e-05	PCNX4	pecanex-like protein 4 isoform X1 [Balaenoptera acutorostrata scammoni]
XR_002341137.1			MSTRG.4530	0.966098	2.28511e-05	PCNX4	pecanex-like protein 4 isoform X1 [Balaenoptera acutorostrata scammoni]
XR_002341460.1			MSTRG.4530	0.981213	2.93845e-06	PCNX4	pecanex-like protein 4 isoform X1 [Balaenoptera acutorostrata scammoni]
XR_002341919.1			MSTRG.4530	0.968302	1.81006e-05	PCNX4	pecanex-like protein 4 isoform X1 [Balaenoptera acutorostrata scammoni]
XR_002342235.1			MSTRG.4530	0.989171	4.30583e-07	PCNX4	pecanex-like protein 4 isoform X1 [Balaenoptera acutorostrata scammoni]
XR_002342528.1			MSTRG.4530	0.980195	3.53081e-06	PCNX4	pecanex-like protein 4 isoform X1 [Balaenoptera acutorostrata scammoni]
XR_002342749.1			MSTRG.4530	0.980188	3.53473e-06	PCNX4	pecanex-like protein 4 isoform X1 [Balaenoptera acutorostrata scammoni]
XR_002342824.1			MSTRG.4530	0.960928	3.73639e-05	PCNX4	pecanex-like protein 4 isoform X1 [Balaenoptera acutorostrata scammoni]
XR_002342869.1			MSTRG.4530	0.984769	1.41466e-06	PCNX4	pecanex-like protein 4 isoform X1 [Balaenoptera acutorostrata scammoni]
XR_002343457.1			MSTRG.4530	0.974981	7.95915e-06	PCNX4	pecanex-like protein 4 isoform X1 [Balaenoptera acutorostrata scammoni]
XR_002343519.1			MSTRG.4530	0.978803	4.47188e-06	PCNX4	pecanex-like protein 4 isoform X1 [Balaenoptera acutorostrata scammoni]
XR_002343865.1			MSTRG.4530	0.979177	4.20347e-06	PCNX4	pecanex-like protein 4 isoform X1 [Balaenoptera acutorostrata scammoni]
XR_002343957.1			MSTRG.4530	0.9618	3.45558e-05	PCNX4	pecanex-like protein 4 isoform X1 [Balaenoptera acutorostrata scammoni]
XR_002344591.1			MSTRG.4530	0.980807	3.16531e-06	PCNX4	pecanex-like protein 4 isoform X1 [Balaenoptera acutorostrata scammoni]
XR_002344637.1			MSTRG.4530	0.987538	7.02803e-07	PCNX4	pecanex-like protein 4 isoform X1 [Balaenoptera acutorostrata scammoni]
XR_002344843.1			MSTRG.4530	0.972914	1.04872e-05	PCNX4	pecanex-like protein 4 isoform X1 [Balaenoptera acutorostrata scammoni]
XR_002344877.1			MSTRG.4530	0.959494	4.23274e-05	PCNX4	pecanex-like protein 4 isoform X1 [Balaenoptera acutorostrata scammoni]
XR_002345504.1			MSTRG.4530	0.9633	3.00806e-05	PCNX4	pecanex-like protein 4 isoform X1 [Balaenoptera acutorostrata scammoni]
XR_002345632.1			MSTRG.4530	0.964465	2.68996e-05	PCNX4	pecanex-like protein 4 isoform X1 [Balaenoptera acutorostrata scammoni]
XR_002346023.1			MSTRG.4530	0.959439	4.25278e-05	PCNX4	pecanex-like protein 4 isoform X1 [Balaenoptera acutorostrata scammoni]
XR_002346229.1			MSTRG.4530	0.960132	4.0067e-05	PCNX4	pecanex-like protein 4 isoform X1 [Balaenoptera acutorostrata scammoni]
XR_002346469.1			MSTRG.4530	0.952583	7.29655e-05	PCNX4	pecanex-like protein 4 isoform X1 [Balaenoptera acutorostrata scammoni]
XR_299046.2			MSTRG.4530	0.952421	7.38305e-05	PCNX4	pecanex-like protein 4 isoform X1 [Balaenoptera acutorostrata scammoni]
XR_304343.3			MSTRG.4530	0.962181	3.33776e-05	PCNX4	pecanex-like protein 4 isoform X1 [Balaenoptera acutorostrata scammoni]
XR_309131.3			MSTRG.4530	0.966759	2.13441e-05	PCNX4	pecanex-like protein 4 isoform X1 [Balaenoptera acutorostrata scammoni]
MSTRG.1065.4			MSTRG.55991	0.963362	2.99047e-05	--	Enterin neuropeptide, partial [Heterocephalus glaber]
MSTRG.11484.11			MSTRG.55991	0.983539	1.85403e-06	--	Enterin neuropeptide, partial [Heterocephalus glaber]
MSTRG.11484.12			MSTRG.55991	0.969951	1.50374e-05	--	Enterin neuropeptide, partial [Heterocephalus glaber]
MSTRG.12089.3			MSTRG.55991	0.979227	4.16856e-06	--	Enterin neuropeptide, partial [Heterocephalus glaber]
MSTRG.12813.1			MSTRG.55991	-0.951387	7.95184e-05	--	Enterin neuropeptide, partial [Heterocephalus glaber]
MSTRG.12991.2			MSTRG.55991	0.959507	4.22812e-05	--	Enterin neuropeptide, partial [Heterocephalus glaber]
MSTRG.13509.1			MSTRG.55991	-0.953094	7.02831e-05	--	Enterin neuropeptide, partial [Heterocephalus glaber]
MSTRG.13616.7			MSTRG.55991	0.974841	8.11474e-06	--	Enterin neuropeptide, partial [Heterocephalus glaber]
MSTRG.13755.8			MSTRG.55991	0.969985	1.49788e-05	--	Enterin neuropeptide, partial [Heterocephalus glaber]
MSTRG.14800.2			MSTRG.55991	0.956347	5.48278e-05	--	Enterin neuropeptide, partial [Heterocephalus glaber]
MSTRG.15987.1			MSTRG.55991	0.990975	2.27929e-07	--	Enterin neuropeptide, partial [Heterocephalus glaber]
MSTRG.16083.2			MSTRG.55991	0.969733	1.54194e-05	--	Enterin neuropeptide, partial [Heterocephalus glaber]
MSTRG.16083.4			MSTRG.55991	0.997395	2.96483e-09	--	Enterin neuropeptide, partial [Heterocephalus glaber]
MSTRG.17524.1			MSTRG.55991	0.985729	1.12731e-06	--	Enterin neuropeptide, partial [Heterocephalus glaber]
MSTRG.17875.3			MSTRG.55991	0.959768	4.13448e-05	--	Enterin neuropeptide, partial [Heterocephalus glaber]
MSTRG.18068.2			MSTRG.55991	0.976342	6.55289e-06	--	Enterin neuropeptide, partial [Heterocephalus glaber]
MSTRG.18156.1			MSTRG.55991	0.965978	2.31333e-05	--	Enterin neuropeptide, partial [Heterocephalus glaber]
MSTRG.18488.1			MSTRG.55991	0.981541	2.76323e-06	--	Enterin neuropeptide, partial [Heterocephalus glaber]
MSTRG.19229.7			MSTRG.55991	0.990084	3.16592e-07	--	Enterin neuropeptide, partial [Heterocephalus glaber]
MSTRG.19229.8			MSTRG.55991	0.960481	3.88657e-05	--	Enterin neuropeptide, partial [Heterocephalus glaber]
MSTRG.25419.1			MSTRG.55991	0.961953	3.40778e-05	--	Enterin neuropeptide, partial [Heterocephalus glaber]
MSTRG.25677.3			MSTRG.55991	0.971887	1.19346e-05	--	Enterin neuropeptide, partial [Heterocephalus glaber]
MSTRG.26245.1			MSTRG.55991	0.987129	7.86533e-07	--	Enterin neuropeptide, partial [Heterocephalus glaber]
MSTRG.28254.2			MSTRG.55991	0.9842	1.60758e-06	--	Enterin neuropeptide, partial [Heterocephalus glaber]
MSTRG.29553.1			MSTRG.55991	0.971964	1.18209e-05	--	Enterin neuropeptide, partial [Heterocephalus glaber]
MSTRG.30548.1			MSTRG.55991	0.953966	6.58752e-05	--	Enterin neuropeptide, partial [Heterocephalus glaber]
MSTRG.31590.2			MSTRG.55991	0.98747	7.16273e-07	--	Enterin neuropeptide, partial [Heterocephalus glaber]
MSTRG.31870.1			MSTRG.55991	0.959734	4.14675e-05	--	Enterin neuropeptide, partial [Heterocephalus glaber]
MSTRG.31870.2			MSTRG.55991	0.988716	4.96999e-07	--	Enterin neuropeptide, partial [Heterocephalus glaber]
MSTRG.32510.3			MSTRG.55991	0.991715	1.69061e-07	--	Enterin neuropeptide, partial [Heterocephalus glaber]
MSTRG.32510.4			MSTRG.55991	0.958614	4.55953e-05	--	Enterin neuropeptide, partial [Heterocephalus glaber]
MSTRG.34349.2			MSTRG.55991	0.986271	9.84979e-07	--	Enterin neuropeptide, partial [Heterocephalus glaber]
MSTRG.34349.3			MSTRG.55991	0.980146	3.56138e-06	--	Enterin neuropeptide, partial [Heterocephalus glaber]
MSTRG.35165.7			MSTRG.55991	0.986158	1.01357e-06	--	Enterin neuropeptide, partial [Heterocephalus glaber]
MSTRG.35523.1			MSTRG.55991	0.988469	5.36043e-07	--	Enterin neuropeptide, partial [Heterocephalus glaber]
MSTRG.36163.1			MSTRG.55991	0.983128	2.02042e-06	--	Enterin neuropeptide, partial [Heterocephalus glaber]
MSTRG.36664.1			MSTRG.55991	0.959293	4.30579e-05	--	Enterin neuropeptide, partial [Heterocephalus glaber]
MSTRG.38391.1			MSTRG.55991	0.967917	1.88749e-05	--	Enterin neuropeptide, partial [Heterocephalus glaber]
MSTRG.38395.1			MSTRG.55991	0.955292	5.95457e-05	--	Enterin neuropeptide, partial [Heterocephalus glaber]
MSTRG.38395.2			MSTRG.55991	0.969341	1.61238e-05	--	Enterin neuropeptide, partial [Heterocephalus glaber]
MSTRG.4250.1			MSTRG.55991	-0.950579	8.41742e-05	--	Enterin neuropeptide, partial [Heterocephalus glaber]
MSTRG.43164.1			MSTRG.55991	0.99236	1.27413e-07	--	Enterin neuropeptide, partial [Heterocephalus glaber]
MSTRG.44575.1			MSTRG.55991	-0.97382	9.31828e-06	--	Enterin neuropeptide, partial [Heterocephalus glaber]
MSTRG.45361.1			MSTRG.55991	0.987128	7.86711e-07	--	Enterin neuropeptide, partial [Heterocephalus glaber]
MSTRG.45402.1			MSTRG.55991	-0.966227	2.25512e-05	--	Enterin neuropeptide, partial [Heterocephalus glaber]
MSTRG.45480.2			MSTRG.55991	0.980589	3.2919e-06	--	Enterin neuropeptide, partial [Heterocephalus glaber]
MSTRG.4566.1			MSTRG.55991	0.961468	3.56058e-05	--	Enterin neuropeptide, partial [Heterocephalus glaber]
MSTRG.46469.2			MSTRG.55991	0.986224	9.96883e-07	--	Enterin neuropeptide, partial [Heterocephalus glaber]
MSTRG.46743.6			MSTRG.55991	0.975012	7.92543e-06	--	Enterin neuropeptide, partial [Heterocephalus glaber]
MSTRG.48253.1			MSTRG.55991	0.992278	1.32243e-07	--	Enterin neuropeptide, partial [Heterocephalus glaber]
MSTRG.48479.1			MSTRG.55991	0.980787	3.17682e-06	--	Enterin neuropeptide, partial [Heterocephalus glaber]
MSTRG.48996.1			MSTRG.55991	0.975277	7.63701e-06	--	Enterin neuropeptide, partial [Heterocephalus glaber]
MSTRG.50627.1			MSTRG.55991	0.958524	4.59384e-05	--	Enterin neuropeptide, partial [Heterocephalus glaber]
MSTRG.50878.1			MSTRG.55991	0.975397	7.50914e-06	--	Enterin neuropeptide, partial [Heterocephalus glaber]
MSTRG.53021.5			MSTRG.55991	0.996008	1.31807e-08	--	Enterin neuropeptide, partial [Heterocephalus glaber]
MSTRG.53044.3			MSTRG.55991	0.994875	3.15822e-08	--	Enterin neuropeptide, partial [Heterocephalus glaber]
MSTRG.53091.1			MSTRG.55991	0.984184	1.61301e-06	--	Enterin neuropeptide, partial [Heterocephalus glaber]
MSTRG.53152.5			MSTRG.55991	0.967414	1.99201e-05	--	Enterin neuropeptide, partial [Heterocephalus glaber]
MSTRG.55335.1			MSTRG.55991	-0.958001	4.79738e-05	--	Enterin neuropeptide, partial [Heterocephalus glaber]
MSTRG.55867.2			MSTRG.55991	0.961238	3.63488e-05	--	Enterin neuropeptide, partial [Heterocephalus glaber]
MSTRG.55990.1			MSTRG.55991	0.994106	5.14468e-08	--	Enterin neuropeptide, partial [Heterocephalus glaber]
MSTRG.56000.2			MSTRG.55991	0.994258	4.69603e-08	--	Enterin neuropeptide, partial [Heterocephalus glaber]
MSTRG.57220.3			MSTRG.55991	0.96521	2.49945e-05	--	Enterin neuropeptide, partial [Heterocephalus glaber]
MSTRG.57585.2			MSTRG.55991	0.987614	6.88037e-07	--	Enterin neuropeptide, partial [Heterocephalus glaber]
MSTRG.58666.4			MSTRG.55991	0.972936	1.04574e-05	--	Enterin neuropeptide, partial [Heterocephalus glaber]
MSTRG.61866.1			MSTRG.55991	0.975613	7.28197e-06	--	Enterin neuropeptide, partial [Heterocephalus glaber]
MSTRG.66051.4			MSTRG.55991	0.981314	2.88361e-06	--	Enterin neuropeptide, partial [Heterocephalus glaber]
MSTRG.67653.3			MSTRG.55991	0.996645	7.17622e-09	--	Enterin neuropeptide, partial [Heterocephalus glaber]
MSTRG.6817.1			MSTRG.55991	0.975581	7.31518e-06	--	Enterin neuropeptide, partial [Heterocephalus glaber]
MSTRG.68354.1			MSTRG.55991	0.951371	7.96102e-05	--	Enterin neuropeptide, partial [Heterocephalus glaber]
MSTRG.68563.1			MSTRG.55991	0.983335	1.93535e-06	--	Enterin neuropeptide, partial [Heterocephalus glaber]
MSTRG.7059.4			MSTRG.55991	-0.957265	5.09427e-05	--	Enterin neuropeptide, partial [Heterocephalus glaber]
MSTRG.7140.1			MSTRG.55991	0.984105	1.64148e-06	--	Enterin neuropeptide, partial [Heterocephalus glaber]
MSTRG.7200.11			MSTRG.55991	0.990915	2.33275e-07	--	Enterin neuropeptide, partial [Heterocephalus glaber]
MSTRG.8085.1			MSTRG.55991	0.969109	1.65511e-05	--	Enterin neuropeptide, partial [Heterocephalus glaber]
MSTRG.8609.1			MSTRG.55991	0.950228	8.62542e-05	--	Enterin neuropeptide, partial [Heterocephalus glaber]
MSTRG.8949.1			MSTRG.55991	0.950063	8.72472e-05	--	Enterin neuropeptide, partial [Heterocephalus glaber]
XR_001298513.2			MSTRG.55991	0.966733	2.14016e-05	--	Enterin neuropeptide, partial [Heterocephalus glaber]
XR_001301839.2			MSTRG.55991	0.972435	1.11447e-05	--	Enterin neuropeptide, partial [Heterocephalus glaber]
XR_001302077.2			MSTRG.55991	0.984541	1.48996e-06	--	Enterin neuropeptide, partial [Heterocephalus glaber]
XR_001303053.2			MSTRG.55991	0.977066	5.88171e-06	--	Enterin neuropeptide, partial [Heterocephalus glaber]
XR_001303830.2			MSTRG.55991	0.973954	9.15346e-06	--	Enterin neuropeptide, partial [Heterocephalus glaber]
XR_001304151.2			MSTRG.55991	0.970975	1.33321e-05	--	Enterin neuropeptide, partial [Heterocephalus glaber]
XR_001304469.2			MSTRG.55991	0.965341	2.46709e-05	--	Enterin neuropeptide, partial [Heterocephalus glaber]
XR_001308431.2			MSTRG.55991	0.98015	3.55878e-06	--	Enterin neuropeptide, partial [Heterocephalus glaber]
XR_002335923.1			MSTRG.55991	0.997272	3.48107e-09	--	Enterin neuropeptide, partial [Heterocephalus glaber]
XR_002335925.1			MSTRG.55991	0.957203	5.11995e-05	--	Enterin neuropeptide, partial [Heterocephalus glaber]
XR_002336086.1			MSTRG.55991	0.987909	6.32488e-07	--	Enterin neuropeptide, partial [Heterocephalus glaber]
XR_002336517.1			MSTRG.55991	0.963396	2.9808e-05	--	Enterin neuropeptide, partial [Heterocephalus glaber]
XR_002336866.1			MSTRG.55991	0.974069	9.0137e-06	--	Enterin neuropeptide, partial [Heterocephalus glaber]
XR_002337073.1			MSTRG.55991	0.980462	3.36774e-06	--	Enterin neuropeptide, partial [Heterocephalus glaber]
XR_002337077.1			MSTRG.55991	0.952564	7.30647e-05	--	Enterin neuropeptide, partial [Heterocephalus glaber]
XR_002337152.1			MSTRG.55991	0.978223	4.91255e-06	--	Enterin neuropeptide, partial [Heterocephalus glaber]
XR_002337195.1			MSTRG.55991	0.989218	4.24024e-07	--	Enterin neuropeptide, partial [Heterocephalus glaber]
XR_002337265.1			MSTRG.55991	0.95188	7.67671e-05	--	Enterin neuropeptide, partial [Heterocephalus glaber]
XR_002337363.1			MSTRG.55991	0.955255	5.9718e-05	--	Enterin neuropeptide, partial [Heterocephalus glaber]
XR_002337413.1			MSTRG.55991	0.983422	1.9006e-06	--	Enterin neuropeptide, partial [Heterocephalus glaber]
XR_002337414.1			MSTRG.55991	0.9548	6.18414e-05	--	Enterin neuropeptide, partial [Heterocephalus glaber]
XR_002337463.1			MSTRG.55991	0.98047	3.36287e-06	--	Enterin neuropeptide, partial [Heterocephalus glaber]
XR_002337729.1			MSTRG.55991	0.992107	1.42743e-07	--	Enterin neuropeptide, partial [Heterocephalus glaber]
XR_002338068.1			MSTRG.55991	0.98421	1.60379e-06	--	Enterin neuropeptide, partial [Heterocephalus glaber]
XR_002338550.1			MSTRG.55991	-0.962137	3.35106e-05	--	Enterin neuropeptide, partial [Heterocephalus glaber]
XR_002338711.1			MSTRG.55991	0.984019	1.67256e-06	--	Enterin neuropeptide, partial [Heterocephalus glaber]
XR_002338840.1			MSTRG.55991	0.971493	1.25252e-05	--	Enterin neuropeptide, partial [Heterocephalus glaber]
XR_002338913.1			MSTRG.55991	0.966133	2.27692e-05	--	Enterin neuropeptide, partial [Heterocephalus glaber]
XR_002339174.1			MSTRG.55991	0.951473	7.90326e-05	--	Enterin neuropeptide, partial [Heterocephalus glaber]
XR_002339231.1			MSTRG.55991	0.969431	1.59608e-05	--	Enterin neuropeptide, partial [Heterocephalus glaber]
XR_002339552.1			MSTRG.55991	0.97553	7.36873e-06	--	Enterin neuropeptide, partial [Heterocephalus glaber]
XR_002340613.1			MSTRG.55991	0.986417	9.48973e-07	--	Enterin neuropeptide, partial [Heterocephalus glaber]
XR_002340840.1			MSTRG.55991	0.994389	4.33306e-08	--	Enterin neuropeptide, partial [Heterocephalus glaber]
XR_002340863.1			MSTRG.55991	0.987512	7.07923e-07	--	Enterin neuropeptide, partial [Heterocephalus glaber]
XR_002341137.1			MSTRG.55991	0.980984	3.06454e-06	--	Enterin neuropeptide, partial [Heterocephalus glaber]
XR_002341460.1			MSTRG.55991	0.984838	1.39255e-06	--	Enterin neuropeptide, partial [Heterocephalus glaber]
XR_002341919.1			MSTRG.55991	0.971563	1.24179e-05	--	Enterin neuropeptide, partial [Heterocephalus glaber]
XR_002342528.1			MSTRG.55991	0.989322	4.0995e-07	--	Enterin neuropeptide, partial [Heterocephalus glaber]
XR_002342741.1			MSTRG.55991	0.971565	1.24157e-05	--	Enterin neuropeptide, partial [Heterocephalus glaber]
XR_002342749.1			MSTRG.55991	0.989522	3.83809e-07	--	Enterin neuropeptide, partial [Heterocephalus glaber]
XR_002342824.1			MSTRG.55991	0.989279	4.15723e-07	--	Enterin neuropeptide, partial [Heterocephalus glaber]
XR_002342869.1			MSTRG.55991	0.982068	2.49836e-06	--	Enterin neuropeptide, partial [Heterocephalus glaber]
XR_002343457.1			MSTRG.55991	0.980833	3.15008e-06	--	Enterin neuropeptide, partial [Heterocephalus glaber]
XR_002343519.1			MSTRG.55991	0.992217	1.35907e-07	--	Enterin neuropeptide, partial [Heterocephalus glaber]
XR_002343843.1			MSTRG.55991	0.961807	3.45324e-05	--	Enterin neuropeptide, partial [Heterocephalus glaber]
XR_002343865.1			MSTRG.55991	0.9831	2.03233e-06	--	Enterin neuropeptide, partial [Heterocephalus glaber]
XR_002343957.1			MSTRG.55991	0.975536	7.36265e-06	--	Enterin neuropeptide, partial [Heterocephalus glaber]
XR_002344136.1			MSTRG.55991	0.986492	9.30912e-07	--	Enterin neuropeptide, partial [Heterocephalus glaber]
XR_002344591.1			MSTRG.55991	0.990316	2.91499e-07	--	Enterin neuropeptide, partial [Heterocephalus glaber]
XR_002344637.1			MSTRG.55991	0.997301	3.35488e-09	--	Enterin neuropeptide, partial [Heterocephalus glaber]
XR_002344718.1			MSTRG.55991	0.971873	1.19551e-05	--	Enterin neuropeptide, partial [Heterocephalus glaber]
XR_002344843.1			MSTRG.55991	0.987646	6.81696e-07	--	Enterin neuropeptide, partial [Heterocephalus glaber]
XR_002345504.1			MSTRG.55991	0.969587	1.5679e-05	--	Enterin neuropeptide, partial [Heterocephalus glaber]
XR_002345632.1			MSTRG.55991	0.981831	2.61539e-06	--	Enterin neuropeptide, partial [Heterocephalus glaber]
XR_002346023.1			MSTRG.55991	0.96642	2.21077e-05	--	Enterin neuropeptide, partial [Heterocephalus glaber]
XR_002346229.1			MSTRG.55991	0.966952	2.09164e-05	--	Enterin neuropeptide, partial [Heterocephalus glaber]
XR_300534.3			MSTRG.55991	0.968726	1.72746e-05	--	Enterin neuropeptide, partial [Heterocephalus glaber]
XR_309131.3			MSTRG.55991	0.978246	4.89428e-06	--	Enterin neuropeptide, partial [Heterocephalus glaber]
MSTRG.1065.4			MSTRG.56009	0.965391	2.45469e-05	--	CREB-regulated transcription coactivator 2 isoform X3 [Sus scrofa]
MSTRG.11484.11			MSTRG.56009	0.983015	2.06829e-06	--	CREB-regulated transcription coactivator 2 isoform X3 [Sus scrofa]
MSTRG.11484.12			MSTRG.56009	0.975383	7.52379e-06	--	CREB-regulated transcription coactivator 2 isoform X3 [Sus scrofa]
MSTRG.12089.3			MSTRG.56009	0.970826	1.35715e-05	--	CREB-regulated transcription coactivator 2 isoform X3 [Sus scrofa]
MSTRG.12403.3			MSTRG.56009	0.959089	4.38084e-05	--	CREB-regulated transcription coactivator 2 isoform X3 [Sus scrofa]
MSTRG.12813.1			MSTRG.56009	-0.951006	8.16907e-05	--	CREB-regulated transcription coactivator 2 isoform X3 [Sus scrofa]
MSTRG.12991.2			MSTRG.56009	0.969476	1.5879e-05	--	CREB-regulated transcription coactivator 2 isoform X3 [Sus scrofa]
MSTRG.13509.1			MSTRG.56009	-0.962013	3.38916e-05	--	CREB-regulated transcription coactivator 2 isoform X3 [Sus scrofa]
MSTRG.13755.8			MSTRG.56009	0.990423	2.8041e-07	--	CREB-regulated transcription coactivator 2 isoform X3 [Sus scrofa]
MSTRG.15987.1			MSTRG.56009	0.983897	1.71754e-06	--	CREB-regulated transcription coactivator 2 isoform X3 [Sus scrofa]
MSTRG.16083.2			MSTRG.56009	0.971967	1.1816e-05	--	CREB-regulated transcription coactivator 2 isoform X3 [Sus scrofa]
MSTRG.16083.4			MSTRG.56009	0.980432	3.38582e-06	--	CREB-regulated transcription coactivator 2 isoform X3 [Sus scrofa]
MSTRG.17524.1			MSTRG.56009	0.981328	2.87588e-06	--	CREB-regulated transcription coactivator 2 isoform X3 [Sus scrofa]
MSTRG.17875.3			MSTRG.56009	0.961218	3.64143e-05	--	CREB-regulated transcription coactivator 2 isoform X3 [Sus scrofa]
MSTRG.18068.2			MSTRG.56009	0.960306	3.94643e-05	--	CREB-regulated transcription coactivator 2 isoform X3 [Sus scrofa]
MSTRG.18156.1			MSTRG.56009	0.958395	4.64347e-05	--	CREB-regulated transcription coactivator 2 isoform X3 [Sus scrofa]
MSTRG.18488.1			MSTRG.56009	0.989185	4.28591e-07	--	CREB-regulated transcription coactivator 2 isoform X3 [Sus scrofa]
MSTRG.19229.7			MSTRG.56009	0.987145	7.83176e-07	--	CREB-regulated transcription coactivator 2 isoform X3 [Sus scrofa]
MSTRG.19229.8			MSTRG.56009	0.969657	1.55555e-05	--	CREB-regulated transcription coactivator 2 isoform X3 [Sus scrofa]
MSTRG.24352.1			MSTRG.56009	-0.956346	5.48314e-05	--	CREB-regulated transcription coactivator 2 isoform X3 [Sus scrofa]
MSTRG.25677.3			MSTRG.56009	0.970212	1.45887e-05	--	CREB-regulated transcription coactivator 2 isoform X3 [Sus scrofa]
MSTRG.26245.1			MSTRG.56009	0.975757	7.13409e-06	--	CREB-regulated transcription coactivator 2 isoform X3 [Sus scrofa]
MSTRG.28254.2			MSTRG.56009	0.973441	9.79567e-06	--	CREB-regulated transcription coactivator 2 isoform X3 [Sus scrofa]
MSTRG.29553.1			MSTRG.56009	0.966784	2.12875e-05	--	CREB-regulated transcription coactivator 2 isoform X3 [Sus scrofa]
MSTRG.31590.2			MSTRG.56009	0.992961	9.56997e-08	--	CREB-regulated transcription coactivator 2 isoform X3 [Sus scrofa]
MSTRG.31870.2			MSTRG.56009	0.989004	4.54154e-07	--	CREB-regulated transcription coactivator 2 isoform X3 [Sus scrofa]
MSTRG.32510.3			MSTRG.56009	0.970131	1.47268e-05	--	CREB-regulated transcription coactivator 2 isoform X3 [Sus scrofa]
MSTRG.32510.4			MSTRG.56009	0.952312	7.44151e-05	--	CREB-regulated transcription coactivator 2 isoform X3 [Sus scrofa]
MSTRG.34349.2			MSTRG.56009	0.993522	7.15889e-08	--	CREB-regulated transcription coactivator 2 isoform X3 [Sus scrofa]
MSTRG.34349.3			MSTRG.56009	0.963695	2.89724e-05	--	CREB-regulated transcription coactivator 2 isoform X3 [Sus scrofa]
MSTRG.35165.7			MSTRG.56009	0.966041	2.29863e-05	--	CREB-regulated transcription coactivator 2 isoform X3 [Sus scrofa]
MSTRG.35523.1			MSTRG.56009	0.969174	1.64311e-05	--	CREB-regulated transcription coactivator 2 isoform X3 [Sus scrofa]
MSTRG.361.1			MSTRG.56009	0.951956	7.63529e-05	--	CREB-regulated transcription coactivator 2 isoform X3 [Sus scrofa]
MSTRG.36163.1			MSTRG.56009	0.987742	6.63403e-07	--	CREB-regulated transcription coactivator 2 isoform X3 [Sus scrofa]
MSTRG.36664.1			MSTRG.56009	0.967327	2.01061e-05	--	CREB-regulated transcription coactivator 2 isoform X3 [Sus scrofa]
MSTRG.38391.1			MSTRG.56009	0.972416	1.1172e-05	--	CREB-regulated transcription coactivator 2 isoform X3 [Sus scrofa]
MSTRG.38395.1			MSTRG.56009	0.960612	3.84196e-05	--	CREB-regulated transcription coactivator 2 isoform X3 [Sus scrofa]
MSTRG.38395.2			MSTRG.56009	0.974775	8.18967e-06	--	CREB-regulated transcription coactivator 2 isoform X3 [Sus scrofa]
MSTRG.38986.1			MSTRG.56009	-0.962032	3.38358e-05	--	CREB-regulated transcription coactivator 2 isoform X3 [Sus scrofa]
MSTRG.43164.1			MSTRG.56009	0.98683	8.52042e-07	--	CREB-regulated transcription coactivator 2 isoform X3 [Sus scrofa]
MSTRG.44575.1			MSTRG.56009	-0.987464	7.17531e-07	--	CREB-regulated transcription coactivator 2 isoform X3 [Sus scrofa]
MSTRG.45361.1			MSTRG.56009	0.959255	4.31996e-05	--	CREB-regulated transcription coactivator 2 isoform X3 [Sus scrofa]
MSTRG.45480.2			MSTRG.56009	0.974956	7.98656e-06	--	CREB-regulated transcription coactivator 2 isoform X3 [Sus scrofa]
MSTRG.4566.1			MSTRG.56009	0.966045	2.29754e-05	--	CREB-regulated transcription coactivator 2 isoform X3 [Sus scrofa]
MSTRG.46601.1			MSTRG.56009	0.954587	6.28532e-05	--	CREB-regulated transcription coactivator 2 isoform X3 [Sus scrofa]
MSTRG.46743.6			MSTRG.56009	0.966248	2.25033e-05	--	CREB-regulated transcription coactivator 2 isoform X3 [Sus scrofa]
MSTRG.48253.1			MSTRG.56009	0.983914	1.71124e-06	--	CREB-regulated transcription coactivator 2 isoform X3 [Sus scrofa]
MSTRG.49036.52			MSTRG.56009	-0.966386	2.21855e-05	--	CREB-regulated transcription coactivator 2 isoform X3 [Sus scrofa]
MSTRG.53021.5			MSTRG.56009	0.969247	1.62969e-05	--	CREB-regulated transcription coactivator 2 isoform X3 [Sus scrofa]
MSTRG.53044.3			MSTRG.56009	0.986043	1.04325e-06	--	CREB-regulated transcription coactivator 2 isoform X3 [Sus scrofa]
MSTRG.53091.1			MSTRG.56009	0.962921	3.11684e-05	--	CREB-regulated transcription coactivator 2 isoform X3 [Sus scrofa]
MSTRG.53152.5			MSTRG.56009	0.954562	6.29762e-05	--	CREB-regulated transcription coactivator 2 isoform X3 [Sus scrofa]
MSTRG.55335.1			MSTRG.56009	-0.968716	1.72941e-05	--	CREB-regulated transcription coactivator 2 isoform X3 [Sus scrofa]
MSTRG.55990.1			MSTRG.56009	0.978369	4.79885e-06	--	CREB-regulated transcription coactivator 2 isoform X3 [Sus scrofa]
MSTRG.56000.2			MSTRG.56009	0.986387	9.5643e-07	--	CREB-regulated transcription coactivator 2 isoform X3 [Sus scrofa]
MSTRG.57220.3			MSTRG.56009	0.977586	5.43104e-06	--	CREB-regulated transcription coactivator 2 isoform X3 [Sus scrofa]
MSTRG.57585.2			MSTRG.56009	0.983702	1.79116e-06	--	CREB-regulated transcription coactivator 2 isoform X3 [Sus scrofa]
MSTRG.58666.4			MSTRG.56009	0.978961	4.35697e-06	--	CREB-regulated transcription coactivator 2 isoform X3 [Sus scrofa]
MSTRG.61866.1			MSTRG.56009	0.97895	4.36501e-06	--	CREB-regulated transcription coactivator 2 isoform X3 [Sus scrofa]
MSTRG.63434.4			MSTRG.56009	0.959214	4.33474e-05	--	CREB-regulated transcription coactivator 2 isoform X3 [Sus scrofa]
MSTRG.66051.4			MSTRG.56009	0.975655	7.23846e-06	--	CREB-regulated transcription coactivator 2 isoform X3 [Sus scrofa]
MSTRG.67653.3			MSTRG.56009	0.978555	4.65646e-06	--	CREB-regulated transcription coactivator 2 isoform X3 [Sus scrofa]
MSTRG.68354.1			MSTRG.56009	0.955864	5.69533e-05	--	CREB-regulated transcription coactivator 2 isoform X3 [Sus scrofa]
MSTRG.68563.1			MSTRG.56009	0.976353	6.54185e-06	--	CREB-regulated transcription coactivator 2 isoform X3 [Sus scrofa]
MSTRG.7140.1			MSTRG.56009	0.985206	1.27804e-06	--	CREB-regulated transcription coactivator 2 isoform X3 [Sus scrofa]
MSTRG.7200.11			MSTRG.56009	0.975143	7.78168e-06	--	CREB-regulated transcription coactivator 2 isoform X3 [Sus scrofa]
MSTRG.7200.12			MSTRG.56009	0.953776	6.68155e-05	--	CREB-regulated transcription coactivator 2 isoform X3 [Sus scrofa]
MSTRG.8085.1			MSTRG.56009	0.988319	5.60705e-07	--	CREB-regulated transcription coactivator 2 isoform X3 [Sus scrofa]
MSTRG.9821.1			MSTRG.56009	0.9711	1.31346e-05	--	CREB-regulated transcription coactivator 2 isoform X3 [Sus scrofa]
XR_001298513.2			MSTRG.56009	0.974552	8.44352e-06	--	CREB-regulated transcription coactivator 2 isoform X3 [Sus scrofa]
XR_001301839.2			MSTRG.56009	0.955345	5.93017e-05	--	CREB-regulated transcription coactivator 2 isoform X3 [Sus scrofa]
XR_001302077.2			MSTRG.56009	0.98297	2.08732e-06	--	CREB-regulated transcription coactivator 2 isoform X3 [Sus scrofa]
XR_001303053.2			MSTRG.56009	0.975977	6.91143e-06	--	CREB-regulated transcription coactivator 2 isoform X3 [Sus scrofa]
XR_001304151.2			MSTRG.56009	0.980911	3.10573e-06	--	CREB-regulated transcription coactivator 2 isoform X3 [Sus scrofa]
XR_002335923.1			MSTRG.56009	0.9883	5.63885e-07	--	CREB-regulated transcription coactivator 2 isoform X3 [Sus scrofa]
XR_002335925.1			MSTRG.56009	0.961862	3.43604e-05	--	CREB-regulated transcription coactivator 2 isoform X3 [Sus scrofa]
XR_002335973.1			MSTRG.56009	0.952372	7.40917e-05	--	CREB-regulated transcription coactivator 2 isoform X3 [Sus scrofa]
XR_002336086.1			MSTRG.56009	0.979259	4.1462e-06	--	CREB-regulated transcription coactivator 2 isoform X3 [Sus scrofa]
XR_002336517.1			MSTRG.56009	0.974814	8.14511e-06	--	CREB-regulated transcription coactivator 2 isoform X3 [Sus scrofa]
XR_002336866.1			MSTRG.56009	0.960126	4.00852e-05	--	CREB-regulated transcription coactivator 2 isoform X3 [Sus scrofa]
XR_002337073.1			MSTRG.56009	0.975395	7.51096e-06	--	CREB-regulated transcription coactivator 2 isoform X3 [Sus scrofa]
XR_002337152.1			MSTRG.56009	0.959449	4.24894e-05	--	CREB-regulated transcription coactivator 2 isoform X3 [Sus scrofa]
XR_002337195.1			MSTRG.56009	0.955825	5.71295e-05	--	CREB-regulated transcription coactivator 2 isoform X3 [Sus scrofa]
XR_002337463.1			MSTRG.56009	0.958328	4.66955e-05	--	CREB-regulated transcription coactivator 2 isoform X3 [Sus scrofa]
XR_002337729.1			MSTRG.56009	0.980455	3.37207e-06	--	CREB-regulated transcription coactivator 2 isoform X3 [Sus scrofa]
XR_002338068.1			MSTRG.56009	0.984123	1.63485e-06	--	CREB-regulated transcription coactivator 2 isoform X3 [Sus scrofa]
XR_002338550.1			MSTRG.56009	-0.955834	5.70899e-05	--	CREB-regulated transcription coactivator 2 isoform X3 [Sus scrofa]
XR_002338711.1			MSTRG.56009	0.96543	2.44514e-05	--	CREB-regulated transcription coactivator 2 isoform X3 [Sus scrofa]
XR_002338913.1			MSTRG.56009	0.960496	3.88149e-05	--	CREB-regulated transcription coactivator 2 isoform X3 [Sus scrofa]
XR_002340151.1			MSTRG.56009	0.963738	2.88552e-05	--	CREB-regulated transcription coactivator 2 isoform X3 [Sus scrofa]
XR_002340613.1			MSTRG.56009	0.986306	9.76253e-07	--	CREB-regulated transcription coactivator 2 isoform X3 [Sus scrofa]
XR_002340667.1			MSTRG.56009	0.965663	2.38846e-05	--	CREB-regulated transcription coactivator 2 isoform X3 [Sus scrofa]
XR_002340668.1			MSTRG.56009	0.965663	2.38846e-05	--	CREB-regulated transcription coactivator 2 isoform X3 [Sus scrofa]
XR_002340840.1			MSTRG.56009	0.978809	4.46753e-06	--	CREB-regulated transcription coactivator 2 isoform X3 [Sus scrofa]
XR_002340863.1			MSTRG.56009	0.966575	2.17561e-05	--	CREB-regulated transcription coactivator 2 isoform X3 [Sus scrofa]
XR_002341137.1			MSTRG.56009	0.960304	3.94706e-05	--	CREB-regulated transcription coactivator 2 isoform X3 [Sus scrofa]
XR_002341460.1			MSTRG.56009	0.987202	7.71175e-07	--	CREB-regulated transcription coactivator 2 isoform X3 [Sus scrofa]
XR_002341919.1			MSTRG.56009	0.968348	1.80088e-05	--	CREB-regulated transcription coactivator 2 isoform X3 [Sus scrofa]
XR_002342528.1			MSTRG.56009	0.982778	2.17018e-06	--	CREB-regulated transcription coactivator 2 isoform X3 [Sus scrofa]
XR_002342741.1			MSTRG.56009	0.969989	1.49721e-05	--	CREB-regulated transcription coactivator 2 isoform X3 [Sus scrofa]
XR_002342749.1			MSTRG.56009	0.984877	1.38006e-06	--	CREB-regulated transcription coactivator 2 isoform X3 [Sus scrofa]
XR_002342824.1			MSTRG.56009	0.97902	4.31484e-06	--	CREB-regulated transcription coactivator 2 isoform X3 [Sus scrofa]
XR_002342869.1			MSTRG.56009	0.953403	6.86988e-05	--	CREB-regulated transcription coactivator 2 isoform X3 [Sus scrofa]
XR_002343519.1			MSTRG.56009	0.975824	7.06525e-06	--	CREB-regulated transcription coactivator 2 isoform X3 [Sus scrofa]
XR_002343843.1			MSTRG.56009	0.953943	6.59883e-05	--	CREB-regulated transcription coactivator 2 isoform X3 [Sus scrofa]
XR_002343865.1			MSTRG.56009	0.985157	1.29308e-06	--	CREB-regulated transcription coactivator 2 isoform X3 [Sus scrofa]
XR_002343957.1			MSTRG.56009	0.968333	1.80385e-05	--	CREB-regulated transcription coactivator 2 isoform X3 [Sus scrofa]
XR_002344136.1			MSTRG.56009	0.97076	1.36787e-05	--	CREB-regulated transcription coactivator 2 isoform X3 [Sus scrofa]
XR_002344591.1			MSTRG.56009	0.985396	1.22187e-06	--	CREB-regulated transcription coactivator 2 isoform X3 [Sus scrofa]
XR_002344637.1			MSTRG.56009	0.982122	2.47229e-06	--	CREB-regulated transcription coactivator 2 isoform X3 [Sus scrofa]
XR_002344718.1			MSTRG.56009	0.95947	4.24138e-05	--	CREB-regulated transcription coactivator 2 isoform X3 [Sus scrofa]
XR_002344843.1			MSTRG.56009	0.973605	9.58669e-06	--	CREB-regulated transcription coactivator 2 isoform X3 [Sus scrofa]
XR_002345632.1			MSTRG.56009	0.965459	2.43805e-05	--	CREB-regulated transcription coactivator 2 isoform X3 [Sus scrofa]
XR_002346023.1			MSTRG.56009	0.958952	4.4321e-05	--	CREB-regulated transcription coactivator 2 isoform X3 [Sus scrofa]
XR_002346229.1			MSTRG.56009	0.96926	1.62729e-05	--	CREB-regulated transcription coactivator 2 isoform X3 [Sus scrofa]
XR_298066.3			MSTRG.56009	0.971578	1.23951e-05	--	CREB-regulated transcription coactivator 2 isoform X3 [Sus scrofa]
XR_309131.3			MSTRG.56009	0.975332	7.57766e-06	--	CREB-regulated transcription coactivator 2 isoform X3 [Sus scrofa]
MSTRG.16083.2			MSTRG.58936	0.963477	2.95788e-05	--	zinc finger protein 28 homolog isoform X4 [Callorhinus ursinus]
MSTRG.17524.1			MSTRG.58936	0.96253	3.23213e-05	--	zinc finger protein 28 homolog isoform X4 [Callorhinus ursinus]
MSTRG.18156.1			MSTRG.58936	0.972142	1.15622e-05	--	zinc finger protein 28 homolog isoform X4 [Callorhinus ursinus]
MSTRG.35326.1			MSTRG.58936	0.973678	9.49502e-06	--	zinc finger protein 28 homolog isoform X4 [Callorhinus ursinus]
MSTRG.35353.1			MSTRG.58936	0.954365	6.39216e-05	--	zinc finger protein 28 homolog isoform X4 [Callorhinus ursinus]
MSTRG.45361.1			MSTRG.58936	0.963643	2.91165e-05	--	zinc finger protein 28 homolog isoform X4 [Callorhinus ursinus]
MSTRG.48253.1			MSTRG.58936	0.961024	3.70464e-05	--	zinc finger protein 28 homolog isoform X4 [Callorhinus ursinus]
MSTRG.48479.1			MSTRG.58936	0.968817	1.71002e-05	--	zinc finger protein 28 homolog isoform X4 [Callorhinus ursinus]
MSTRG.50878.1			MSTRG.58936	0.960079	4.02503e-05	--	zinc finger protein 28 homolog isoform X4 [Callorhinus ursinus]
MSTRG.53021.5			MSTRG.58936	0.952739	7.21383e-05	--	zinc finger protein 28 homolog isoform X4 [Callorhinus ursinus]
MSTRG.55867.2			MSTRG.58936	0.963243	3.02408e-05	--	zinc finger protein 28 homolog isoform X4 [Callorhinus ursinus]
MSTRG.56000.2			MSTRG.58936	0.950568	8.42399e-05	--	zinc finger protein 28 homolog isoform X4 [Callorhinus ursinus]
MSTRG.6817.1			MSTRG.58936	0.95037	8.54102e-05	--	zinc finger protein 28 homolog isoform X4 [Callorhinus ursinus]
MSTRG.6904.1			MSTRG.58936	0.956296	5.50495e-05	--	zinc finger protein 28 homolog isoform X4 [Callorhinus ursinus]
MSTRG.7200.11			MSTRG.58936	0.955211	5.99212e-05	--	zinc finger protein 28 homolog isoform X4 [Callorhinus ursinus]
MSTRG.8949.1			MSTRG.58936	0.954567	6.29489e-05	--	zinc finger protein 28 homolog isoform X4 [Callorhinus ursinus]
XR_001298513.2			MSTRG.58936	0.954904	6.13508e-05	--	zinc finger protein 28 homolog isoform X4 [Callorhinus ursinus]
XR_001303053.2			MSTRG.58936	0.957075	5.17319e-05	--	zinc finger protein 28 homolog isoform X4 [Callorhinus ursinus]
XR_001303830.2			MSTRG.58936	0.957026	5.19346e-05	--	zinc finger protein 28 homolog isoform X4 [Callorhinus ursinus]
XR_002337152.1			MSTRG.58936	0.952937	7.10991e-05	--	zinc finger protein 28 homolog isoform X4 [Callorhinus ursinus]
XR_002337195.1			MSTRG.58936	0.965759	2.36541e-05	--	zinc finger protein 28 homolog isoform X4 [Callorhinus ursinus]
XR_002337414.1			MSTRG.58936	0.951865	7.68488e-05	--	zinc finger protein 28 homolog isoform X4 [Callorhinus ursinus]
XR_002337463.1			MSTRG.58936	0.978313	4.84258e-06	--	zinc finger protein 28 homolog isoform X4 [Callorhinus ursinus]
XR_002338711.1			MSTRG.58936	0.973514	9.70154e-06	--	zinc finger protein 28 homolog isoform X4 [Callorhinus ursinus]
XR_002338840.1			MSTRG.58936	0.950428	8.50632e-05	--	zinc finger protein 28 homolog isoform X4 [Callorhinus ursinus]
XR_002340863.1			MSTRG.58936	0.983021	2.0656e-06	--	zinc finger protein 28 homolog isoform X4 [Callorhinus ursinus]
XR_002341137.1			MSTRG.58936	0.960053	4.0341e-05	--	zinc finger protein 28 homolog isoform X4 [Callorhinus ursinus]
XR_002342235.1			MSTRG.58936	0.950531	8.44573e-05	--	zinc finger protein 28 homolog isoform X4 [Callorhinus ursinus]
XR_002342824.1			MSTRG.58936	0.954125	6.5089e-05	--	zinc finger protein 28 homolog isoform X4 [Callorhinus ursinus]
XR_002342869.1			MSTRG.58936	0.974943	8.00087e-06	--	zinc finger protein 28 homolog isoform X4 [Callorhinus ursinus]
XR_002343519.1			MSTRG.58936	0.957784	4.88369e-05	--	zinc finger protein 28 homolog isoform X4 [Callorhinus ursinus]
XR_130490.4			MSTRG.58936	0.959487	4.23534e-05	--	zinc finger protein 28 homolog isoform X4 [Callorhinus ursinus]
MSTRG.63657.1			MSTRG.66369	0.977158	5.80007e-06	RPL9	mCG130981 [Mus musculus]
MSTRG.11484.11			MSTRG.67842	0.994949	2.99969e-08	OR4D11	olfactory receptor 4D9-like [Sus scrofa]
MSTRG.11484.12			MSTRG.67842	0.982745	2.18506e-06	OR4D11	olfactory receptor 4D9-like [Sus scrofa]
MSTRG.12991.2			MSTRG.67842	0.960762	3.79157e-05	OR4D11	olfactory receptor 4D9-like [Sus scrofa]
MSTRG.13509.1			MSTRG.67842	-0.964231	2.75187e-05	OR4D11	olfactory receptor 4D9-like [Sus scrofa]
MSTRG.13616.7			MSTRG.67842	0.954967	6.1057e-05	OR4D11	olfactory receptor 4D9-like [Sus scrofa]
MSTRG.13755.8			MSTRG.67842	0.977262	5.70821e-06	OR4D11	olfactory receptor 4D9-like [Sus scrofa]
MSTRG.14800.2			MSTRG.67842	0.961648	3.50334e-05	OR4D11	olfactory receptor 4D9-like [Sus scrofa]
MSTRG.15987.1			MSTRG.67842	0.98018	3.54022e-06	OR4D11	olfactory receptor 4D9-like [Sus scrofa]
MSTRG.16083.2			MSTRG.67842	0.954105	6.51875e-05	OR4D11	olfactory receptor 4D9-like [Sus scrofa]
MSTRG.16083.4			MSTRG.67842	0.982153	2.45707e-06	OR4D11	olfactory receptor 4D9-like [Sus scrofa]
MSTRG.17524.1			MSTRG.67842	0.973788	9.35737e-06	OR4D11	olfactory receptor 4D9-like [Sus scrofa]
MSTRG.17875.3			MSTRG.67842	0.967711	1.92978e-05	OR4D11	olfactory receptor 4D9-like [Sus scrofa]
MSTRG.18068.1			MSTRG.67842	0.957907	4.83468e-05	OR4D11	olfactory receptor 4D9-like [Sus scrofa]
MSTRG.18068.2			MSTRG.67842	0.953611	6.76477e-05	OR4D11	olfactory receptor 4D9-like [Sus scrofa]
MSTRG.18156.1			MSTRG.67842	0.950961	8.19469e-05	OR4D11	olfactory receptor 4D9-like [Sus scrofa]
MSTRG.1838.18			MSTRG.67842	-0.953692	6.72385e-05	OR4D11	olfactory receptor 4D9-like [Sus scrofa]
MSTRG.18488.1			MSTRG.67842	0.975409	7.49577e-06	OR4D11	olfactory receptor 4D9-like [Sus scrofa]
MSTRG.19229.3			MSTRG.67842	0.968723	1.72806e-05	OR4D11	olfactory receptor 4D9-like [Sus scrofa]
MSTRG.19229.7			MSTRG.67842	0.984495	1.50532e-06	OR4D11	olfactory receptor 4D9-like [Sus scrofa]
MSTRG.25419.1			MSTRG.67842	0.963793	2.87019e-05	OR4D11	olfactory receptor 4D9-like [Sus scrofa]
MSTRG.25677.3			MSTRG.67842	0.968803	1.71276e-05	OR4D11	olfactory receptor 4D9-like [Sus scrofa]
MSTRG.26245.1			MSTRG.67842	0.975049	7.88463e-06	OR4D11	olfactory receptor 4D9-like [Sus scrofa]
MSTRG.28254.2			MSTRG.67842	0.994795	3.33327e-08	OR4D11	olfactory receptor 4D9-like [Sus scrofa]
MSTRG.29553.1			MSTRG.67842	0.990201	3.03769e-07	OR4D11	olfactory receptor 4D9-like [Sus scrofa]
MSTRG.31590.2			MSTRG.67842	0.970637	1.38801e-05	OR4D11	olfactory receptor 4D9-like [Sus scrofa]
MSTRG.31870.1			MSTRG.67842	0.965458	2.43813e-05	OR4D11	olfactory receptor 4D9-like [Sus scrofa]
MSTRG.31870.2			MSTRG.67842	0.980304	3.46342e-06	OR4D11	olfactory receptor 4D9-like [Sus scrofa]
MSTRG.32510.3			MSTRG.67842	0.980966	3.07516e-06	OR4D11	olfactory receptor 4D9-like [Sus scrofa]
MSTRG.34349.2			MSTRG.67842	0.988506	5.30002e-07	OR4D11	olfactory receptor 4D9-like [Sus scrofa]
MSTRG.34349.3			MSTRG.67842	0.974622	8.36359e-06	OR4D11	olfactory receptor 4D9-like [Sus scrofa]
MSTRG.35165.7			MSTRG.67842	0.981116	2.99148e-06	OR4D11	olfactory receptor 4D9-like [Sus scrofa]
MSTRG.35523.1			MSTRG.67842	0.975607	7.28809e-06	OR4D11	olfactory receptor 4D9-like [Sus scrofa]
MSTRG.36163.1			MSTRG.67842	0.975266	7.64897e-06	OR4D11	olfactory receptor 4D9-like [Sus scrofa]
MSTRG.36664.1			MSTRG.67842	0.960174	3.99201e-05	OR4D11	olfactory receptor 4D9-like [Sus scrofa]
MSTRG.38391.1			MSTRG.67842	0.96069	3.81578e-05	OR4D11	olfactory receptor 4D9-like [Sus scrofa]
MSTRG.39167.3			MSTRG.67842	0.957264	5.09474e-05	OR4D11	olfactory receptor 4D9-like [Sus scrofa]
MSTRG.4250.1			MSTRG.67842	-0.961199	3.64754e-05	OR4D11	olfactory receptor 4D9-like [Sus scrofa]
MSTRG.43164.1			MSTRG.67842	0.993505	7.22356e-08	OR4D11	olfactory receptor 4D9-like [Sus scrofa]
MSTRG.44575.1			MSTRG.67842	-0.962932	3.1136e-05	OR4D11	olfactory receptor 4D9-like [Sus scrofa]
MSTRG.45361.1			MSTRG.67842	0.965217	2.49775e-05	OR4D11	olfactory receptor 4D9-like [Sus scrofa]
MSTRG.45402.1			MSTRG.67842	-0.970021	1.49169e-05	OR4D11	olfactory receptor 4D9-like [Sus scrofa]
MSTRG.45480.2			MSTRG.67842	0.971057	1.32025e-05	OR4D11	olfactory receptor 4D9-like [Sus scrofa]
MSTRG.46469.2			MSTRG.67842	0.961095	3.68134e-05	OR4D11	olfactory receptor 4D9-like [Sus scrofa]
MSTRG.46601.1			MSTRG.67842	0.95699	5.20856e-05	OR4D11	olfactory receptor 4D9-like [Sus scrofa]
MSTRG.46743.6			MSTRG.67842	0.982497	2.29645e-06	OR4D11	olfactory receptor 4D9-like [Sus scrofa]
MSTRG.48253.1			MSTRG.67842	0.982966	2.08904e-06	OR4D11	olfactory receptor 4D9-like [Sus scrofa]
MSTRG.48479.1			MSTRG.67842	0.980455	3.37178e-06	OR4D11	olfactory receptor 4D9-like [Sus scrofa]
MSTRG.48996.1			MSTRG.67842	0.973842	9.29099e-06	OR4D11	olfactory receptor 4D9-like [Sus scrofa]
MSTRG.53021.5			MSTRG.67842	0.979364	4.07334e-06	OR4D11	olfactory receptor 4D9-like [Sus scrofa]
MSTRG.53044.3			MSTRG.67842	0.991582	1.78769e-07	OR4D11	olfactory receptor 4D9-like [Sus scrofa]
MSTRG.53091.1			MSTRG.67842	0.958767	4.50131e-05	OR4D11	olfactory receptor 4D9-like [Sus scrofa]
MSTRG.53152.5			MSTRG.67842	0.96171	3.48385e-05	OR4D11	olfactory receptor 4D9-like [Sus scrofa]
MSTRG.55335.1			MSTRG.67842	-0.95856	4.58023e-05	OR4D11	olfactory receptor 4D9-like [Sus scrofa]
MSTRG.55990.1			MSTRG.67842	0.99223	1.35122e-07	OR4D11	olfactory receptor 4D9-like [Sus scrofa]
MSTRG.56000.2			MSTRG.67842	0.993203	8.46707e-08	OR4D11	olfactory receptor 4D9-like [Sus scrofa]
MSTRG.57220.3			MSTRG.67842	0.963069	3.07417e-05	OR4D11	olfactory receptor 4D9-like [Sus scrofa]
MSTRG.57585.2			MSTRG.67842	0.991671	1.72231e-07	OR4D11	olfactory receptor 4D9-like [Sus scrofa]
MSTRG.58666.4			MSTRG.67842	0.98274	2.18729e-06	OR4D11	olfactory receptor 4D9-like [Sus scrofa]
MSTRG.60662.1			MSTRG.67842	0.952555	7.31132e-05	OR4D11	olfactory receptor 4D9-like [Sus scrofa]
MSTRG.61866.1			MSTRG.67842	0.952279	7.45935e-05	OR4D11	olfactory receptor 4D9-like [Sus scrofa]
MSTRG.66051.4			MSTRG.67842	0.982373	2.35332e-06	OR4D11	olfactory receptor 4D9-like [Sus scrofa]
MSTRG.67653.3			MSTRG.67842	0.988605	5.14345e-07	OR4D11	olfactory receptor 4D9-like [Sus scrofa]
MSTRG.6817.1			MSTRG.67842	0.978241	4.89851e-06	OR4D11	olfactory receptor 4D9-like [Sus scrofa]
MSTRG.68354.1			MSTRG.67842	0.954289	6.42904e-05	OR4D11	olfactory receptor 4D9-like [Sus scrofa]
MSTRG.68563.1			MSTRG.67842	0.973501	9.71803e-06	OR4D11	olfactory receptor 4D9-like [Sus scrofa]
MSTRG.7059.4			MSTRG.67842	-0.958403	4.64061e-05	OR4D11	olfactory receptor 4D9-like [Sus scrofa]
MSTRG.7140.1			MSTRG.67842	0.98491	1.36947e-06	OR4D11	olfactory receptor 4D9-like [Sus scrofa]
MSTRG.7200.11			MSTRG.67842	0.96324	3.02505e-05	OR4D11	olfactory receptor 4D9-like [Sus scrofa]
MSTRG.8085.1			MSTRG.67842	0.968283	1.81377e-05	OR4D11	olfactory receptor 4D9-like [Sus scrofa]
MSTRG.8609.1			MSTRG.67842	0.980615	3.27689e-06	OR4D11	olfactory receptor 4D9-like [Sus scrofa]
MSTRG.9821.1			MSTRG.67842	0.973495	9.72619e-06	OR4D11	olfactory receptor 4D9-like [Sus scrofa]
XR_001298513.2			MSTRG.67842	0.957689	4.92163e-05	OR4D11	olfactory receptor 4D9-like [Sus scrofa]
XR_001301839.2			MSTRG.67842	0.965577	2.40931e-05	OR4D11	olfactory receptor 4D9-like [Sus scrofa]
XR_001302077.2			MSTRG.67842	0.976152	6.73751e-06	OR4D11	olfactory receptor 4D9-like [Sus scrofa]
XR_001302198.2			MSTRG.67842	0.976629	6.28065e-06	OR4D11	olfactory receptor 4D9-like [Sus scrofa]
XR_001303053.2			MSTRG.67842	0.952349	7.42149e-05	OR4D11	olfactory receptor 4D9-like [Sus scrofa]
XR_001303830.2			MSTRG.67842	0.95866	4.54198e-05	OR4D11	olfactory receptor 4D9-like [Sus scrofa]
XR_001304151.2			MSTRG.67842	0.972487	1.1072e-05	OR4D11	olfactory receptor 4D9-like [Sus scrofa]
XR_001308431.2			MSTRG.67842	0.985395	1.22217e-06	OR4D11	olfactory receptor 4D9-like [Sus scrofa]
XR_002335923.1			MSTRG.67842	0.986524	9.23155e-07	OR4D11	olfactory receptor 4D9-like [Sus scrofa]
XR_002335925.1			MSTRG.67842	0.972449	1.11258e-05	OR4D11	olfactory receptor 4D9-like [Sus scrofa]
XR_002336086.1			MSTRG.67842	0.994788	3.34749e-08	OR4D11	olfactory receptor 4D9-like [Sus scrofa]
XR_002336517.1			MSTRG.67842	0.959521	4.22289e-05	OR4D11	olfactory receptor 4D9-like [Sus scrofa]
XR_002336638.1			MSTRG.67842	0.957325	5.06963e-05	OR4D11	olfactory receptor 4D9-like [Sus scrofa]
XR_002337073.1			MSTRG.67842	0.966979	2.08585e-05	OR4D11	olfactory receptor 4D9-like [Sus scrofa]
XR_002337195.1			MSTRG.67842	0.964156	2.7717e-05	OR4D11	olfactory receptor 4D9-like [Sus scrofa]
XR_002337363.1			MSTRG.67842	0.982866	2.13207e-06	OR4D11	olfactory receptor 4D9-like [Sus scrofa]
XR_002337413.1			MSTRG.67842	0.971077	1.31715e-05	OR4D11	olfactory receptor 4D9-like [Sus scrofa]
XR_002337463.1			MSTRG.67842	0.965754	2.36661e-05	OR4D11	olfactory receptor 4D9-like [Sus scrofa]
XR_002337729.1			MSTRG.67842	0.98117	2.96148e-06	OR4D11	olfactory receptor 4D9-like [Sus scrofa]
XR_002338068.1			MSTRG.67842	0.982325	2.37581e-06	OR4D11	olfactory receptor 4D9-like [Sus scrofa]
XR_002338550.1			MSTRG.67842	-0.967049	2.07043e-05	OR4D11	olfactory receptor 4D9-like [Sus scrofa]
XR_002338711.1			MSTRG.67842	0.979235	4.16316e-06	OR4D11	olfactory receptor 4D9-like [Sus scrofa]
XR_002338840.1			MSTRG.67842	0.982685	2.21134e-06	OR4D11	olfactory receptor 4D9-like [Sus scrofa]
XR_002338913.1			MSTRG.67842	0.986264	9.86688e-07	OR4D11	olfactory receptor 4D9-like [Sus scrofa]
XR_002339231.1			MSTRG.67842	0.950437	8.50105e-05	OR4D11	olfactory receptor 4D9-like [Sus scrofa]
XR_002339908.1			MSTRG.67842	0.956243	5.52822e-05	OR4D11	olfactory receptor 4D9-like [Sus scrofa]
XR_002340151.1			MSTRG.67842	0.952315	7.44005e-05	OR4D11	olfactory receptor 4D9-like [Sus scrofa]
XR_002340613.1			MSTRG.67842	0.992136	1.40911e-07	OR4D11	olfactory receptor 4D9-like [Sus scrofa]
XR_002340667.1			MSTRG.67842	0.961372	3.59137e-05	OR4D11	olfactory receptor 4D9-like [Sus scrofa]
XR_002340668.1			MSTRG.67842	0.961372	3.59137e-05	OR4D11	olfactory receptor 4D9-like [Sus scrofa]
XR_002340840.1			MSTRG.67842	0.986692	8.83783e-07	OR4D11	olfactory receptor 4D9-like [Sus scrofa]
XR_002340863.1			MSTRG.67842	0.968131	1.84405e-05	OR4D11	olfactory receptor 4D9-like [Sus scrofa]
XR_002341137.1			MSTRG.67842	0.950798	8.28945e-05	OR4D11	olfactory receptor 4D9-like [Sus scrofa]
XR_002341460.1			MSTRG.67842	0.976531	6.3724e-06	OR4D11	olfactory receptor 4D9-like [Sus scrofa]
XR_002341919.1			MSTRG.67842	0.95186	7.68789e-05	OR4D11	olfactory receptor 4D9-like [Sus scrofa]
XR_002342528.1			MSTRG.67842	0.977805	5.24864e-06	OR4D11	olfactory receptor 4D9-like [Sus scrofa]
XR_002342741.1			MSTRG.67842	0.963083	3.07005e-05	OR4D11	olfactory receptor 4D9-like [Sus scrofa]
XR_002342749.1			MSTRG.67842	0.986374	9.59517e-07	OR4D11	olfactory receptor 4D9-like [Sus scrofa]
XR_002342824.1			MSTRG.67842	0.974143	8.92457e-06	OR4D11	olfactory receptor 4D9-like [Sus scrofa]
XR_002342869.1			MSTRG.67842	0.961463	3.56237e-05	OR4D11	olfactory receptor 4D9-like [Sus scrofa]
XR_002343457.1			MSTRG.67842	0.963437	2.96933e-05	OR4D11	olfactory receptor 4D9-like [Sus scrofa]
XR_002343519.1			MSTRG.67842	0.968961	1.68273e-05	OR4D11	olfactory receptor 4D9-like [Sus scrofa]
XR_002343865.1			MSTRG.67842	0.975614	7.28056e-06	OR4D11	olfactory receptor 4D9-like [Sus scrofa]
XR_002343957.1			MSTRG.67842	0.989514	3.84746e-07	OR4D11	olfactory receptor 4D9-like [Sus scrofa]
XR_002344136.1			MSTRG.67842	0.952368	7.41156e-05	OR4D11	olfactory receptor 4D9-like [Sus scrofa]
XR_002344591.1			MSTRG.67842	0.987144	7.83299e-07	OR4D11	olfactory receptor 4D9-like [Sus scrofa]
XR_002344637.1			MSTRG.67842	0.991425	1.90664e-07	OR4D11	olfactory receptor 4D9-like [Sus scrofa]
XR_002344843.1			MSTRG.67842	0.981283	2.90039e-06	OR4D11	olfactory receptor 4D9-like [Sus scrofa]
XR_002344963.1			MSTRG.67842	0.953731	6.70411e-05	OR4D11	olfactory receptor 4D9-like [Sus scrofa]
XR_002345504.1			MSTRG.67842	0.974952	7.99141e-06	OR4D11	olfactory receptor 4D9-like [Sus scrofa]
XR_002345632.1			MSTRG.67842	0.963363	2.99008e-05	OR4D11	olfactory receptor 4D9-like [Sus scrofa]
XR_002346229.1			MSTRG.67842	0.975996	6.89172e-06	OR4D11	olfactory receptor 4D9-like [Sus scrofa]
XR_299046.2			MSTRG.67842	0.955454	5.88063e-05	OR4D11	olfactory receptor 4D9-like [Sus scrofa]
XR_309131.3			MSTRG.67842	0.994898	3.10831e-08	OR4D11	olfactory receptor 4D9-like [Sus scrofa]
MSTRG.16066.1			MSTRG.68482	0.955645	5.79371e-05	--	LORF2 protein, partial [Crocuta crocuta]
MSTRG.19831.1			MSTRG.68482	0.967046	2.07113e-05	--	LORF2 protein, partial [Crocuta crocuta]
MSTRG.20264.1			MSTRG.68482	0.983869	1.72775e-06	--	LORF2 protein, partial [Crocuta crocuta]
MSTRG.20922.1			MSTRG.68482	0.978006	5.0851e-06	--	LORF2 protein, partial [Crocuta crocuta]
MSTRG.22457.1			MSTRG.68482	0.992675	1.09949e-07	--	LORF2 protein, partial [Crocuta crocuta]
MSTRG.23116.1			MSTRG.68482	0.982331	2.3728e-06	--	LORF2 protein, partial [Crocuta crocuta]
MSTRG.24696.1			MSTRG.68482	0.973004	1.0367e-05	--	LORF2 protein, partial [Crocuta crocuta]
MSTRG.26736.1			MSTRG.68482	0.990867	2.37623e-07	--	LORF2 protein, partial [Crocuta crocuta]
MSTRG.28351.1			MSTRG.68482	0.965446	2.44111e-05	--	LORF2 protein, partial [Crocuta crocuta]
MSTRG.30852.1			MSTRG.68482	0.969123	1.65251e-05	--	LORF2 protein, partial [Crocuta crocuta]
MSTRG.31793.13			MSTRG.68482	0.979263	4.14368e-06	--	LORF2 protein, partial [Crocuta crocuta]
MSTRG.32865.1			MSTRG.68482	0.974934	8.01136e-06	--	LORF2 protein, partial [Crocuta crocuta]
MSTRG.33326.1			MSTRG.68482	0.955197	5.99839e-05	--	LORF2 protein, partial [Crocuta crocuta]
MSTRG.36635.1			MSTRG.68482	0.95042	8.51124e-05	--	LORF2 protein, partial [Crocuta crocuta]
MSTRG.40104.1			MSTRG.68482	0.985528	1.1837e-06	--	LORF2 protein, partial [Crocuta crocuta]
MSTRG.44391.1			MSTRG.68482	0.981199	2.94554e-06	--	LORF2 protein, partial [Crocuta crocuta]
MSTRG.44394.1			MSTRG.68482	0.988876	4.72844e-07	--	LORF2 protein, partial [Crocuta crocuta]
MSTRG.45978.1			MSTRG.68482	0.973874	9.25134e-06	--	LORF2 protein, partial [Crocuta crocuta]
MSTRG.45981.1			MSTRG.68482	0.976725	6.19102e-06	--	LORF2 protein, partial [Crocuta crocuta]
MSTRG.51004.1			MSTRG.68482	0.98246	2.3132e-06	--	LORF2 protein, partial [Crocuta crocuta]
MSTRG.52004.1			MSTRG.68482	0.962829	3.14384e-05	--	LORF2 protein, partial [Crocuta crocuta]
MSTRG.54139.35			MSTRG.68482	0.971953	1.18371e-05	--	LORF2 protein, partial [Crocuta crocuta]
MSTRG.54255.10			MSTRG.68482	0.980368	3.42425e-06	--	LORF2 protein, partial [Crocuta crocuta]
MSTRG.54255.9			MSTRG.68482	0.962851	3.13733e-05	--	LORF2 protein, partial [Crocuta crocuta]
MSTRG.5555.1			MSTRG.68482	0.986726	8.75745e-07	--	LORF2 protein, partial [Crocuta crocuta]
MSTRG.58005.1			MSTRG.68482	0.958738	4.51236e-05	--	LORF2 protein, partial [Crocuta crocuta]
MSTRG.58006.1			MSTRG.68482	0.979775	3.79828e-06	--	LORF2 protein, partial [Crocuta crocuta]
MSTRG.58551.1			MSTRG.68482	0.971078	1.31697e-05	--	LORF2 protein, partial [Crocuta crocuta]
MSTRG.59782.1			MSTRG.68482	0.983399	1.90956e-06	--	LORF2 protein, partial [Crocuta crocuta]
MSTRG.59786.1			MSTRG.68482	0.983233	1.97712e-06	--	LORF2 protein, partial [Crocuta crocuta]
MSTRG.61997.5			MSTRG.68482	0.963551	2.93741e-05	--	LORF2 protein, partial [Crocuta crocuta]
MSTRG.63661.1			MSTRG.68482	0.958371	4.65275e-05	--	LORF2 protein, partial [Crocuta crocuta]
MSTRG.64268.1			MSTRG.68482	0.974377	8.64722e-06	--	LORF2 protein, partial [Crocuta crocuta]
MSTRG.64269.1			MSTRG.68482	0.981228	2.9302e-06	--	LORF2 protein, partial [Crocuta crocuta]
MSTRG.64270.1			MSTRG.68482	0.983653	1.80986e-06	--	LORF2 protein, partial [Crocuta crocuta]
MSTRG.64270.2			MSTRG.68482	0.951024	8.15833e-05	--	LORF2 protein, partial [Crocuta crocuta]
MSTRG.64319.1			MSTRG.68482	0.958621	4.55681e-05	--	LORF2 protein, partial [Crocuta crocuta]
MSTRG.64320.1			MSTRG.68482	0.983611	1.82617e-06	--	LORF2 protein, partial [Crocuta crocuta]
MSTRG.64321.1			MSTRG.68482	0.985701	1.13506e-06	--	LORF2 protein, partial [Crocuta crocuta]
MSTRG.64419.1			MSTRG.68482	0.952698	7.23554e-05	--	LORF2 protein, partial [Crocuta crocuta]
MSTRG.67900.1			MSTRG.68482	0.97408	8.99988e-06	--	LORF2 protein, partial [Crocuta crocuta]
MSTRG.68093.1			MSTRG.68482	0.982593	2.25279e-06	--	LORF2 protein, partial [Crocuta crocuta]
MSTRG.68482.2			MSTRG.68482	0.977925	5.15065e-06	--	LORF2 protein, partial [Crocuta crocuta]
MSTRG.6975.1			MSTRG.68482	0.98902	4.51869e-07	--	LORF2 protein, partial [Crocuta crocuta]
MSTRG.7409.1			MSTRG.68482	0.964446	2.69478e-05	--	LORF2 protein, partial [Crocuta crocuta]
MSTRG.7875.1			MSTRG.68482	0.96143	3.57273e-05	--	LORF2 protein, partial [Crocuta crocuta]
MSTRG.8951.10			MSTRG.68482	0.981535	2.7663e-06	--	LORF2 protein, partial [Crocuta crocuta]
XR_002344150.1			MSTRG.68482	0.962845	3.13896e-05	--	LORF2 protein, partial [Crocuta crocuta]
MSTRG.1065.4			MSTRG.6905	0.957012	5.19964e-05	--	LORF2 protein, partial [Crocuta crocuta]
MSTRG.12403.3			MSTRG.6905	0.952602	7.28626e-05	--	LORF2 protein, partial [Crocuta crocuta]
MSTRG.12813.1			MSTRG.6905	-0.955121	6.03377e-05	--	LORF2 protein, partial [Crocuta crocuta]
MSTRG.16083.2			MSTRG.6905	0.953053	7.04984e-05	--	LORF2 protein, partial [Crocuta crocuta]
MSTRG.16083.4			MSTRG.6905	0.956523	5.40685e-05	--	LORF2 protein, partial [Crocuta crocuta]
MSTRG.17524.1			MSTRG.6905	0.967778	1.91597e-05	--	LORF2 protein, partial [Crocuta crocuta]
MSTRG.18068.2			MSTRG.6905	0.965093	2.52879e-05	--	LORF2 protein, partial [Crocuta crocuta]
MSTRG.18488.1			MSTRG.6905	0.964317	2.72903e-05	--	LORF2 protein, partial [Crocuta crocuta]
MSTRG.25677.3			MSTRG.6905	0.967156	2.04734e-05	--	LORF2 protein, partial [Crocuta crocuta]
MSTRG.29553.1			MSTRG.6905	0.960433	3.90283e-05	--	LORF2 protein, partial [Crocuta crocuta]
MSTRG.31590.2			MSTRG.6905	0.952927	7.11556e-05	--	LORF2 protein, partial [Crocuta crocuta]
MSTRG.31870.2			MSTRG.6905	0.964396	2.70797e-05	--	LORF2 protein, partial [Crocuta crocuta]
MSTRG.34349.2			MSTRG.6905	0.953022	7.06591e-05	--	LORF2 protein, partial [Crocuta crocuta]
MSTRG.35165.7			MSTRG.6905	0.970183	1.4638e-05	--	LORF2 protein, partial [Crocuta crocuta]
MSTRG.35523.1			MSTRG.6905	0.961457	3.56432e-05	--	LORF2 protein, partial [Crocuta crocuta]
MSTRG.43164.1			MSTRG.6905	0.956574	5.38494e-05	--	LORF2 protein, partial [Crocuta crocuta]
MSTRG.44575.1			MSTRG.6905	-0.964679	2.63426e-05	--	LORF2 protein, partial [Crocuta crocuta]
MSTRG.45361.1			MSTRG.6905	0.952533	7.32323e-05	--	LORF2 protein, partial [Crocuta crocuta]
MSTRG.46743.6			MSTRG.6905	0.980076	3.605e-06	--	LORF2 protein, partial [Crocuta crocuta]
MSTRG.48253.1			MSTRG.6905	0.975777	7.11267e-06	--	LORF2 protein, partial [Crocuta crocuta]
MSTRG.48479.1			MSTRG.6905	0.95947	4.24152e-05	--	LORF2 protein, partial [Crocuta crocuta]
MSTRG.48996.1			MSTRG.6905	0.953834	6.65283e-05	--	LORF2 protein, partial [Crocuta crocuta]
MSTRG.53021.5			MSTRG.6905	0.982124	2.471e-06	--	LORF2 protein, partial [Crocuta crocuta]
MSTRG.53044.3			MSTRG.6905	0.963418	2.97462e-05	--	LORF2 protein, partial [Crocuta crocuta]
MSTRG.55867.2			MSTRG.6905	0.963341	2.99621e-05	--	LORF2 protein, partial [Crocuta crocuta]
MSTRG.55990.1			MSTRG.6905	0.964205	2.75864e-05	--	LORF2 protein, partial [Crocuta crocuta]
MSTRG.56000.2			MSTRG.6905	0.971225	1.29388e-05	--	LORF2 protein, partial [Crocuta crocuta]
MSTRG.57585.2			MSTRG.6905	0.951234	8.03823e-05	--	LORF2 protein, partial [Crocuta crocuta]
MSTRG.60662.1			MSTRG.6905	0.953999	6.57121e-05	--	LORF2 protein, partial [Crocuta crocuta]
MSTRG.66051.4			MSTRG.6905	0.978034	5.06248e-06	--	LORF2 protein, partial [Crocuta crocuta]
MSTRG.67653.3			MSTRG.6905	0.957421	5.03032e-05	--	LORF2 protein, partial [Crocuta crocuta]
MSTRG.6817.1			MSTRG.6905	0.980921	3.09998e-06	--	LORF2 protein, partial [Crocuta crocuta]
MSTRG.68563.1			MSTRG.6905	0.960918	3.73966e-05	--	LORF2 protein, partial [Crocuta crocuta]
MSTRG.7140.1			MSTRG.6905	0.95391	6.61506e-05	--	LORF2 protein, partial [Crocuta crocuta]
XR_001301839.2			MSTRG.6905	0.961952	3.4081e-05	--	LORF2 protein, partial [Crocuta crocuta]
XR_001302077.2			MSTRG.6905	0.952906	7.12636e-05	--	LORF2 protein, partial [Crocuta crocuta]
XR_001304469.2			MSTRG.6905	0.955779	5.7334e-05	--	LORF2 protein, partial [Crocuta crocuta]
XR_002335923.1			MSTRG.6905	0.966691	2.14966e-05	--	LORF2 protein, partial [Crocuta crocuta]
XR_002336086.1			MSTRG.6905	0.950321	8.57016e-05	--	LORF2 protein, partial [Crocuta crocuta]
XR_002336866.1			MSTRG.6905	0.962025	3.38569e-05	--	LORF2 protein, partial [Crocuta crocuta]
XR_002337195.1			MSTRG.6905	0.950816	8.27864e-05	--	LORF2 protein, partial [Crocuta crocuta]
XR_002337413.1			MSTRG.6905	0.971652	1.22844e-05	--	LORF2 protein, partial [Crocuta crocuta]
XR_002337463.1			MSTRG.6905	0.981526	2.77136e-06	--	LORF2 protein, partial [Crocuta crocuta]
XR_002338711.1			MSTRG.6905	0.986699	8.82121e-07	--	LORF2 protein, partial [Crocuta crocuta]
XR_002338840.1			MSTRG.6905	0.953579	6.78062e-05	--	LORF2 protein, partial [Crocuta crocuta]
XR_002338913.1			MSTRG.6905	0.952632	7.27048e-05	--	LORF2 protein, partial [Crocuta crocuta]
XR_002339552.1			MSTRG.6905	0.955703	5.7674e-05	--	LORF2 protein, partial [Crocuta crocuta]
XR_002340840.1			MSTRG.6905	0.958558	4.58101e-05	--	LORF2 protein, partial [Crocuta crocuta]
XR_002340863.1			MSTRG.6905	0.978741	4.51785e-06	--	LORF2 protein, partial [Crocuta crocuta]
XR_002341137.1			MSTRG.6905	0.952289	7.45374e-05	--	LORF2 protein, partial [Crocuta crocuta]
XR_002342741.1			MSTRG.6905	0.952663	7.25391e-05	--	LORF2 protein, partial [Crocuta crocuta]
XR_002342824.1			MSTRG.6905	0.975022	7.91357e-06	--	LORF2 protein, partial [Crocuta crocuta]
XR_002342869.1			MSTRG.6905	0.957671	4.92916e-05	--	LORF2 protein, partial [Crocuta crocuta]
XR_002343519.1			MSTRG.6905	0.957579	4.96611e-05	--	LORF2 protein, partial [Crocuta crocuta]
XR_002343957.1			MSTRG.6905	0.958827	4.47883e-05	--	LORF2 protein, partial [Crocuta crocuta]
XR_002344136.1			MSTRG.6905	0.977736	5.3056e-06	--	LORF2 protein, partial [Crocuta crocuta]
XR_002344637.1			MSTRG.6905	0.961506	3.54847e-05	--	LORF2 protein, partial [Crocuta crocuta]
XR_002344843.1			MSTRG.6905	0.966911	2.10066e-05	--	LORF2 protein, partial [Crocuta crocuta]
XR_002345504.1			MSTRG.6905	0.952457	7.36351e-05	--	LORF2 protein, partial [Crocuta crocuta]
XR_300534.3			MSTRG.6905	0.951968	7.6282e-05	--	LORF2 protein, partial [Crocuta crocuta]
XR_309131.3			MSTRG.6905	0.950723	8.33321e-05	--	LORF2 protein, partial [Crocuta crocuta]
MSTRG.1065.1			ncbi_100037274	0.959235	4.32707e-05	TAF4B	TATA-box binding protein associated factor 4b
MSTRG.1065.4			ncbi_100037274	0.969215	1.63544e-05	TAF4B	TATA-box binding protein associated factor 4b
MSTRG.11484.11			ncbi_100037274	0.97431	8.72564e-06	TAF4B	TATA-box binding protein associated factor 4b
MSTRG.11484.12			ncbi_100037274	0.963011	3.09073e-05	TAF4B	TATA-box binding protein associated factor 4b
MSTRG.12403.3			ncbi_100037274	0.980525	3.32981e-06	TAF4B	TATA-box binding protein associated factor 4b
MSTRG.13509.1			ncbi_100037274	-0.980523	3.33143e-06	TAF4B	TATA-box binding protein associated factor 4b
MSTRG.13755.8			ncbi_100037274	0.963725	2.88895e-05	TAF4B	TATA-box binding protein associated factor 4b
MSTRG.14800.2			ncbi_100037274	0.979754	3.81219e-06	TAF4B	TATA-box binding protein associated factor 4b
MSTRG.15857.2			ncbi_100037274	0.954425	6.36327e-05	TAF4B	TATA-box binding protein associated factor 4b
MSTRG.15987.1			ncbi_100037274	0.961615	3.51396e-05	TAF4B	TATA-box binding protein associated factor 4b
MSTRG.16083.4			ncbi_100037274	0.970613	1.39196e-05	TAF4B	TATA-box binding protein associated factor 4b
MSTRG.17524.1			ncbi_100037274	0.953428	6.85736e-05	TAF4B	TATA-box binding protein associated factor 4b
MSTRG.18068.1			ncbi_100037274	0.952701	7.23403e-05	TAF4B	TATA-box binding protein associated factor 4b
MSTRG.18068.2			ncbi_100037274	0.960356	3.92928e-05	TAF4B	TATA-box binding protein associated factor 4b
MSTRG.18488.1			ncbi_100037274	0.962514	3.23707e-05	TAF4B	TATA-box binding protein associated factor 4b
MSTRG.19229.7			ncbi_100037274	0.979648	3.88176e-06	TAF4B	TATA-box binding protein associated factor 4b
MSTRG.20505.1			ncbi_100037274	-0.961444	3.56844e-05	TAF4B	TATA-box binding protein associated factor 4b
MSTRG.20733.1			ncbi_100037274	0.978352	4.81219e-06	TAF4B	TATA-box binding protein associated factor 4b
MSTRG.25677.3			ncbi_100037274	0.972599	1.09173e-05	TAF4B	TATA-box binding protein associated factor 4b
MSTRG.26245.1			ncbi_100037274	0.966387	2.21839e-05	TAF4B	TATA-box binding protein associated factor 4b
MSTRG.28254.2			ncbi_100037274	0.962689	3.18505e-05	TAF4B	TATA-box binding protein associated factor 4b
MSTRG.29553.1			ncbi_100037274	0.954805	6.18179e-05	TAF4B	TATA-box binding protein associated factor 4b
MSTRG.31590.2			ncbi_100037274	0.953833	6.65323e-05	TAF4B	TATA-box binding protein associated factor 4b
MSTRG.31870.2			ncbi_100037274	0.974063	9.02121e-06	TAF4B	TATA-box binding protein associated factor 4b
MSTRG.32510.3			ncbi_100037274	0.964012	2.8106e-05	TAF4B	TATA-box binding protein associated factor 4b
MSTRG.34349.2			ncbi_100037274	0.978515	4.68685e-06	TAF4B	TATA-box binding protein associated factor 4b
MSTRG.35165.7			ncbi_100037274	0.974216	8.83718e-06	TAF4B	TATA-box binding protein associated factor 4b
MSTRG.35523.1			ncbi_100037274	0.98623	9.9523e-07	TAF4B	TATA-box binding protein associated factor 4b
MSTRG.36163.1			ncbi_100037274	0.966755	2.1353e-05	TAF4B	TATA-box binding protein associated factor 4b
MSTRG.38395.2			ncbi_100037274	0.954159	6.49246e-05	TAF4B	TATA-box binding protein associated factor 4b
MSTRG.3941.8			ncbi_100037274	-0.979359	4.07722e-06	TAF4B	TATA-box binding protein associated factor 4b
MSTRG.43164.1			ncbi_100037274	0.971091	1.31479e-05	TAF4B	TATA-box binding protein associated factor 4b
MSTRG.45402.1			ncbi_100037274	-0.971522	1.24802e-05	TAF4B	TATA-box binding protein associated factor 4b
MSTRG.45480.2			ncbi_100037274	0.968123	1.8458e-05	TAF4B	TATA-box binding protein associated factor 4b
MSTRG.4566.1			ncbi_100037274	0.951937	7.6453e-05	TAF4B	TATA-box binding protein associated factor 4b
MSTRG.46743.6			ncbi_100037274	0.980312	3.4583e-06	TAF4B	TATA-box binding protein associated factor 4b
MSTRG.48253.1			ncbi_100037274	0.961585	3.52325e-05	TAF4B	TATA-box binding protein associated factor 4b
MSTRG.48479.1			ncbi_100037274	0.958975	4.42333e-05	TAF4B	TATA-box binding protein associated factor 4b
MSTRG.48996.1			ncbi_100037274	0.981704	2.67946e-06	TAF4B	TATA-box binding protein associated factor 4b
MSTRG.53021.5			ncbi_100037274	0.960357	3.92889e-05	TAF4B	TATA-box binding protein associated factor 4b
MSTRG.53044.3			ncbi_100037274	0.984044	1.66342e-06	TAF4B	TATA-box binding protein associated factor 4b
MSTRG.53091.1			ncbi_100037274	0.978089	5.01879e-06	TAF4B	TATA-box binding protein associated factor 4b
MSTRG.55990.1			ncbi_100037274	0.969348	1.61109e-05	TAF4B	TATA-box binding protein associated factor 4b
MSTRG.56000.2			ncbi_100037274	0.975976	6.91195e-06	TAF4B	TATA-box binding protein associated factor 4b
MSTRG.57585.2			ncbi_100037274	0.974713	8.25915e-06	TAF4B	TATA-box binding protein associated factor 4b
MSTRG.58666.4			ncbi_100037274	0.965157	2.51268e-05	TAF4B	TATA-box binding protein associated factor 4b
MSTRG.60662.1			ncbi_100037274	0.959047	4.39658e-05	TAF4B	TATA-box binding protein associated factor 4b
MSTRG.61866.1			ncbi_100037274	0.952738	7.21446e-05	TAF4B	TATA-box binding protein associated factor 4b
MSTRG.66051.4			ncbi_100037274	0.99101	2.24861e-07	TAF4B	TATA-box binding protein associated factor 4b
MSTRG.67653.3			ncbi_100037274	0.970003	1.49483e-05	TAF4B	TATA-box binding protein associated factor 4b
MSTRG.6817.1			ncbi_100037274	0.960032	4.04158e-05	TAF4B	TATA-box binding protein associated factor 4b
MSTRG.7059.4			ncbi_100037274	-0.958343	4.66382e-05	TAF4B	TATA-box binding protein associated factor 4b
MSTRG.7140.1			ncbi_100037274	0.985145	1.29648e-06	TAF4B	TATA-box binding protein associated factor 4b
MSTRG.8609.1			ncbi_100037274	0.960946	3.73047e-05	TAF4B	TATA-box binding protein associated factor 4b
XR_001301839.2			ncbi_100037274	0.951854	7.69106e-05	TAF4B	TATA-box binding protein associated factor 4b
XR_001302198.2			ncbi_100037274	0.961118	3.67396e-05	TAF4B	TATA-box binding protein associated factor 4b
XR_001304151.2			ncbi_100037274	0.956751	5.30953e-05	TAF4B	TATA-box binding protein associated factor 4b
XR_001308431.2			ncbi_100037274	0.960523	3.87213e-05	TAF4B	TATA-box binding protein associated factor 4b
XR_002335923.1			ncbi_100037274	0.971947	1.18461e-05	TAF4B	TATA-box binding protein associated factor 4b
XR_002336086.1			ncbi_100037274	0.964552	2.66714e-05	TAF4B	TATA-box binding protein associated factor 4b
XR_002336517.1			ncbi_100037274	0.959274	4.31273e-05	TAF4B	TATA-box binding protein associated factor 4b
XR_002336616.1			ncbi_100037274	0.952138	7.53579e-05	TAF4B	TATA-box binding protein associated factor 4b
XR_002336866.1			ncbi_100037274	0.971114	1.31119e-05	TAF4B	TATA-box binding protein associated factor 4b
XR_002337363.1			ncbi_100037274	0.956248	5.52604e-05	TAF4B	TATA-box binding protein associated factor 4b
XR_002337413.1			ncbi_100037274	0.955829	5.71123e-05	TAF4B	TATA-box binding protein associated factor 4b
XR_002337729.1			ncbi_100037274	0.979862	3.74131e-06	TAF4B	TATA-box binding protein associated factor 4b
XR_002338068.1			ncbi_100037274	0.959619	4.18788e-05	TAF4B	TATA-box binding protein associated factor 4b
XR_002338550.1			ncbi_100037274	-0.983025	2.06367e-06	TAF4B	TATA-box binding protein associated factor 4b
XR_002338711.1			ncbi_100037274	0.952585	7.29552e-05	TAF4B	TATA-box binding protein associated factor 4b
XR_002338840.1			ncbi_100037274	0.956065	5.60618e-05	TAF4B	TATA-box binding protein associated factor 4b
XR_002338913.1			ncbi_100037274	0.965018	2.54766e-05	TAF4B	TATA-box binding protein associated factor 4b
XR_002340613.1			ncbi_100037274	0.970697	1.37818e-05	TAF4B	TATA-box binding protein associated factor 4b
XR_002340840.1			ncbi_100037274	0.972375	1.12301e-05	TAF4B	TATA-box binding protein associated factor 4b
XR_002341460.1			ncbi_100037274	0.950234	8.62156e-05	TAF4B	TATA-box binding protein associated factor 4b
XR_002342528.1			ncbi_100037274	0.955407	5.90199e-05	TAF4B	TATA-box binding protein associated factor 4b
XR_002342741.1			ncbi_100037274	0.962377	3.2782e-05	TAF4B	TATA-box binding protein associated factor 4b
XR_002342749.1			ncbi_100037274	0.962844	3.13943e-05	TAF4B	TATA-box binding protein associated factor 4b
XR_002342824.1			ncbi_100037274	0.97124	1.29149e-05	TAF4B	TATA-box binding protein associated factor 4b
XR_002343519.1			ncbi_100037274	0.953542	6.79937e-05	TAF4B	TATA-box binding protein associated factor 4b
XR_002343957.1			ncbi_100037274	0.968969	1.68138e-05	TAF4B	TATA-box binding protein associated factor 4b
XR_002344136.1			ncbi_100037274	0.964648	2.64227e-05	TAF4B	TATA-box binding protein associated factor 4b
XR_002344591.1			ncbi_100037274	0.963801	2.86801e-05	TAF4B	TATA-box binding protein associated factor 4b
XR_002344637.1			ncbi_100037274	0.969682	1.55104e-05	TAF4B	TATA-box binding protein associated factor 4b
XR_002344843.1			ncbi_100037274	0.964841	2.59244e-05	TAF4B	TATA-box binding protein associated factor 4b
XR_002345504.1			ncbi_100037274	0.961404	3.58107e-05	TAF4B	TATA-box binding protein associated factor 4b
XR_002345632.1			ncbi_100037274	0.972906	1.04972e-05	TAF4B	TATA-box binding protein associated factor 4b
XR_297711.3			ncbi_100037274	0.950918	8.2198e-05	TAF4B	TATA-box binding protein associated factor 4b
XR_298066.3			ncbi_100037274	0.956805	5.28673e-05	TAF4B	TATA-box binding protein associated factor 4b
XR_309131.3			ncbi_100037274	0.971112	1.3115e-05	TAF4B	TATA-box binding protein associated factor 4b
MSTRG.11484.11			ncbi_100037290	0.978172	4.95229e-06	MAVS	mitochondrial antiviral signaling protein
MSTRG.11484.12			ncbi_100037290	0.963417	2.97486e-05	MAVS	mitochondrial antiviral signaling protein
MSTRG.12991.2			ncbi_100037290	0.972372	1.12342e-05	MAVS	mitochondrial antiviral signaling protein
MSTRG.13509.1			ncbi_100037290	-0.983713	1.7868e-06	MAVS	mitochondrial antiviral signaling protein
MSTRG.13755.8			ncbi_100037290	0.993775	6.22764e-08	MAVS	mitochondrial antiviral signaling protein
MSTRG.15857.2			ncbi_100037290	0.979731	3.82731e-06	MAVS	mitochondrial antiviral signaling protein
MSTRG.15987.1			ncbi_100037290	0.964568	2.66288e-05	MAVS	mitochondrial antiviral signaling protein
MSTRG.16083.4			ncbi_100037290	0.967391	1.99693e-05	MAVS	mitochondrial antiviral signaling protein
MSTRG.17524.1			ncbi_100037290	0.955884	5.68647e-05	MAVS	mitochondrial antiviral signaling protein
MSTRG.17875.3			ncbi_100037290	0.978759	4.50485e-06	MAVS	mitochondrial antiviral signaling protein
MSTRG.18488.1			ncbi_100037290	0.977954	5.12688e-06	MAVS	mitochondrial antiviral signaling protein
MSTRG.19229.7			ncbi_100037290	0.986408	9.51287e-07	MAVS	mitochondrial antiviral signaling protein
MSTRG.24352.1			ncbi_100037290	-0.950692	8.35118e-05	MAVS	mitochondrial antiviral signaling protein
MSTRG.26245.1			ncbi_100037290	0.979118	4.24491e-06	MAVS	mitochondrial antiviral signaling protein
MSTRG.28254.2			ncbi_100037290	0.961132	3.66917e-05	MAVS	mitochondrial antiviral signaling protein
MSTRG.31590.2			ncbi_100037290	0.965046	2.5406e-05	MAVS	mitochondrial antiviral signaling protein
MSTRG.31870.2			ncbi_100037290	0.969907	1.51146e-05	MAVS	mitochondrial antiviral signaling protein
MSTRG.32510.3			ncbi_100037290	0.958115	4.75259e-05	MAVS	mitochondrial antiviral signaling protein
MSTRG.34349.2			ncbi_100037290	0.977481	5.51952e-06	MAVS	mitochondrial antiviral signaling protein
MSTRG.35165.7			ncbi_100037290	0.960716	3.80719e-05	MAVS	mitochondrial antiviral signaling protein
MSTRG.35523.1			ncbi_100037290	0.968744	1.724e-05	MAVS	mitochondrial antiviral signaling protein
MSTRG.361.1			ncbi_100037290	0.951018	8.16225e-05	MAVS	mitochondrial antiviral signaling protein
MSTRG.36163.1			ncbi_100037290	0.982139	2.46387e-06	MAVS	mitochondrial antiviral signaling protein
MSTRG.36664.1			ncbi_100037290	0.958762	4.50335e-05	MAVS	mitochondrial antiviral signaling protein
MSTRG.38391.1			ncbi_100037290	0.956642	5.35569e-05	MAVS	mitochondrial antiviral signaling protein
MSTRG.38395.2			ncbi_100037290	0.976751	6.16713e-06	MAVS	mitochondrial antiviral signaling protein
MSTRG.38986.1			ncbi_100037290	-0.97361	9.58011e-06	MAVS	mitochondrial antiviral signaling protein
MSTRG.43164.1			ncbi_100037290	0.971287	1.28419e-05	MAVS	mitochondrial antiviral signaling protein
MSTRG.45402.1			ncbi_100037290	-0.97835	4.81316e-06	MAVS	mitochondrial antiviral signaling protein
MSTRG.45480.2			ncbi_100037290	0.978077	5.0282e-06	MAVS	mitochondrial antiviral signaling protein
MSTRG.4566.1			ncbi_100037290	0.977629	5.39463e-06	MAVS	mitochondrial antiviral signaling protein
MSTRG.46743.6			ncbi_100037290	0.953366	6.88883e-05	MAVS	mitochondrial antiviral signaling protein
MSTRG.48253.1			ncbi_100037290	0.966542	2.18308e-05	MAVS	mitochondrial antiviral signaling protein
MSTRG.48479.1			ncbi_100037290	0.953184	6.98223e-05	MAVS	mitochondrial antiviral signaling protein
MSTRG.48996.1			ncbi_100037290	0.954775	6.19616e-05	MAVS	mitochondrial antiviral signaling protein
MSTRG.53044.3			ncbi_100037290	0.978371	4.79748e-06	MAVS	mitochondrial antiviral signaling protein
MSTRG.53091.1			ncbi_100037290	0.963178	3.04282e-05	MAVS	mitochondrial antiviral signaling protein
MSTRG.55990.1			ncbi_100037290	0.969135	1.65026e-05	MAVS	mitochondrial antiviral signaling protein
MSTRG.56000.2			ncbi_100037290	0.97155	1.24378e-05	MAVS	mitochondrial antiviral signaling protein
MSTRG.57220.3			ncbi_100037290	0.968784	1.7164e-05	MAVS	mitochondrial antiviral signaling protein
MSTRG.57585.2			ncbi_100037290	0.984819	1.39843e-06	MAVS	mitochondrial antiviral signaling protein
MSTRG.58666.4			ncbi_100037290	0.973092	1.02495e-05	MAVS	mitochondrial antiviral signaling protein
MSTRG.60944.2			ncbi_100037290	0.969767	1.53595e-05	MAVS	mitochondrial antiviral signaling protein
MSTRG.61866.1			ncbi_100037290	0.968017	1.86705e-05	MAVS	mitochondrial antiviral signaling protein
MSTRG.66051.4			ncbi_100037290	0.962457	3.25421e-05	MAVS	mitochondrial antiviral signaling protein
MSTRG.67653.3			ncbi_100037290	0.96695	2.0921e-05	MAVS	mitochondrial antiviral signaling protein
MSTRG.7059.4			ncbi_100037290	-0.95994	4.0736e-05	MAVS	mitochondrial antiviral signaling protein
MSTRG.7140.1			ncbi_100037290	0.975856	7.03252e-06	MAVS	mitochondrial antiviral signaling protein
MSTRG.7200.11			ncbi_100037290	0.957795	4.87935e-05	MAVS	mitochondrial antiviral signaling protein
MSTRG.7200.12			ncbi_100037290	0.950428	8.5063e-05	MAVS	mitochondrial antiviral signaling protein
MSTRG.8085.1			ncbi_100037290	0.980084	3.60008e-06	MAVS	mitochondrial antiviral signaling protein
MSTRG.9821.1			ncbi_100037290	0.974575	8.41727e-06	MAVS	mitochondrial antiviral signaling protein
XR_001298513.2			ncbi_100037290	0.956783	5.29575e-05	MAVS	mitochondrial antiviral signaling protein
XR_001302077.2			ncbi_100037290	0.952695	7.23697e-05	MAVS	mitochondrial antiviral signaling protein
XR_001302198.2			ncbi_100037290	0.971741	1.21506e-05	MAVS	mitochondrial antiviral signaling protein
XR_001303053.2			ncbi_100037290	0.959888	4.09213e-05	MAVS	mitochondrial antiviral signaling protein
XR_001303830.2			ncbi_100037290	0.957077	5.17217e-05	MAVS	mitochondrial antiviral signaling protein
XR_001304151.2			ncbi_100037290	0.979529	3.96168e-06	MAVS	mitochondrial antiviral signaling protein
XR_001308431.2			ncbi_100037290	0.951598	7.83331e-05	MAVS	mitochondrial antiviral signaling protein
XR_002335923.1			ncbi_100037290	0.964669	2.63671e-05	MAVS	mitochondrial antiviral signaling protein
XR_002336086.1			ncbi_100037290	0.967041	2.0722e-05	MAVS	mitochondrial antiviral signaling protein
XR_002336517.1			ncbi_100037290	0.967283	2.0199e-05	MAVS	mitochondrial antiviral signaling protein
XR_002337073.1			ncbi_100037290	0.956646	5.35435e-05	MAVS	mitochondrial antiviral signaling protein
XR_002337729.1			ncbi_100037290	0.975815	7.07453e-06	MAVS	mitochondrial antiviral signaling protein
XR_002338068.1			ncbi_100037290	0.976797	6.12498e-06	MAVS	mitochondrial antiviral signaling protein
XR_002338550.1			ncbi_100037290	-0.984428	1.52824e-06	MAVS	mitochondrial antiviral signaling protein
XR_002338630.1			ncbi_100037290	0.953691	6.72423e-05	MAVS	mitochondrial antiviral signaling protein
XR_002338840.1			ncbi_100037290	0.958815	4.48343e-05	MAVS	mitochondrial antiviral signaling protein
XR_002338913.1			ncbi_100037290	0.956577	5.38371e-05	MAVS	mitochondrial antiviral signaling protein
XR_002340151.1			ncbi_100037290	0.965993	2.30989e-05	MAVS	mitochondrial antiviral signaling protein
XR_002340613.1			ncbi_100037290	0.978804	4.47115e-06	MAVS	mitochondrial antiviral signaling protein
XR_002340667.1			ncbi_100037290	0.964242	2.74872e-05	MAVS	mitochondrial antiviral signaling protein
XR_002340668.1			ncbi_100037290	0.964242	2.74872e-05	MAVS	mitochondrial antiviral signaling protein
XR_002340836.1			ncbi_100037290	0.960555	3.8613e-05	MAVS	mitochondrial antiviral signaling protein
XR_002340840.1			ncbi_100037290	0.970519	1.40739e-05	MAVS	mitochondrial antiviral signaling protein
XR_002341460.1			ncbi_100037290	0.978865	4.4269e-06	MAVS	mitochondrial antiviral signaling protein
XR_002341919.1			ncbi_100037290	0.958833	4.47662e-05	MAVS	mitochondrial antiviral signaling protein
XR_002342528.1			ncbi_100037290	0.965752	2.36709e-05	MAVS	mitochondrial antiviral signaling protein
XR_002342741.1			ncbi_100037290	0.950023	8.74889e-05	MAVS	mitochondrial antiviral signaling protein
XR_002342749.1			ncbi_100037290	0.970036	1.489e-05	MAVS	mitochondrial antiviral signaling protein
XR_002342824.1			ncbi_100037290	0.962036	3.38235e-05	MAVS	mitochondrial antiviral signaling protein
XR_002343519.1			ncbi_100037290	0.960758	3.79308e-05	MAVS	mitochondrial antiviral signaling protein
XR_002343865.1			ncbi_100037290	0.978259	4.88465e-06	MAVS	mitochondrial antiviral signaling protein
XR_002343957.1			ncbi_100037290	0.962765	3.16261e-05	MAVS	mitochondrial antiviral signaling protein
XR_002344008.1			ncbi_100037290	0.950081	8.71336e-05	MAVS	mitochondrial antiviral signaling protein
XR_002344591.1			ncbi_100037290	0.970726	1.37334e-05	MAVS	mitochondrial antiviral signaling protein
XR_002344637.1			ncbi_100037290	0.969628	1.56062e-05	MAVS	mitochondrial antiviral signaling protein
XR_002344843.1			ncbi_100037290	0.964082	2.79177e-05	MAVS	mitochondrial antiviral signaling protein
XR_002344963.1			ncbi_100037290	0.957082	5.17032e-05	MAVS	mitochondrial antiviral signaling protein
XR_002345632.1			ncbi_100037290	0.971295	1.28301e-05	MAVS	mitochondrial antiviral signaling protein
XR_002346229.1			ncbi_100037290	0.955032	6.07497e-05	MAVS	mitochondrial antiviral signaling protein
XR_298066.3			ncbi_100037290	0.983261	1.96559e-06	MAVS	mitochondrial antiviral signaling protein
XR_304343.3			ncbi_100037290	0.957607	4.95499e-05	MAVS	mitochondrial antiviral signaling protein
XR_309131.3			ncbi_100037290	0.967814	1.9085e-05	MAVS	mitochondrial antiviral signaling protein
MSTRG.19151.1			ncbi_100037298	0.964981	2.55705e-05	SLC7A2	solute carrier family 7 member 2
MSTRG.20747.1			ncbi_100037298	0.962502	3.2407e-05	SLC7A2	solute carrier family 7 member 2
MSTRG.34634.1			ncbi_100037298	0.961747	3.47234e-05	SLC7A2	solute carrier family 7 member 2
MSTRG.45982.3			ncbi_100037298	0.9897	3.61544e-07	SLC7A2	solute carrier family 7 member 2
MSTRG.50655.1			ncbi_100037298	0.956413	5.45424e-05	SLC7A2	solute carrier family 7 member 2
MSTRG.52366.1			ncbi_100037298	0.990378	2.85049e-07	SLC7A2	solute carrier family 7 member 2
MSTRG.54440.1			ncbi_100037298	0.967321	2.01197e-05	SLC7A2	solute carrier family 7 member 2
MSTRG.63521.2			ncbi_100037298	0.966694	2.14902e-05	SLC7A2	solute carrier family 7 member 2
MSTRG.64270.2			ncbi_100037298	0.957558	4.97483e-05	SLC7A2	solute carrier family 7 member 2
MSTRG.64319.1			ncbi_100037298	0.958011	4.79336e-05	SLC7A2	solute carrier family 7 member 2
MSTRG.7875.1			ncbi_100037298	0.964804	2.60202e-05	SLC7A2	solute carrier family 7 member 2
MSTRG.9403.1			ncbi_100037298	0.981943	2.55933e-06	SLC7A2	solute carrier family 7 member 2
XR_001298964.2			ncbi_100037298	0.974904	8.04469e-06	SLC7A2	solute carrier family 7 member 2
XR_001300380.2			ncbi_100037298	0.981002	3.05447e-06	SLC7A2	solute carrier family 7 member 2
XR_002337297.1			ncbi_100037298	0.982939	2.10037e-06	SLC7A2	solute carrier family 7 member 2
XR_002343190.1			ncbi_100037298	0.987933	6.28092e-07	SLC7A2	solute carrier family 7 member 2
MSTRG.11484.11			ncbi_100037303	0.952918	7.12017e-05	SGMS1	sphingomyelin synthase 1
MSTRG.12991.2			ncbi_100037303	0.959017	4.40767e-05	SGMS1	sphingomyelin synthase 1
MSTRG.13509.1			ncbi_100037303	-0.957401	5.03873e-05	SGMS1	sphingomyelin synthase 1
MSTRG.13755.8			ncbi_100037303	0.955421	5.89537e-05	SGMS1	sphingomyelin synthase 1
MSTRG.18488.1			ncbi_100037303	0.952125	7.54287e-05	SGMS1	sphingomyelin synthase 1
MSTRG.19229.3			ncbi_100037303	0.951612	7.8254e-05	SGMS1	sphingomyelin synthase 1
MSTRG.29553.1			ncbi_100037303	0.958575	4.57451e-05	SGMS1	sphingomyelin synthase 1
MSTRG.35165.7			ncbi_100037303	0.958068	4.77097e-05	SGMS1	sphingomyelin synthase 1
MSTRG.46743.6			ncbi_100037303	0.966659	2.1567e-05	SGMS1	sphingomyelin synthase 1
MSTRG.48479.1			ncbi_100037303	0.967766	1.91835e-05	SGMS1	sphingomyelin synthase 1
MSTRG.48996.1			ncbi_100037303	0.962536	3.23051e-05	SGMS1	sphingomyelin synthase 1
MSTRG.53044.3			ncbi_100037303	0.950502	8.46259e-05	SGMS1	sphingomyelin synthase 1
MSTRG.55990.1			ncbi_100037303	0.951258	8.02493e-05	SGMS1	sphingomyelin synthase 1
MSTRG.56000.2			ncbi_100037303	0.953457	6.84224e-05	SGMS1	sphingomyelin synthase 1
MSTRG.57585.2			ncbi_100037303	0.960291	3.95165e-05	SGMS1	sphingomyelin synthase 1
MSTRG.66051.4			ncbi_100037303	0.955921	5.67004e-05	SGMS1	sphingomyelin synthase 1
MSTRG.8609.1			ncbi_100037303	0.953964	6.5885e-05	SGMS1	sphingomyelin synthase 1
XR_001302198.2			ncbi_100037303	0.963032	3.08485e-05	SGMS1	sphingomyelin synthase 1
XR_001308431.2			ncbi_100037303	0.958541	4.58748e-05	SGMS1	sphingomyelin synthase 1
XR_002337363.1			ncbi_100037303	0.95919	4.34361e-05	SGMS1	sphingomyelin synthase 1
XR_002338550.1			ncbi_100037303	-0.956668	5.34495e-05	SGMS1	sphingomyelin synthase 1
XR_002338711.1			ncbi_100037303	0.95851	4.59917e-05	SGMS1	sphingomyelin synthase 1
XR_002338840.1			ncbi_100037303	0.977958	5.12337e-06	SGMS1	sphingomyelin synthase 1
XR_002338913.1			ncbi_100037303	0.95831	4.67656e-05	SGMS1	sphingomyelin synthase 1
XR_002343957.1			ncbi_100037303	0.958098	4.75918e-05	SGMS1	sphingomyelin synthase 1
XR_002344963.1			ncbi_100037303	0.962986	3.09807e-05	SGMS1	sphingomyelin synthase 1
XR_002345504.1			ncbi_100037303	0.965362	2.46188e-05	SGMS1	sphingomyelin synthase 1
XR_309131.3			ncbi_100037303	0.953898	6.62116e-05	SGMS1	sphingomyelin synthase 1
MSTRG.17307.1			ncbi_100037938	-0.965063	2.53617e-05	CD14	CD14 molecule
MSTRG.29553.1			ncbi_100037938	0.951087	8.12233e-05	CD14	CD14 molecule
MSTRG.1065.4			ncbi_100037964	0.95938	4.27403e-05	SELENOP	selenoprotein P
MSTRG.11484.11			ncbi_100037964	0.964365	2.71621e-05	SELENOP	selenoprotein P
MSTRG.11484.12			ncbi_100037964	0.952839	7.16135e-05	SELENOP	selenoprotein P
MSTRG.12403.3			ncbi_100037964	0.95705	5.18368e-05	SELENOP	selenoprotein P
MSTRG.13509.1			ncbi_100037964	-0.976887	6.04312e-06	SELENOP	selenoprotein P
MSTRG.13755.8			ncbi_100037964	0.972193	1.14895e-05	SELENOP	selenoprotein P
MSTRG.15857.2			ncbi_100037964	0.960914	3.74098e-05	SELENOP	selenoprotein P
MSTRG.15987.1			ncbi_100037964	0.967122	2.05458e-05	SELENOP	selenoprotein P
MSTRG.16083.4			ncbi_100037964	0.961052	3.69552e-05	SELENOP	selenoprotein P
MSTRG.18488.1			ncbi_100037964	0.952798	7.18296e-05	SELENOP	selenoprotein P
MSTRG.19229.7			ncbi_100037964	0.977292	5.6827e-06	SELENOP	selenoprotein P
MSTRG.19229.8			ncbi_100037964	0.955364	5.92144e-05	SELENOP	selenoprotein P
MSTRG.24352.1			ncbi_100037964	-0.975857	7.03223e-06	SELENOP	selenoprotein P
MSTRG.25677.3			ncbi_100037964	0.952537	7.32086e-05	SELENOP	selenoprotein P
MSTRG.26245.1			ncbi_100037964	0.953188	6.98003e-05	SELENOP	selenoprotein P
MSTRG.31590.2			ncbi_100037964	0.963892	2.84326e-05	SELENOP	selenoprotein P
MSTRG.31870.2			ncbi_100037964	0.965468	2.43571e-05	SELENOP	selenoprotein P
MSTRG.32510.3			ncbi_100037964	0.953487	6.82728e-05	SELENOP	selenoprotein P
MSTRG.34349.2			ncbi_100037964	0.98172	2.67143e-06	SELENOP	selenoprotein P
MSTRG.35523.1			ncbi_100037964	0.95796	4.81352e-05	SELENOP	selenoprotein P
MSTRG.36163.1			ncbi_100037964	0.973158	1.0162e-05	SELENOP	selenoprotein P
MSTRG.38395.2			ncbi_100037964	0.956668	5.34479e-05	SELENOP	selenoprotein P
MSTRG.38986.1			ncbi_100037964	-0.970499	1.41074e-05	SELENOP	selenoprotein P
MSTRG.3941.8			ncbi_100037964	-0.951688	7.78307e-05	SELENOP	selenoprotein P
MSTRG.43164.1			ncbi_100037964	0.963912	2.8378e-05	SELENOP	selenoprotein P
MSTRG.44575.1			ncbi_100037964	-0.950378	8.53586e-05	SELENOP	selenoprotein P
MSTRG.45402.1			ncbi_100037964	-0.957272	5.09168e-05	SELENOP	selenoprotein P
MSTRG.45480.2			ncbi_100037964	0.950591	8.41009e-05	SELENOP	selenoprotein P
MSTRG.4566.1			ncbi_100037964	0.970476	1.41459e-05	SELENOP	selenoprotein P
MSTRG.49036.52			ncbi_100037964	-0.951427	7.92938e-05	SELENOP	selenoprotein P
MSTRG.51709.1			ncbi_100037964	0.965731	2.37204e-05	SELENOP	selenoprotein P
MSTRG.53044.3			ncbi_100037964	0.968667	1.73868e-05	SELENOP	selenoprotein P
MSTRG.53091.1			ncbi_100037964	0.96949	1.58537e-05	SELENOP	selenoprotein P
MSTRG.56000.2			ncbi_100037964	0.958784	4.49519e-05	SELENOP	selenoprotein P
MSTRG.57585.2			ncbi_100037964	0.960852	3.76167e-05	SELENOP	selenoprotein P
MSTRG.58666.4			ncbi_100037964	0.957496	4.99969e-05	SELENOP	selenoprotein P
MSTRG.61866.1			ncbi_100037964	0.953101	7.02473e-05	SELENOP	selenoprotein P
MSTRG.66051.4			ncbi_100037964	0.958818	4.48237e-05	SELENOP	selenoprotein P
MSTRG.67653.3			ncbi_100037964	0.955954	5.65523e-05	SELENOP	selenoprotein P
MSTRG.7140.1			ncbi_100037964	0.977271	5.70098e-06	SELENOP	selenoprotein P
MSTRG.8085.1			ncbi_100037964	0.975797	7.09309e-06	SELENOP	selenoprotein P
MSTRG.9821.1			ncbi_100037964	0.960022	4.04507e-05	SELENOP	selenoprotein P
XR_001304151.2			ncbi_100037964	0.973552	9.6541e-06	SELENOP	selenoprotein P
XR_001304374.2			ncbi_100037964	0.95358	6.7801e-05	SELENOP	selenoprotein P
XR_002335923.1			ncbi_100037964	0.965505	2.42683e-05	SELENOP	selenoprotein P
XR_002335925.1			ncbi_100037964	0.956005	5.63284e-05	SELENOP	selenoprotein P
XR_002336086.1			ncbi_100037964	0.953127	7.01134e-05	SELENOP	selenoprotein P
XR_002336517.1			ncbi_100037964	0.980926	3.09759e-06	SELENOP	selenoprotein P
XR_002337073.1			ncbi_100037964	0.961976	3.40061e-05	SELENOP	selenoprotein P
XR_002337729.1			ncbi_100037964	0.972755	1.07026e-05	SELENOP	selenoprotein P
XR_002338068.1			ncbi_100037964	0.964514	2.67714e-05	SELENOP	selenoprotein P
XR_002338550.1			ncbi_100037964	-0.971517	1.24881e-05	SELENOP	selenoprotein P
XR_002340613.1			ncbi_100037964	0.96987	1.51783e-05	SELENOP	selenoprotein P
XR_002340840.1			ncbi_100037964	0.95544	5.88693e-05	SELENOP	selenoprotein P
XR_002341460.1			ncbi_100037964	0.953268	6.93863e-05	SELENOP	selenoprotein P
XR_002341919.1			ncbi_100037964	0.958773	4.49936e-05	SELENOP	selenoprotein P
XR_002342528.1			ncbi_100037964	0.965032	2.54397e-05	SELENOP	selenoprotein P
XR_002342741.1			ncbi_100037964	0.952916	7.12081e-05	SELENOP	selenoprotein P
XR_002342749.1			ncbi_100037964	0.967196	2.03863e-05	SELENOP	selenoprotein P
XR_002344591.1			ncbi_100037964	0.96711	2.05731e-05	SELENOP	selenoprotein P
XR_002344637.1			ncbi_100037964	0.954977	6.10101e-05	SELENOP	selenoprotein P
XR_002345632.1			ncbi_100037964	0.96063	3.83612e-05	SELENOP	selenoprotein P
XR_002346229.1			ncbi_100037964	0.961168	3.65766e-05	SELENOP	selenoprotein P
XR_297711.3			ncbi_100037964	0.961658	3.50026e-05	SELENOP	selenoprotein P
XR_298066.3			ncbi_100037964	0.965638	2.39451e-05	SELENOP	selenoprotein P
XR_309131.3			ncbi_100037964	0.951791	7.72595e-05	SELENOP	selenoprotein P
MSTRG.1065.4			ncbi_100037972	0.958723	4.51818e-05	SLC7A7	solute carrier family 7 member 7
MSTRG.11484.11			ncbi_100037972	0.962612	3.20775e-05	SLC7A7	solute carrier family 7 member 7
MSTRG.12089.3			ncbi_100037972	0.983646	1.8125e-06	SLC7A7	solute carrier family 7 member 7
MSTRG.12991.2			ncbi_100037972	0.96169	3.49013e-05	SLC7A7	solute carrier family 7 member 7
MSTRG.13509.1			ncbi_100037972	-0.968036	1.86322e-05	SLC7A7	solute carrier family 7 member 7
MSTRG.13755.8			ncbi_100037972	0.984047	1.66241e-06	SLC7A7	solute carrier family 7 member 7
MSTRG.15857.2			ncbi_100037972	0.964114	2.78296e-05	SLC7A7	solute carrier family 7 member 7
MSTRG.15987.1			ncbi_100037972	0.966641	2.16076e-05	SLC7A7	solute carrier family 7 member 7
MSTRG.16083.4			ncbi_100037972	0.976186	6.70408e-06	SLC7A7	solute carrier family 7 member 7
MSTRG.17524.1			ncbi_100037972	0.969262	1.62685e-05	SLC7A7	solute carrier family 7 member 7
MSTRG.17875.3			ncbi_100037972	0.954257	6.44442e-05	SLC7A7	solute carrier family 7 member 7
MSTRG.18068.2			ncbi_100037972	0.953181	6.9837e-05	SLC7A7	solute carrier family 7 member 7
MSTRG.18488.1			ncbi_100037972	0.98399	1.68322e-06	SLC7A7	solute carrier family 7 member 7
MSTRG.19229.7			ncbi_100037972	0.983864	1.72981e-06	SLC7A7	solute carrier family 7 member 7
MSTRG.19229.8			ncbi_100037972	0.979506	3.97709e-06	SLC7A7	solute carrier family 7 member 7
MSTRG.24352.1			ncbi_100037972	-0.954857	6.15706e-05	SLC7A7	solute carrier family 7 member 7
MSTRG.25677.3			ncbi_100037972	0.954842	6.16434e-05	SLC7A7	solute carrier family 7 member 7
MSTRG.26245.1			ncbi_100037972	0.981649	2.70746e-06	SLC7A7	solute carrier family 7 member 7
MSTRG.31590.2			ncbi_100037972	0.976434	6.46484e-06	SLC7A7	solute carrier family 7 member 7
MSTRG.31870.2			ncbi_100037972	0.977898	5.17264e-06	SLC7A7	solute carrier family 7 member 7
MSTRG.32510.3			ncbi_100037972	0.959493	4.23307e-05	SLC7A7	solute carrier family 7 member 7
MSTRG.34349.2			ncbi_100037972	0.968633	1.74534e-05	SLC7A7	solute carrier family 7 member 7
MSTRG.35165.7			ncbi_100037972	0.954187	6.47899e-05	SLC7A7	solute carrier family 7 member 7
MSTRG.35523.1			ncbi_100037972	0.97933	4.09714e-06	SLC7A7	solute carrier family 7 member 7
MSTRG.36163.1			ncbi_100037972	0.984971	1.35035e-06	SLC7A7	solute carrier family 7 member 7
MSTRG.38391.1			ncbi_100037972	0.970811	1.35954e-05	SLC7A7	solute carrier family 7 member 7
MSTRG.38395.2			ncbi_100037972	0.9961	1.21496e-08	SLC7A7	solute carrier family 7 member 7
MSTRG.43164.1			ncbi_100037972	0.962406	3.26937e-05	SLC7A7	solute carrier family 7 member 7
MSTRG.45361.1			ncbi_100037972	0.960725	3.80416e-05	SLC7A7	solute carrier family 7 member 7
MSTRG.45402.1			ncbi_100037972	-0.960026	4.04348e-05	SLC7A7	solute carrier family 7 member 7
MSTRG.45480.2			ncbi_100037972	0.982086	2.4895e-06	SLC7A7	solute carrier family 7 member 7
MSTRG.4566.1			ncbi_100037972	0.995518	1.97672e-08	SLC7A7	solute carrier family 7 member 7
MSTRG.48253.1			ncbi_100037972	0.974449	8.56255e-06	SLC7A7	solute carrier family 7 member 7
MSTRG.49036.52			ncbi_100037972	-0.951575	7.84629e-05	SLC7A7	solute carrier family 7 member 7
MSTRG.51709.1			ncbi_100037972	0.95389	6.62493e-05	SLC7A7	solute carrier family 7 member 7
MSTRG.53044.3			ncbi_100037972	0.973906	9.2127e-06	SLC7A7	solute carrier family 7 member 7
MSTRG.53091.1			ncbi_100037972	0.980841	3.1459e-06	SLC7A7	solute carrier family 7 member 7
MSTRG.55990.1			ncbi_100037972	0.961436	3.57079e-05	SLC7A7	solute carrier family 7 member 7
MSTRG.56000.2			ncbi_100037972	0.968518	1.76758e-05	SLC7A7	solute carrier family 7 member 7
MSTRG.57220.3			ncbi_100037972	0.974031	9.0599e-06	SLC7A7	solute carrier family 7 member 7
MSTRG.57585.2			ncbi_100037972	0.971076	1.3173e-05	SLC7A7	solute carrier family 7 member 7
MSTRG.58666.4			ncbi_100037972	0.961889	3.42775e-05	SLC7A7	solute carrier family 7 member 7
MSTRG.61866.1			ncbi_100037972	0.989879	3.401e-07	SLC7A7	solute carrier family 7 member 7
MSTRG.66051.4			ncbi_100037972	0.957883	4.844e-05	SLC7A7	solute carrier family 7 member 7
MSTRG.66848.2			ncbi_100037972	0.959386	4.27213e-05	SLC7A7	solute carrier family 7 member 7
MSTRG.67653.3			ncbi_100037972	0.964742	2.61787e-05	SLC7A7	solute carrier family 7 member 7
MSTRG.7140.1			ncbi_100037972	0.974478	8.52931e-06	SLC7A7	solute carrier family 7 member 7
MSTRG.7200.11			ncbi_100037972	0.981311	2.88543e-06	SLC7A7	solute carrier family 7 member 7
MSTRG.8085.1			ncbi_100037972	0.975916	6.97226e-06	SLC7A7	solute carrier family 7 member 7
XR_001298513.2			ncbi_100037972	0.954768	6.19914e-05	SLC7A7	solute carrier family 7 member 7
XR_001301839.2			ncbi_100037972	0.958752	4.50698e-05	SLC7A7	solute carrier family 7 member 7
XR_001302077.2			ncbi_100037972	0.954307	6.42037e-05	SLC7A7	solute carrier family 7 member 7
XR_001303053.2			ncbi_100037972	0.97907	4.2789e-06	SLC7A7	solute carrier family 7 member 7
XR_001303830.2			ncbi_100037972	0.964997	2.55297e-05	SLC7A7	solute carrier family 7 member 7
XR_001304151.2			ncbi_100037972	0.965082	2.53147e-05	SLC7A7	solute carrier family 7 member 7
XR_001304469.2			ncbi_100037972	0.95798	4.80555e-05	SLC7A7	solute carrier family 7 member 7
XR_002335923.1			ncbi_100037972	0.969328	1.61487e-05	SLC7A7	solute carrier family 7 member 7
XR_002336086.1			ncbi_100037972	0.950698	8.34734e-05	SLC7A7	solute carrier family 7 member 7
XR_002336517.1			ncbi_100037972	0.971772	1.21039e-05	SLC7A7	solute carrier family 7 member 7
XR_002336866.1			ncbi_100037972	0.975658	7.23523e-06	SLC7A7	solute carrier family 7 member 7
XR_002337073.1			ncbi_100037972	0.956741	5.31349e-05	SLC7A7	solute carrier family 7 member 7
XR_002337152.1			ncbi_100037972	0.975336	7.57365e-06	SLC7A7	solute carrier family 7 member 7
XR_002337195.1			ncbi_100037972	0.959169	4.3515e-05	SLC7A7	solute carrier family 7 member 7
XR_002337414.1			ncbi_100037972	0.959246	4.32317e-05	SLC7A7	solute carrier family 7 member 7
XR_002337463.1			ncbi_100037972	0.952648	7.26222e-05	SLC7A7	solute carrier family 7 member 7
XR_002337729.1			ncbi_100037972	0.98294	2.09991e-06	SLC7A7	solute carrier family 7 member 7
XR_002338068.1			ncbi_100037972	0.976094	6.79431e-06	SLC7A7	solute carrier family 7 member 7
XR_002338550.1			ncbi_100037972	-0.96739	1.99721e-05	SLC7A7	solute carrier family 7 member 7
XR_002340613.1			ncbi_100037972	0.966239	2.25247e-05	SLC7A7	solute carrier family 7 member 7
XR_002340840.1			ncbi_100037972	0.974518	8.48248e-06	SLC7A7	solute carrier family 7 member 7
XR_002340863.1			ncbi_100037972	0.957976	4.80747e-05	SLC7A7	solute carrier family 7 member 7
XR_002341137.1			ncbi_100037972	0.977195	5.7673e-06	SLC7A7	solute carrier family 7 member 7
XR_002341460.1			ncbi_100037972	0.980065	3.61222e-06	SLC7A7	solute carrier family 7 member 7
XR_002341919.1			ncbi_100037972	0.972661	1.08316e-05	SLC7A7	solute carrier family 7 member 7
XR_002342528.1			ncbi_100037972	0.966177	2.26677e-05	SLC7A7	solute carrier family 7 member 7
XR_002342741.1			ncbi_100037972	0.964962	2.56178e-05	SLC7A7	solute carrier family 7 member 7
XR_002342749.1			ncbi_100037972	0.962126	3.35444e-05	SLC7A7	solute carrier family 7 member 7
XR_002342824.1			ncbi_100037972	0.978693	4.55319e-06	SLC7A7	solute carrier family 7 member 7
XR_002343519.1			ncbi_100037972	0.981905	2.57829e-06	SLC7A7	solute carrier family 7 member 7
XR_002343570.1			ncbi_100037972	0.960515	3.87498e-05	SLC7A7	solute carrier family 7 member 7
XR_002343865.1			ncbi_100037972	0.980181	3.53911e-06	SLC7A7	solute carrier family 7 member 7
XR_002344008.1			ncbi_100037972	0.972898	1.05086e-05	SLC7A7	solute carrier family 7 member 7
XR_002344136.1			ncbi_100037972	0.965163	2.51112e-05	SLC7A7	solute carrier family 7 member 7
XR_002344591.1			ncbi_100037972	0.963168	3.04557e-05	SLC7A7	solute carrier family 7 member 7
XR_002344637.1			ncbi_100037972	0.96774	1.92389e-05	SLC7A7	solute carrier family 7 member 7
XR_002344843.1			ncbi_100037972	0.970357	1.43439e-05	SLC7A7	solute carrier family 7 member 7
XR_002345632.1			ncbi_100037972	0.98886	4.75254e-07	SLC7A7	solute carrier family 7 member 7
XR_298066.3			ncbi_100037972	0.974244	8.80424e-06	SLC7A7	solute carrier family 7 member 7
XR_302627.3			ncbi_100037972	0.967323	2.0114e-05	SLC7A7	solute carrier family 7 member 7
XR_304343.3			ncbi_100037972	0.968366	1.79745e-05	SLC7A7	solute carrier family 7 member 7
MSTRG.11277.1			ncbi_100048931	0.95872	4.51927e-05	HSPH1	heat shock protein family H (Hsp110) member 1
MSTRG.18620.1			ncbi_100048931	0.958008	4.79469e-05	HSPH1	heat shock protein family H (Hsp110) member 1
MSTRG.19151.1			ncbi_100048931	0.973206	1.00993e-05	HSPH1	heat shock protein family H (Hsp110) member 1
MSTRG.20264.1			ncbi_100048931	0.969182	1.64158e-05	HSPH1	heat shock protein family H (Hsp110) member 1
MSTRG.20922.1			ncbi_100048931	0.96691	2.10108e-05	HSPH1	heat shock protein family H (Hsp110) member 1
MSTRG.24696.1			ncbi_100048931	0.970645	1.38665e-05	HSPH1	heat shock protein family H (Hsp110) member 1
MSTRG.34634.1			ncbi_100048931	0.984988	1.34499e-06	HSPH1	heat shock protein family H (Hsp110) member 1
MSTRG.36107.1			ncbi_100048931	0.954344	6.40239e-05	HSPH1	heat shock protein family H (Hsp110) member 1
MSTRG.44394.1			ncbi_100048931	0.951901	7.66535e-05	HSPH1	heat shock protein family H (Hsp110) member 1
MSTRG.45646.1			ncbi_100048931	0.96014	4.00361e-05	HSPH1	heat shock protein family H (Hsp110) member 1
MSTRG.45719.1			ncbi_100048931	0.950221	8.62953e-05	HSPH1	heat shock protein family H (Hsp110) member 1
MSTRG.45978.1			ncbi_100048931	0.954682	6.24024e-05	HSPH1	heat shock protein family H (Hsp110) member 1
MSTRG.45981.1			ncbi_100048931	0.984575	1.4784e-06	HSPH1	heat shock protein family H (Hsp110) member 1
MSTRG.45982.3			ncbi_100048931	0.997566	2.33707e-09	HSPH1	heat shock protein family H (Hsp110) member 1
MSTRG.49341.1			ncbi_100048931	0.953244	6.95135e-05	HSPH1	heat shock protein family H (Hsp110) member 1
MSTRG.52004.1			ncbi_100048931	0.959259	4.31848e-05	HSPH1	heat shock protein family H (Hsp110) member 1
MSTRG.52366.1			ncbi_100048931	0.989388	4.01156e-07	HSPH1	heat shock protein family H (Hsp110) member 1
MSTRG.52367.1			ncbi_100048931	0.956863	5.26209e-05	HSPH1	heat shock protein family H (Hsp110) member 1
MSTRG.54255.10			ncbi_100048931	0.973914	9.20174e-06	HSPH1	heat shock protein family H (Hsp110) member 1
MSTRG.54440.1			ncbi_100048931	0.990869	2.37425e-07	HSPH1	heat shock protein family H (Hsp110) member 1
MSTRG.58005.1			ncbi_100048931	0.985041	1.32836e-06	HSPH1	heat shock protein family H (Hsp110) member 1
MSTRG.58006.1			ncbi_100048931	0.981404	2.83531e-06	HSPH1	heat shock protein family H (Hsp110) member 1
MSTRG.61571.1			ncbi_100048931	0.955228	5.98399e-05	HSPH1	heat shock protein family H (Hsp110) member 1
MSTRG.61997.5			ncbi_100048931	0.967551	1.96317e-05	HSPH1	heat shock protein family H (Hsp110) member 1
MSTRG.63521.1			ncbi_100048931	0.955757	5.74323e-05	HSPH1	heat shock protein family H (Hsp110) member 1
MSTRG.63521.2			ncbi_100048931	0.97754	5.4695e-06	HSPH1	heat shock protein family H (Hsp110) member 1
MSTRG.64268.1			ncbi_100048931	0.967512	1.97136e-05	HSPH1	heat shock protein family H (Hsp110) member 1
MSTRG.64269.1			ncbi_100048931	0.954155	6.49456e-05	HSPH1	heat shock protein family H (Hsp110) member 1
MSTRG.64270.1			ncbi_100048931	0.961223	3.63971e-05	HSPH1	heat shock protein family H (Hsp110) member 1
MSTRG.64270.2			ncbi_100048931	0.975151	7.77265e-06	HSPH1	heat shock protein family H (Hsp110) member 1
MSTRG.64319.1			ncbi_100048931	0.993827	6.04769e-08	HSPH1	heat shock protein family H (Hsp110) member 1
MSTRG.64320.1			ncbi_100048931	0.974514	8.48761e-06	HSPH1	heat shock protein family H (Hsp110) member 1
MSTRG.64321.1			ncbi_100048931	0.950841	8.26429e-05	HSPH1	heat shock protein family H (Hsp110) member 1
MSTRG.64419.1			ncbi_100048931	0.954391	6.37982e-05	HSPH1	heat shock protein family H (Hsp110) member 1
MSTRG.6975.1			ncbi_100048931	0.960846	3.7635e-05	HSPH1	heat shock protein family H (Hsp110) member 1
MSTRG.7875.1			ncbi_100048931	0.989348	4.0651e-07	HSPH1	heat shock protein family H (Hsp110) member 1
MSTRG.9403.1			ncbi_100048931	0.969745	1.53978e-05	HSPH1	heat shock protein family H (Hsp110) member 1
XR_001298964.2			ncbi_100048931	0.973072	1.02762e-05	HSPH1	heat shock protein family H (Hsp110) member 1
XR_001300380.2			ncbi_100048931	0.981258	2.9137e-06	HSPH1	heat shock protein family H (Hsp110) member 1
XR_002337297.1			ncbi_100048931	0.979576	3.92953e-06	HSPH1	heat shock protein family H (Hsp110) member 1
XR_002343190.1			ncbi_100048931	0.98601	1.05197e-06	HSPH1	heat shock protein family H (Hsp110) member 1
XR_002344150.1			ncbi_100048931	0.964252	2.74626e-05	HSPH1	heat shock protein family H (Hsp110) member 1
MSTRG.11484.11			ncbi_100048946	0.978221	4.91435e-06	RNASEL	ribonuclease L
MSTRG.11484.12			ncbi_100048946	0.960448	3.89762e-05	RNASEL	ribonuclease L
MSTRG.12813.1			ncbi_100048946	-0.957513	4.99301e-05	RNASEL	ribonuclease L
MSTRG.15987.1			ncbi_100048946	0.959472	4.24076e-05	RNASEL	ribonuclease L
MSTRG.16083.4			ncbi_100048946	0.951394	7.94789e-05	RNASEL	ribonuclease L
MSTRG.18068.1			ncbi_100048946	0.968534	1.76459e-05	RNASEL	ribonuclease L
MSTRG.1838.18			ncbi_100048946	-0.960731	3.80187e-05	RNASEL	ribonuclease L
MSTRG.19229.3			ncbi_100048946	0.965603	2.40301e-05	RNASEL	ribonuclease L
MSTRG.28254.2			ncbi_100048946	0.975852	7.0368e-06	RNASEL	ribonuclease L
MSTRG.29553.1			ncbi_100048946	0.950249	8.61263e-05	RNASEL	ribonuclease L
MSTRG.31870.1			ncbi_100048946	0.952317	7.43873e-05	RNASEL	ribonuclease L
MSTRG.31870.2			ncbi_100048946	0.962197	3.3327e-05	RNASEL	ribonuclease L
MSTRG.32510.3			ncbi_100048946	0.95979	4.12669e-05	RNASEL	ribonuclease L
MSTRG.34349.2			ncbi_100048946	0.958624	4.55571e-05	RNASEL	ribonuclease L
MSTRG.34349.3			ncbi_100048946	0.973774	9.37492e-06	RNASEL	ribonuclease L
MSTRG.36664.1			ncbi_100048946	0.960218	3.97655e-05	RNASEL	ribonuclease L
MSTRG.39167.3			ncbi_100048946	0.955162	6.01476e-05	RNASEL	ribonuclease L
MSTRG.43164.1			ncbi_100048946	0.972545	1.09922e-05	RNASEL	ribonuclease L
MSTRG.44575.1			ncbi_100048946	-0.954039	6.55129e-05	RNASEL	ribonuclease L
MSTRG.46601.1			ncbi_100048946	0.951604	7.82988e-05	RNASEL	ribonuclease L
MSTRG.53044.3			ncbi_100048946	0.952916	7.12119e-05	RNASEL	ribonuclease L
MSTRG.55335.1			ncbi_100048946	-0.984551	1.48645e-06	RNASEL	ribonuclease L
MSTRG.55990.1			ncbi_100048946	0.956935	5.23163e-05	RNASEL	ribonuclease L
MSTRG.56000.2			ncbi_100048946	0.960152	3.99956e-05	RNASEL	ribonuclease L
MSTRG.57220.3			ncbi_100048946	0.955549	5.83715e-05	RNASEL	ribonuclease L
MSTRG.57585.2			ncbi_100048946	0.950121	8.68943e-05	RNASEL	ribonuclease L
MSTRG.58666.4			ncbi_100048946	0.977822	5.23466e-06	RNASEL	ribonuclease L
MSTRG.67653.3			ncbi_100048946	0.953808	6.66605e-05	RNASEL	ribonuclease L
MSTRG.68139.7			ncbi_100048946	0.953839	6.6505e-05	RNASEL	ribonuclease L
MSTRG.68563.1			ncbi_100048946	0.965604	2.40271e-05	RNASEL	ribonuclease L
MSTRG.7140.1			ncbi_100048946	0.965643	2.39329e-05	RNASEL	ribonuclease L
MSTRG.8609.1			ncbi_100048946	0.971135	1.30793e-05	RNASEL	ribonuclease L
XR_001302077.2			ncbi_100048946	0.959874	4.09679e-05	RNASEL	ribonuclease L
XR_001302198.2			ncbi_100048946	0.955285	5.95789e-05	RNASEL	ribonuclease L
XR_002335923.1			ncbi_100048946	0.957719	4.9098e-05	RNASEL	ribonuclease L
XR_002335925.1			ncbi_100048946	0.951889	7.67211e-05	RNASEL	ribonuclease L
XR_002336086.1			ncbi_100048946	0.976693	6.22087e-06	RNASEL	ribonuclease L
XR_002337729.1			ncbi_100048946	0.951069	8.13291e-05	RNASEL	ribonuclease L
XR_002338068.1			ncbi_100048946	0.961014	3.70806e-05	RNASEL	ribonuclease L
XR_002338913.1			ncbi_100048946	0.975481	7.4196e-06	RNASEL	ribonuclease L
XR_002339231.1			ncbi_100048946	0.969207	1.637e-05	RNASEL	ribonuclease L
XR_002339908.1			ncbi_100048946	0.956706	5.32859e-05	RNASEL	ribonuclease L
XR_002340613.1			ncbi_100048946	0.974388	8.63392e-06	RNASEL	ribonuclease L
XR_002340840.1			ncbi_100048946	0.962736	3.17104e-05	RNASEL	ribonuclease L
XR_002342749.1			ncbi_100048946	0.95873	4.51562e-05	RNASEL	ribonuclease L
XR_002343957.1			ncbi_100048946	0.975384	7.52239e-06	RNASEL	ribonuclease L
XR_002344591.1			ncbi_100048946	0.959642	4.17954e-05	RNASEL	ribonuclease L
XR_002344637.1			ncbi_100048946	0.961585	3.52336e-05	RNASEL	ribonuclease L
XR_002344787.1			ncbi_100048946	0.966051	2.29616e-05	RNASEL	ribonuclease L
XR_002344843.1			ncbi_100048946	0.95773	4.90541e-05	RNASEL	ribonuclease L
XR_002345323.1			ncbi_100048946	0.961793	3.45765e-05	RNASEL	ribonuclease L
XR_002346229.1			ncbi_100048946	0.952564	7.30661e-05	RNASEL	ribonuclease L
XR_002346633.1			ncbi_100048946	0.960657	3.82683e-05	RNASEL	ribonuclease L
XR_299046.2			ncbi_100048946	0.965984	2.31192e-05	RNASEL	ribonuclease L
XR_309131.3			ncbi_100048946	0.979651	3.88006e-06	RNASEL	ribonuclease L
MSTRG.11484.12			ncbi_100048951	0.951129	8.09822e-05	SLC15A2	solute carrier family 15 member 2
MSTRG.12403.3			ncbi_100048951	0.955238	5.97936e-05	SLC15A2	solute carrier family 15 member 2
MSTRG.20733.1			ncbi_100048951	0.959571	4.20513e-05	SLC15A2	solute carrier family 15 member 2
MSTRG.34349.2			ncbi_100048951	0.955	6.08998e-05	SLC15A2	solute carrier family 15 member 2
MSTRG.51709.1			ncbi_100048951	0.961351	3.59837e-05	SLC15A2	solute carrier family 15 member 2
MSTRG.66051.4			ncbi_100048951	0.951778	7.7332e-05	SLC15A2	solute carrier family 15 member 2
MSTRG.1065.1			ncbi_100049662	0.968138	1.84267e-05	BRCA1	BRCA1, DNA repair associated, transcript variant X16
MSTRG.1065.4			ncbi_100049662	0.971426	1.26274e-05	BRCA1	BRCA1, DNA repair associated, transcript variant X16
MSTRG.11484.11			ncbi_100049662	0.965894	2.33312e-05	BRCA1	BRCA1, DNA repair associated, transcript variant X16
MSTRG.11484.12			ncbi_100049662	0.955437	5.888e-05	BRCA1	BRCA1, DNA repair associated, transcript variant X16
MSTRG.12403.3			ncbi_100049662	0.968958	1.68331e-05	BRCA1	BRCA1, DNA repair associated, transcript variant X16
MSTRG.12991.2			ncbi_100049662	0.979937	3.69336e-06	BRCA1	BRCA1, DNA repair associated, transcript variant X16
MSTRG.13509.1			ncbi_100049662	-0.964348	2.72059e-05	BRCA1	BRCA1, DNA repair associated, transcript variant X16
MSTRG.13755.8			ncbi_100049662	0.973853	9.27786e-06	BRCA1	BRCA1, DNA repair associated, transcript variant X16
MSTRG.16083.4			ncbi_100049662	0.955807	5.72097e-05	BRCA1	BRCA1, DNA repair associated, transcript variant X16
MSTRG.17524.1			ncbi_100049662	0.97165	1.22875e-05	BRCA1	BRCA1, DNA repair associated, transcript variant X16
MSTRG.18068.2			ncbi_100049662	0.969365	1.60802e-05	BRCA1	BRCA1, DNA repair associated, transcript variant X16
MSTRG.18156.1			ncbi_100049662	0.952061	7.57771e-05	BRCA1	BRCA1, DNA repair associated, transcript variant X16
MSTRG.18488.1			ncbi_100049662	0.984425	1.52914e-06	BRCA1	BRCA1, DNA repair associated, transcript variant X16
MSTRG.19229.7			ncbi_100049662	0.963715	2.89178e-05	BRCA1	BRCA1, DNA repair associated, transcript variant X16
MSTRG.25677.3			ncbi_100049662	0.972238	1.14243e-05	BRCA1	BRCA1, DNA repair associated, transcript variant X16
MSTRG.26245.1			ncbi_100049662	0.959581	4.20142e-05	BRCA1	BRCA1, DNA repair associated, transcript variant X16
MSTRG.28254.2			ncbi_100049662	0.955776	5.73469e-05	BRCA1	BRCA1, DNA repair associated, transcript variant X16
MSTRG.29553.1			ncbi_100049662	0.974985	7.9544e-06	BRCA1	BRCA1, DNA repair associated, transcript variant X16
MSTRG.31590.2			ncbi_100049662	0.955389	5.91028e-05	BRCA1	BRCA1, DNA repair associated, transcript variant X16
MSTRG.31870.2			ncbi_100049662	0.96572	2.37466e-05	BRCA1	BRCA1, DNA repair associated, transcript variant X16
MSTRG.32650.1			ncbi_100049662	-0.961823	3.44839e-05	BRCA1	BRCA1, DNA repair associated, transcript variant X16
MSTRG.34349.2			ncbi_100049662	0.9721	1.16224e-05	BRCA1	BRCA1, DNA repair associated, transcript variant X16
MSTRG.35165.7			ncbi_100049662	0.975012	7.92476e-06	BRCA1	BRCA1, DNA repair associated, transcript variant X16
MSTRG.35523.1			ncbi_100049662	0.964508	2.67852e-05	BRCA1	BRCA1, DNA repair associated, transcript variant X16
MSTRG.36163.1			ncbi_100049662	0.971283	1.28478e-05	BRCA1	BRCA1, DNA repair associated, transcript variant X16
MSTRG.38391.1			ncbi_100049662	0.961688	3.49077e-05	BRCA1	BRCA1, DNA repair associated, transcript variant X16
MSTRG.38395.2			ncbi_100049662	0.957348	5.06043e-05	BRCA1	BRCA1, DNA repair associated, transcript variant X16
MSTRG.3941.7			ncbi_100049662	-0.952375	7.40764e-05	BRCA1	BRCA1, DNA repair associated, transcript variant X16
MSTRG.4250.1			ncbi_100049662	-0.963999	2.81397e-05	BRCA1	BRCA1, DNA repair associated, transcript variant X16
MSTRG.43164.1			ncbi_100049662	0.963568	2.93265e-05	BRCA1	BRCA1, DNA repair associated, transcript variant X16
MSTRG.44575.1			ncbi_100049662	-0.959326	4.29374e-05	BRCA1	BRCA1, DNA repair associated, transcript variant X16
MSTRG.45480.2			ncbi_100049662	0.961427	3.57373e-05	BRCA1	BRCA1, DNA repair associated, transcript variant X16
MSTRG.46743.6			ncbi_100049662	0.988841	4.78123e-07	BRCA1	BRCA1, DNA repair associated, transcript variant X16
MSTRG.48253.1			ncbi_100049662	0.9778	5.25239e-06	BRCA1	BRCA1, DNA repair associated, transcript variant X16
MSTRG.48479.1			ncbi_100049662	0.969449	1.59278e-05	BRCA1	BRCA1, DNA repair associated, transcript variant X16
MSTRG.48996.1			ncbi_100049662	0.966222	2.25626e-05	BRCA1	BRCA1, DNA repair associated, transcript variant X16
MSTRG.52364.2			ncbi_100049662	-0.969154	1.64683e-05	BRCA1	BRCA1, DNA repair associated, transcript variant X16
MSTRG.53021.5			ncbi_100049662	0.964936	2.56834e-05	BRCA1	BRCA1, DNA repair associated, transcript variant X16
MSTRG.53044.3			ncbi_100049662	0.973571	9.6296e-06	BRCA1	BRCA1, DNA repair associated, transcript variant X16
MSTRG.55990.1			ncbi_100049662	0.967554	1.96248e-05	BRCA1	BRCA1, DNA repair associated, transcript variant X16
MSTRG.56000.2			ncbi_100049662	0.980609	3.28053e-06	BRCA1	BRCA1, DNA repair associated, transcript variant X16
MSTRG.57585.2			ncbi_100049662	0.970657	1.38465e-05	BRCA1	BRCA1, DNA repair associated, transcript variant X16
MSTRG.58666.4			ncbi_100049662	0.952273	7.46264e-05	BRCA1	BRCA1, DNA repair associated, transcript variant X16
MSTRG.66051.4			ncbi_100049662	0.986138	1.0188e-06	BRCA1	BRCA1, DNA repair associated, transcript variant X16
MSTRG.67653.3			ncbi_100049662	0.959494	4.2329e-05	BRCA1	BRCA1, DNA repair associated, transcript variant X16
MSTRG.6817.1			ncbi_100049662	0.971836	1.20096e-05	BRCA1	BRCA1, DNA repair associated, transcript variant X16
MSTRG.7140.1			ncbi_100049662	0.966856	2.11279e-05	BRCA1	BRCA1, DNA repair associated, transcript variant X16
MSTRG.8085.1			ncbi_100049662	0.954226	6.45992e-05	BRCA1	BRCA1, DNA repair associated, transcript variant X16
MSTRG.9821.1			ncbi_100049662	0.957799	4.87772e-05	BRCA1	BRCA1, DNA repair associated, transcript variant X16
XR_001298513.2			ncbi_100049662	0.958601	4.5644e-05	BRCA1	BRCA1, DNA repair associated, transcript variant X16
XR_001301839.2			ncbi_100049662	0.955773	5.73598e-05	BRCA1	BRCA1, DNA repair associated, transcript variant X16
XR_001302077.2			ncbi_100049662	0.950128	8.68525e-05	BRCA1	BRCA1, DNA repair associated, transcript variant X16
XR_001303053.2			ncbi_100049662	0.961884	3.42942e-05	BRCA1	BRCA1, DNA repair associated, transcript variant X16
XR_001308431.2			ncbi_100049662	0.955852	5.70102e-05	BRCA1	BRCA1, DNA repair associated, transcript variant X16
XR_002335923.1			ncbi_100049662	0.967583	1.95651e-05	BRCA1	BRCA1, DNA repair associated, transcript variant X16
XR_002336086.1			ncbi_100049662	0.957723	4.90798e-05	BRCA1	BRCA1, DNA repair associated, transcript variant X16
XR_002337413.1			ncbi_100049662	0.960817	3.77315e-05	BRCA1	BRCA1, DNA repair associated, transcript variant X16
XR_002337463.1			ncbi_100049662	0.973803	9.33895e-06	BRCA1	BRCA1, DNA repair associated, transcript variant X16
XR_002337729.1			ncbi_100049662	0.956952	5.22459e-05	BRCA1	BRCA1, DNA repair associated, transcript variant X16
XR_002338068.1			ncbi_100049662	0.95583	5.71057e-05	BRCA1	BRCA1, DNA repair associated, transcript variant X16
XR_002338550.1			ncbi_100049662	-0.953896	6.62206e-05	BRCA1	BRCA1, DNA repair associated, transcript variant X16
XR_002338711.1			ncbi_100049662	0.984264	1.5848e-06	BRCA1	BRCA1, DNA repair associated, transcript variant X16
XR_002338840.1			ncbi_100049662	0.966443	2.20549e-05	BRCA1	BRCA1, DNA repair associated, transcript variant X16
XR_002338913.1			ncbi_100049662	0.96076	3.79216e-05	BRCA1	BRCA1, DNA repair associated, transcript variant X16
XR_002340613.1			ncbi_100049662	0.958081	4.76581e-05	BRCA1	BRCA1, DNA repair associated, transcript variant X16
XR_002340840.1			ncbi_100049662	0.959927	4.07822e-05	BRCA1	BRCA1, DNA repair associated, transcript variant X16
XR_002340863.1			ncbi_100049662	0.973413	9.83087e-06	BRCA1	BRCA1, DNA repair associated, transcript variant X16
XR_002341460.1			ncbi_100049662	0.955432	5.89046e-05	BRCA1	BRCA1, DNA repair associated, transcript variant X16
XR_002342741.1			ncbi_100049662	0.959053	4.39451e-05	BRCA1	BRCA1, DNA repair associated, transcript variant X16
XR_002342749.1			ncbi_100049662	0.953053	7.04975e-05	BRCA1	BRCA1, DNA repair associated, transcript variant X16
XR_002342824.1			ncbi_100049662	0.976998	5.94242e-06	BRCA1	BRCA1, DNA repair associated, transcript variant X16
XR_002343519.1			ncbi_100049662	0.953517	6.8118e-05	BRCA1	BRCA1, DNA repair associated, transcript variant X16
XR_002343865.1			ncbi_100049662	0.956993	5.20739e-05	BRCA1	BRCA1, DNA repair associated, transcript variant X16
XR_002343957.1			ncbi_100049662	0.965272	2.48394e-05	BRCA1	BRCA1, DNA repair associated, transcript variant X16
XR_002344136.1			ncbi_100049662	0.957997	4.79907e-05	BRCA1	BRCA1, DNA repair associated, transcript variant X16
XR_002344591.1			ncbi_100049662	0.954306	6.42063e-05	BRCA1	BRCA1, DNA repair associated, transcript variant X16
XR_002344637.1			ncbi_100049662	0.964221	2.75448e-05	BRCA1	BRCA1, DNA repair associated, transcript variant X16
XR_002344843.1			ncbi_100049662	0.965168	2.50994e-05	BRCA1	BRCA1, DNA repair associated, transcript variant X16
XR_002344963.1			ncbi_100049662	0.968628	1.74624e-05	BRCA1	BRCA1, DNA repair associated, transcript variant X16
XR_002345504.1			ncbi_100049662	0.970848	1.35356e-05	BRCA1	BRCA1, DNA repair associated, transcript variant X16
XR_298066.3			ncbi_100049662	0.967672	1.93791e-05	BRCA1	BRCA1, DNA repair associated, transcript variant X16
XR_309131.3			ncbi_100049662	0.962982	3.09913e-05	BRCA1	BRCA1, DNA repair associated, transcript variant X16
MSTRG.60944.2			ncbi_100049668	0.968827	1.7081e-05	TFAP2A	transcription factor AP-2 alpha, transcript variant X3
MSTRG.9906.4			ncbi_100049668	0.973392	9.85811e-06	TFAP2A	transcription factor AP-2 alpha, transcript variant X3
MSTRG.11484.11			ncbi_100049675	0.986728	8.75339e-07	HPS6	HPS6, biogenesis of lysosomal organelles complex 2 subunit 3
MSTRG.11484.12			ncbi_100049675	0.97819	4.93809e-06	HPS6	HPS6, biogenesis of lysosomal organelles complex 2 subunit 3
MSTRG.12089.3			ncbi_100049675	0.966642	2.16047e-05	HPS6	HPS6, biogenesis of lysosomal organelles complex 2 subunit 3
MSTRG.12991.2			ncbi_100049675	0.957993	4.80075e-05	HPS6	HPS6, biogenesis of lysosomal organelles complex 2 subunit 3
MSTRG.13509.1			ncbi_100049675	-0.951548	7.86146e-05	HPS6	HPS6, biogenesis of lysosomal organelles complex 2 subunit 3
MSTRG.13616.7			ncbi_100049675	0.976637	6.27341e-06	HPS6	HPS6, biogenesis of lysosomal organelles complex 2 subunit 3
MSTRG.13755.8			ncbi_100049675	0.973086	1.0258e-05	HPS6	HPS6, biogenesis of lysosomal organelles complex 2 subunit 3
MSTRG.14800.2			ncbi_100049675	0.952815	7.17406e-05	HPS6	HPS6, biogenesis of lysosomal organelles complex 2 subunit 3
MSTRG.15435.1			ncbi_100049675	0.958189	4.72338e-05	HPS6	HPS6, biogenesis of lysosomal organelles complex 2 subunit 3
MSTRG.15987.1			ncbi_100049675	0.996746	6.44973e-09	HPS6	HPS6, biogenesis of lysosomal organelles complex 2 subunit 3
MSTRG.16083.2			ncbi_100049675	0.965419	2.44785e-05	HPS6	HPS6, biogenesis of lysosomal organelles complex 2 subunit 3
MSTRG.16083.4			ncbi_100049675	0.994262	4.68623e-08	HPS6	HPS6, biogenesis of lysosomal organelles complex 2 subunit 3
MSTRG.17524.1			ncbi_100049675	0.974275	8.76765e-06	HPS6	HPS6, biogenesis of lysosomal organelles complex 2 subunit 3
MSTRG.17875.3			ncbi_100049675	0.979702	3.8464e-06	HPS6	HPS6, biogenesis of lysosomal organelles complex 2 subunit 3
MSTRG.18068.2			ncbi_100049675	0.963004	3.09279e-05	HPS6	HPS6, biogenesis of lysosomal organelles complex 2 subunit 3
MSTRG.18156.1			ncbi_100049675	0.955849	5.70194e-05	HPS6	HPS6, biogenesis of lysosomal organelles complex 2 subunit 3
MSTRG.1838.18			ncbi_100049675	-0.965431	2.44478e-05	HPS6	HPS6, biogenesis of lysosomal organelles complex 2 subunit 3
MSTRG.18488.1			ncbi_100049675	0.971824	1.20269e-05	HPS6	HPS6, biogenesis of lysosomal organelles complex 2 subunit 3
MSTRG.19229.7			ncbi_100049675	0.992112	1.42411e-07	HPS6	HPS6, biogenesis of lysosomal organelles complex 2 subunit 3
MSTRG.19229.8			ncbi_100049675	0.957935	4.82342e-05	HPS6	HPS6, biogenesis of lysosomal organelles complex 2 subunit 3
MSTRG.25419.1			ncbi_100049675	0.975956	6.93165e-06	HPS6	HPS6, biogenesis of lysosomal organelles complex 2 subunit 3
MSTRG.25677.3			ncbi_100049675	0.953857	6.64166e-05	HPS6	HPS6, biogenesis of lysosomal organelles complex 2 subunit 3
MSTRG.26245.1			ncbi_100049675	0.985426	1.21319e-06	HPS6	HPS6, biogenesis of lysosomal organelles complex 2 subunit 3
MSTRG.28254.2			ncbi_100049675	0.992669	1.10261e-07	HPS6	HPS6, biogenesis of lysosomal organelles complex 2 subunit 3
MSTRG.28463.1			ncbi_100049675	0.962791	3.15503e-05	HPS6	HPS6, biogenesis of lysosomal organelles complex 2 subunit 3
MSTRG.29553.1			ncbi_100049675	0.976944	5.99139e-06	HPS6	HPS6, biogenesis of lysosomal organelles complex 2 subunit 3
MSTRG.30548.1			ncbi_100049675	0.956117	5.58341e-05	HPS6	HPS6, biogenesis of lysosomal organelles complex 2 subunit 3
MSTRG.31590.2			ncbi_100049675	0.988235	5.74973e-07	HPS6	HPS6, biogenesis of lysosomal organelles complex 2 subunit 3
MSTRG.31870.1			ncbi_100049675	0.964391	2.70927e-05	HPS6	HPS6, biogenesis of lysosomal organelles complex 2 subunit 3
MSTRG.31870.2			ncbi_100049675	0.981579	2.74375e-06	HPS6	HPS6, biogenesis of lysosomal organelles complex 2 subunit 3
MSTRG.32510.3			ncbi_100049675	0.994127	5.08093e-08	HPS6	HPS6, biogenesis of lysosomal organelles complex 2 subunit 3
MSTRG.32510.4			ncbi_100049675	0.963452	2.96502e-05	HPS6	HPS6, biogenesis of lysosomal organelles complex 2 subunit 3
MSTRG.34349.2			ncbi_100049675	0.989572	3.77378e-07	HPS6	HPS6, biogenesis of lysosomal organelles complex 2 subunit 3
MSTRG.34349.3			ncbi_100049675	0.988717	4.96923e-07	HPS6	HPS6, biogenesis of lysosomal organelles complex 2 subunit 3
MSTRG.35165.7			ncbi_100049675	0.977899	5.1712e-06	HPS6	HPS6, biogenesis of lysosomal organelles complex 2 subunit 3
MSTRG.35523.1			ncbi_100049675	0.973868	9.25849e-06	HPS6	HPS6, biogenesis of lysosomal organelles complex 2 subunit 3
MSTRG.36163.1			ncbi_100049675	0.982257	2.40784e-06	HPS6	HPS6, biogenesis of lysosomal organelles complex 2 subunit 3
MSTRG.36664.1			ncbi_100049675	0.979103	4.25554e-06	HPS6	HPS6, biogenesis of lysosomal organelles complex 2 subunit 3
MSTRG.38391.1			ncbi_100049675	0.954585	6.28629e-05	HPS6	HPS6, biogenesis of lysosomal organelles complex 2 subunit 3
MSTRG.38395.1			ncbi_100049675	0.957706	4.91494e-05	HPS6	HPS6, biogenesis of lysosomal organelles complex 2 subunit 3
MSTRG.38395.2			ncbi_100049675	0.960269	3.95893e-05	HPS6	HPS6, biogenesis of lysosomal organelles complex 2 subunit 3
MSTRG.39167.3			ncbi_100049675	0.951478	7.90078e-05	HPS6	HPS6, biogenesis of lysosomal organelles complex 2 subunit 3
MSTRG.43164.1			ncbi_100049675	0.996256	1.05388e-08	HPS6	HPS6, biogenesis of lysosomal organelles complex 2 subunit 3
MSTRG.44575.1			ncbi_100049675	-0.968882	1.69763e-05	HPS6	HPS6, biogenesis of lysosomal organelles complex 2 subunit 3
MSTRG.45361.1			ncbi_100049675	0.975821	7.06807e-06	HPS6	HPS6, biogenesis of lysosomal organelles complex 2 subunit 3
MSTRG.45402.1			ncbi_100049675	-0.973968	9.13636e-06	HPS6	HPS6, biogenesis of lysosomal organelles complex 2 subunit 3
MSTRG.45480.2			ncbi_100049675	0.974477	8.53075e-06	HPS6	HPS6, biogenesis of lysosomal organelles complex 2 subunit 3
MSTRG.4566.1			ncbi_100049675	0.960461	3.89339e-05	HPS6	HPS6, biogenesis of lysosomal organelles complex 2 subunit 3
MSTRG.46469.2			ncbi_100049675	0.981085	3.00867e-06	HPS6	HPS6, biogenesis of lysosomal organelles complex 2 subunit 3
MSTRG.46601.1			ncbi_100049675	0.962079	3.3691e-05	HPS6	HPS6, biogenesis of lysosomal organelles complex 2 subunit 3
MSTRG.46743.6			ncbi_100049675	0.962226	3.32408e-05	HPS6	HPS6, biogenesis of lysosomal organelles complex 2 subunit 3
MSTRG.48253.1			ncbi_100049675	0.981524	2.77246e-06	HPS6	HPS6, biogenesis of lysosomal organelles complex 2 subunit 3
MSTRG.48479.1			ncbi_100049675	0.972226	1.14422e-05	HPS6	HPS6, biogenesis of lysosomal organelles complex 2 subunit 3
MSTRG.48996.1			ncbi_100049675	0.960483	3.8859e-05	HPS6	HPS6, biogenesis of lysosomal organelles complex 2 subunit 3
MSTRG.50627.1			ncbi_100049675	0.95778	4.88518e-05	HPS6	HPS6, biogenesis of lysosomal organelles complex 2 subunit 3
MSTRG.50878.1			ncbi_100049675	0.968899	1.69456e-05	HPS6	HPS6, biogenesis of lysosomal organelles complex 2 subunit 3
MSTRG.53021.5			ncbi_100049675	0.985725	1.1286e-06	HPS6	HPS6, biogenesis of lysosomal organelles complex 2 subunit 3
MSTRG.53044.3			ncbi_100049675	0.992563	1.15936e-07	HPS6	HPS6, biogenesis of lysosomal organelles complex 2 subunit 3
MSTRG.53091.1			ncbi_100049675	0.97592	6.9684e-06	HPS6	HPS6, biogenesis of lysosomal organelles complex 2 subunit 3
MSTRG.53152.5			ncbi_100049675	0.981636	2.71444e-06	HPS6	HPS6, biogenesis of lysosomal organelles complex 2 subunit 3
MSTRG.55335.1			ncbi_100049675	-0.962321	3.2952e-05	HPS6	HPS6, biogenesis of lysosomal organelles complex 2 subunit 3
MSTRG.55990.1			ncbi_100049675	0.993515	7.18545e-08	HPS6	HPS6, biogenesis of lysosomal organelles complex 2 subunit 3
MSTRG.56000.2			ncbi_100049675	0.988748	4.92111e-07	HPS6	HPS6, biogenesis of lysosomal organelles complex 2 subunit 3
MSTRG.57220.3			ncbi_100049675	0.968024	1.86566e-05	HPS6	HPS6, biogenesis of lysosomal organelles complex 2 subunit 3
MSTRG.57585.2			ncbi_100049675	0.990939	2.31115e-07	HPS6	HPS6, biogenesis of lysosomal organelles complex 2 subunit 3
MSTRG.58666.4			ncbi_100049675	0.975317	7.59401e-06	HPS6	HPS6, biogenesis of lysosomal organelles complex 2 subunit 3
MSTRG.60944.2			ncbi_100049675	0.951835	7.70151e-05	HPS6	HPS6, biogenesis of lysosomal organelles complex 2 subunit 3
MSTRG.61866.1			ncbi_100049675	0.967193	2.03932e-05	HPS6	HPS6, biogenesis of lysosomal organelles complex 2 subunit 3
MSTRG.63434.4			ncbi_100049675	0.958648	4.54652e-05	HPS6	HPS6, biogenesis of lysosomal organelles complex 2 subunit 3
MSTRG.66051.4			ncbi_100049675	0.967104	2.05847e-05	HPS6	HPS6, biogenesis of lysosomal organelles complex 2 subunit 3
MSTRG.67653.3			ncbi_100049675	0.997537	2.43564e-09	HPS6	HPS6, biogenesis of lysosomal organelles complex 2 subunit 3
MSTRG.67843.3			ncbi_100049675	0.973256	1.00344e-05	HPS6	HPS6, biogenesis of lysosomal organelles complex 2 subunit 3
MSTRG.6817.1			ncbi_100049675	0.958643	4.54829e-05	HPS6	HPS6, biogenesis of lysosomal organelles complex 2 subunit 3
MSTRG.68354.1			ncbi_100049675	0.979458	4.00927e-06	HPS6	HPS6, biogenesis of lysosomal organelles complex 2 subunit 3
MSTRG.68563.1			ncbi_100049675	0.982091	2.48715e-06	HPS6	HPS6, biogenesis of lysosomal organelles complex 2 subunit 3
MSTRG.7059.4			ncbi_100049675	-0.968112	1.84803e-05	HPS6	HPS6, biogenesis of lysosomal organelles complex 2 subunit 3
MSTRG.7140.1			ncbi_100049675	0.979278	4.13334e-06	HPS6	HPS6, biogenesis of lysosomal organelles complex 2 subunit 3
MSTRG.7200.11			ncbi_100049675	0.984592	1.47277e-06	HPS6	HPS6, biogenesis of lysosomal organelles complex 2 subunit 3
MSTRG.7200.12			ncbi_100049675	0.955699	5.76929e-05	HPS6	HPS6, biogenesis of lysosomal organelles complex 2 subunit 3
MSTRG.8085.1			ncbi_100049675	0.978699	4.54916e-06	HPS6	HPS6, biogenesis of lysosomal organelles complex 2 subunit 3
MSTRG.9821.1			ncbi_100049675	0.965216	2.4979e-05	HPS6	HPS6, biogenesis of lysosomal organelles complex 2 subunit 3
XR_001298513.2			ncbi_100049675	0.97332	9.95072e-06	HPS6	HPS6, biogenesis of lysosomal organelles complex 2 subunit 3
XR_001301839.2			ncbi_100049675	0.953926	6.607e-05	HPS6	HPS6, biogenesis of lysosomal organelles complex 2 subunit 3
XR_001302077.2			ncbi_100049675	0.989437	3.94789e-07	HPS6	HPS6, biogenesis of lysosomal organelles complex 2 subunit 3
XR_001302198.2			ncbi_100049675	0.952305	7.44509e-05	HPS6	HPS6, biogenesis of lysosomal organelles complex 2 subunit 3
XR_001303053.2			ncbi_100049675	0.970139	1.47143e-05	HPS6	HPS6, biogenesis of lysosomal organelles complex 2 subunit 3
XR_001303830.2			ncbi_100049675	0.965986	2.31143e-05	HPS6	HPS6, biogenesis of lysosomal organelles complex 2 subunit 3
XR_001304151.2			ncbi_100049675	0.986907	8.35002e-07	HPS6	HPS6, biogenesis of lysosomal organelles complex 2 subunit 3
XR_001304374.2			ncbi_100049675	0.964787	2.60636e-05	HPS6	HPS6, biogenesis of lysosomal organelles complex 2 subunit 3
XR_001308431.2			ncbi_100049675	0.981219	2.93465e-06	HPS6	HPS6, biogenesis of lysosomal organelles complex 2 subunit 3
XR_002335923.1			ncbi_100049675	0.994444	4.18694e-08	HPS6	HPS6, biogenesis of lysosomal organelles complex 2 subunit 3
XR_002335925.1			ncbi_100049675	0.979644	3.8848e-06	HPS6	HPS6, biogenesis of lysosomal organelles complex 2 subunit 3
XR_002336086.1			ncbi_100049675	0.994969	2.95836e-08	HPS6	HPS6, biogenesis of lysosomal organelles complex 2 subunit 3
XR_002336517.1			ncbi_100049675	0.965572	2.41052e-05	HPS6	HPS6, biogenesis of lysosomal organelles complex 2 subunit 3
XR_002336638.1			ncbi_100049675	0.970127	1.47352e-05	HPS6	HPS6, biogenesis of lysosomal organelles complex 2 subunit 3
XR_002337073.1			ncbi_100049675	0.992842	1.01462e-07	HPS6	HPS6, biogenesis of lysosomal organelles complex 2 subunit 3
XR_002337077.1			ncbi_100049675	0.963101	3.06487e-05	HPS6	HPS6, biogenesis of lysosomal organelles complex 2 subunit 3
XR_002337152.1			ncbi_100049675	0.969654	1.55594e-05	HPS6	HPS6, biogenesis of lysosomal organelles complex 2 subunit 3
XR_002337195.1			ncbi_100049675	0.982526	2.28299e-06	HPS6	HPS6, biogenesis of lysosomal organelles complex 2 subunit 3
XR_002337363.1			ncbi_100049675	0.96404	2.803e-05	HPS6	HPS6, biogenesis of lysosomal organelles complex 2 subunit 3
XR_002337413.1			ncbi_100049675	0.973112	1.02228e-05	HPS6	HPS6, biogenesis of lysosomal organelles complex 2 subunit 3
XR_002337463.1			ncbi_100049675	0.959249	4.32211e-05	HPS6	HPS6, biogenesis of lysosomal organelles complex 2 subunit 3
XR_002337729.1			ncbi_100049675	0.988019	6.12671e-07	HPS6	HPS6, biogenesis of lysosomal organelles complex 2 subunit 3
XR_002338068.1			ncbi_100049675	0.987187	7.74229e-07	HPS6	HPS6, biogenesis of lysosomal organelles complex 2 subunit 3
XR_002338550.1			ncbi_100049675	-0.964522	2.675e-05	HPS6	HPS6, biogenesis of lysosomal organelles complex 2 subunit 3
XR_002338711.1			ncbi_100049675	0.967885	1.89396e-05	HPS6	HPS6, biogenesis of lysosomal organelles complex 2 subunit 3
XR_002338840.1			ncbi_100049675	0.964241	2.74922e-05	HPS6	HPS6, biogenesis of lysosomal organelles complex 2 subunit 3
XR_002338913.1			ncbi_100049675	0.962749	3.16729e-05	HPS6	HPS6, biogenesis of lysosomal organelles complex 2 subunit 3
XR_002339231.1			ncbi_100049675	0.964408	2.70478e-05	HPS6	HPS6, biogenesis of lysosomal organelles complex 2 subunit 3
XR_002339552.1			ncbi_100049675	0.966843	2.11569e-05	HPS6	HPS6, biogenesis of lysosomal organelles complex 2 subunit 3
XR_002340151.1			ncbi_100049675	0.958374	4.65165e-05	HPS6	HPS6, biogenesis of lysosomal organelles complex 2 subunit 3
XR_002340612.1			ncbi_100049675	0.964886	2.58096e-05	HPS6	HPS6, biogenesis of lysosomal organelles complex 2 subunit 3
XR_002340613.1			ncbi_100049675	0.993697	6.50476e-08	HPS6	HPS6, biogenesis of lysosomal organelles complex 2 subunit 3
XR_002340667.1			ncbi_100049675	0.957305	5.07802e-05	HPS6	HPS6, biogenesis of lysosomal organelles complex 2 subunit 3
XR_002340668.1			ncbi_100049675	0.957305	5.07802e-05	HPS6	HPS6, biogenesis of lysosomal organelles complex 2 subunit 3
XR_002340840.1			ncbi_100049675	0.989599	3.73999e-07	HPS6	HPS6, biogenesis of lysosomal organelles complex 2 subunit 3
XR_002340863.1			ncbi_100049675	0.971628	1.23202e-05	HPS6	HPS6, biogenesis of lysosomal organelles complex 2 subunit 3
XR_002341137.1			ncbi_100049675	0.964124	2.78043e-05	HPS6	HPS6, biogenesis of lysosomal organelles complex 2 subunit 3
XR_002341460.1			ncbi_100049675	0.98947	3.90452e-07	HPS6	HPS6, biogenesis of lysosomal organelles complex 2 subunit 3
XR_002341919.1			ncbi_100049675	0.980995	3.05874e-06	HPS6	HPS6, biogenesis of lysosomal organelles complex 2 subunit 3
XR_002342235.1			ncbi_100049675	0.957607	4.95479e-05	HPS6	HPS6, biogenesis of lysosomal organelles complex 2 subunit 3
XR_002342528.1			ncbi_100049675	0.997609	2.19643e-09	HPS6	HPS6, biogenesis of lysosomal organelles complex 2 subunit 3
XR_002342741.1			ncbi_100049675	0.956275	5.51419e-05	HPS6	HPS6, biogenesis of lysosomal organelles complex 2 subunit 3
XR_002342749.1			ncbi_100049675	0.998697	2.62372e-10	HPS6	HPS6, biogenesis of lysosomal organelles complex 2 subunit 3
XR_002342824.1			ncbi_100049675	0.971788	1.20799e-05	HPS6	HPS6, biogenesis of lysosomal organelles complex 2 subunit 3
XR_002342869.1			ncbi_100049675	0.977812	5.24255e-06	HPS6	HPS6, biogenesis of lysosomal organelles complex 2 subunit 3
XR_002343457.1			ncbi_100049675	0.973082	1.02633e-05	HPS6	HPS6, biogenesis of lysosomal organelles complex 2 subunit 3
XR_002343519.1			ncbi_100049675	0.982612	2.24395e-06	HPS6	HPS6, biogenesis of lysosomal organelles complex 2 subunit 3
XR_002343843.1			ncbi_100049675	0.961277	3.62229e-05	HPS6	HPS6, biogenesis of lysosomal organelles complex 2 subunit 3
XR_002343865.1			ncbi_100049675	0.985209	1.27718e-06	HPS6	HPS6, biogenesis of lysosomal organelles complex 2 subunit 3
XR_002343957.1			ncbi_100049675	0.971285	1.28448e-05	HPS6	HPS6, biogenesis of lysosomal organelles complex 2 subunit 3
XR_002344136.1			ncbi_100049675	0.964914	2.57399e-05	HPS6	HPS6, biogenesis of lysosomal organelles complex 2 subunit 3
XR_002344591.1			ncbi_100049675	0.998877	1.56016e-10	HPS6	HPS6, biogenesis of lysosomal organelles complex 2 subunit 3
XR_002344637.1			ncbi_100049675	0.996824	5.92628e-09	HPS6	HPS6, biogenesis of lysosomal organelles complex 2 subunit 3
XR_002344718.1			ncbi_100049675	0.973032	1.03296e-05	HPS6	HPS6, biogenesis of lysosomal organelles complex 2 subunit 3
XR_002344843.1			ncbi_100049675	0.976302	6.59172e-06	HPS6	HPS6, biogenesis of lysosomal organelles complex 2 subunit 3
XR_002345504.1			ncbi_100049675	0.963273	3.01566e-05	HPS6	HPS6, biogenesis of lysosomal organelles complex 2 subunit 3
XR_002345632.1			ncbi_100049675	0.970537	1.4045e-05	HPS6	HPS6, biogenesis of lysosomal organelles complex 2 subunit 3
XR_002346023.1			ncbi_100049675	0.978571	4.64456e-06	HPS6	HPS6, biogenesis of lysosomal organelles complex 2 subunit 3
XR_002346229.1			ncbi_100049675	0.986724	8.76391e-07	HPS6	HPS6, biogenesis of lysosomal organelles complex 2 subunit 3
XR_002346631.1			ncbi_100049675	0.953278	6.93391e-05	HPS6	HPS6, biogenesis of lysosomal organelles complex 2 subunit 3
XR_299046.2			ncbi_100049675	0.950864	8.25111e-05	HPS6	HPS6, biogenesis of lysosomal organelles complex 2 subunit 3
XR_300534.3			ncbi_100049675	0.957354	5.05783e-05	HPS6	HPS6, biogenesis of lysosomal organelles complex 2 subunit 3
XR_309131.3			ncbi_100049675	0.982888	2.12266e-06	HPS6	HPS6, biogenesis of lysosomal organelles complex 2 subunit 3
MSTRG.11484.11			ncbi_100049676	0.969726	1.54314e-05	LYST	lysosomal trafficking regulator, transcript variant X1
MSTRG.12089.3			ncbi_100049676	0.951276	8.0147e-05	LYST	lysosomal trafficking regulator, transcript variant X1
MSTRG.12166.1			ncbi_100049676	0.953078	7.03691e-05	LYST	lysosomal trafficking regulator, transcript variant X1
MSTRG.13616.7			ncbi_100049676	0.981371	2.85303e-06	LYST	lysosomal trafficking regulator, transcript variant X1
MSTRG.13755.8			ncbi_100049676	0.950414	8.51486e-05	LYST	lysosomal trafficking regulator, transcript variant X1
MSTRG.14800.2			ncbi_100049676	0.966704	2.1466e-05	LYST	lysosomal trafficking regulator, transcript variant X1
MSTRG.15435.1			ncbi_100049676	0.975156	7.76705e-06	LYST	lysosomal trafficking regulator, transcript variant X1
MSTRG.15987.1			ncbi_100049676	0.975423	7.48074e-06	LYST	lysosomal trafficking regulator, transcript variant X1
MSTRG.16083.4			ncbi_100049676	0.98557	1.17171e-06	LYST	lysosomal trafficking regulator, transcript variant X1
MSTRG.17524.1			ncbi_100049676	0.962936	3.11263e-05	LYST	lysosomal trafficking regulator, transcript variant X1
MSTRG.17627.20			ncbi_100049676	0.954016	6.56294e-05	LYST	lysosomal trafficking regulator, transcript variant X1
MSTRG.17875.3			ncbi_100049676	0.963353	2.99305e-05	LYST	lysosomal trafficking regulator, transcript variant X1
MSTRG.18156.1			ncbi_100049676	0.955251	5.97343e-05	LYST	lysosomal trafficking regulator, transcript variant X1
MSTRG.18488.1			ncbi_100049676	0.950899	8.23045e-05	LYST	lysosomal trafficking regulator, transcript variant X1
MSTRG.19229.7			ncbi_100049676	0.975289	7.62342e-06	LYST	lysosomal trafficking regulator, transcript variant X1
MSTRG.25419.1			ncbi_100049676	0.989904	3.37105e-07	LYST	lysosomal trafficking regulator, transcript variant X1
MSTRG.26245.1			ncbi_100049676	0.973652	9.52744e-06	LYST	lysosomal trafficking regulator, transcript variant X1
MSTRG.28254.2			ncbi_100049676	0.974015	9.07852e-06	LYST	lysosomal trafficking regulator, transcript variant X1
MSTRG.28463.1			ncbi_100049676	0.963507	2.94958e-05	LYST	lysosomal trafficking regulator, transcript variant X1
MSTRG.31590.2			ncbi_100049676	0.952963	7.09649e-05	LYST	lysosomal trafficking regulator, transcript variant X1
MSTRG.31870.1			ncbi_100049676	0.983212	1.98581e-06	LYST	lysosomal trafficking regulator, transcript variant X1
MSTRG.31870.2			ncbi_100049676	0.95465	6.25536e-05	LYST	lysosomal trafficking regulator, transcript variant X1
MSTRG.32510.3			ncbi_100049676	0.984604	1.46886e-06	LYST	lysosomal trafficking regulator, transcript variant X1
MSTRG.34349.2			ncbi_100049676	0.961542	3.53689e-05	LYST	lysosomal trafficking regulator, transcript variant X1
MSTRG.34349.3			ncbi_100049676	0.974512	8.48951e-06	LYST	lysosomal trafficking regulator, transcript variant X1
MSTRG.35165.7			ncbi_100049676	0.96395	2.8273e-05	LYST	lysosomal trafficking regulator, transcript variant X1
MSTRG.35353.1			ncbi_100049676	0.954971	6.10364e-05	LYST	lysosomal trafficking regulator, transcript variant X1
MSTRG.35523.1			ncbi_100049676	0.97165	1.22868e-05	LYST	lysosomal trafficking regulator, transcript variant X1
MSTRG.36163.1			ncbi_100049676	0.970988	1.33124e-05	LYST	lysosomal trafficking regulator, transcript variant X1
MSTRG.39167.3			ncbi_100049676	0.962703	3.18069e-05	LYST	lysosomal trafficking regulator, transcript variant X1
[truncated: 99,096 more rows]

## Sheet: Table S4-3
Table S4-3. DElncRNAs and predicted cis-target genes in PDCoV_12h-vs-PDCoV_24h.
lncRNA_ID	Log2(foldchange)	FDR	Chromosome	lncRNA_start	lncRNA_end	lncRNA_strand	Target gene ID	Gene symbol name	Gene description	Gene_start	Gene_end	Gene_strand	Up/down stream	Distance
MSTRG.1.2	1.256	3.92761e-06	NC_000845.1	1	1029	-	ncbi_808501	ND1	--	3922	4876	+	up stream	2892
MSTRG.1.2	1.256	3.92761e-06	NC_000845.1	1	1029	-	ncbi_808502	ND2	--	5087	6128	+	up stream	4057
MSTRG.1.2	1.256	3.92761e-06	NC_000845.1	1	1029	-	ncbi_808503	COX1	--	6511	8055	+	up stream	5481
MSTRG.1.2	1.256	3.92761e-06	NC_000845.1	1	1029	-	ncbi_808504	COX2	--	8203	8890	+	up stream	7173
MSTRG.1.2	1.256	3.92761e-06	NC_000845.1	1	1029	-	ncbi_808505	ATP8	--	8959	9162	+	up stream	7929
MSTRG.1.2	1.256	3.92761e-06	NC_000845.1	1	1029	-	ncbi_808506	ATP6	--	9120	9800	+	up stream	8090
MSTRG.1.2	1.256	3.92761e-06	NC_000845.1	1	1029	-	ncbi_808507	COX3	--	9800	10583	+	up stream	8770
MSTRG.1.2	1.256	3.92761e-06	NC_000845.1	1	1029	-	ncbi_808508	ND3	--	10653	10998	+	up stream	9623
XR_002337469.1	-2.17192	0.00263427	NC_010443.5	261314712	261372848	+	ncbi_100627513	STOM	stomatin	261380087	261407713	-	down stream	7238
MSTRG.6975.1	2.62209	0.00383618	NC_010444.4	5741845	5743717	+	ncbi_110259235	SPTBN2	spectrin beta, non-erythrocytic 2, transcript variant X1	5683414	5739418	+	down stream	2426
MSTRG.6975.1	2.62209	0.00383618	NC_010444.4	5741845	5743717	+	ncbi_100144418	RBM4B	RNA binding motif protein 4B	5745364	5758177	+	up stream	1646
MSTRG.7409.1	2.59618	0.00139462	NC_010444.4	12636708	12641986	+	ncbi_100628183	LOC100628183	olfactory receptor 5B12-like	12632975	12633919	+	down stream	2788
MSTRG.7409.1	2.59618	0.00139462	NC_010444.4	12636708	12641986	+	ncbi_100623017	LOC100623017	olfactory receptor 5B2-like	12647121	12648065	+	up stream	5134
XR_002342068.1	-3.06944	0.0217776	NC_010444.4	117236521	117501698	+	ncbi_100518827	LOC100518827	uncharacterized LOC100518827	117504125	117507607	-	down stream	2426
XR_002342068.1	-3.06944	0.0217776	NC_010444.4	117236521	117501698	+	ncbi_100037285	NREP	neuronal regeneration related protein, transcript variant X1	117505851	117867805	+	up stream	4152
MSTRG.11457.1	1.77606	0.00515918	NC_010444.4	140510399	140514292	-	ncbi_100520896	ETF1	eukaryotic translation termination factor 1, transcript variant X1	140471931	140504381	-	up stream	6017
MSTRG.11457.1	1.77606	0.00515918	NC_010444.4	140510399	140514292	-	ncbi_100521183	HSPA9	heat shock protein family A (Hsp70) member 9	140515239	140532164	-	down stream	946
MSTRG.23116.1	1.72637	0.0260473	NC_010447.5	83930673	83934662	+	ncbi_100511382	ACTR6	ARP6 actin related protein 6 homolog, transcript variant X1	83909415	83929076	-	up stream	1596
MSTRG.23116.1	1.72637	0.0260473	NC_010447.5	83930673	83934662	+	ncbi_100511566	UHRF1BP1L	UHRF1 binding protein 1 like, transcript variant X1	83935628	84041753	+	up stream	965
MSTRG.25366.2	1.82982	0.00825228	NC_010448.4	58549756	58558184	-	ncbi_110261043	LOC110261043	igLON family member 5-like, transcript variant X1	58533764	58541922	-	up stream	7833
MSTRG.26140.6	-1.54712	0.00165452	NC_010448.4	83265652	83277737	+	ncbi_100037963	SELENON	selenoprotein N	83246934	83262748	+	down stream	2903
XR_002345156.1	2.1781	0.000370994	NC_010448.4	144558280	144571021	+	ncbi_733668	DIRAS3	DIRAS family GTPase 3	144576342	144578820	+	up stream	5320
MSTRG.31793.13	4.58417	7.51342e-12	NC_010449.5	121821052	121828419	+	ncbi_110261647	LOC110261647	uncharacterized LOC110261647, transcript variant X1	121792388	121815374	+	down stream	5677
MSTRG.31799.2	5.1745	5.4092e-05	NC_010450.4	8058	14591	-	ncbi_110262026	PIGG	phosphatidylinositol glycan anchor biosynthesis class G	21437	44415	+	up stream	6845
XR_002346821.1	-1.00895	0.043609	NC_010450.4	104494162	104497291	+	ncbi_100626376	USP53	ubiquitin specific peptidase 53, transcript variant X1	104500204	104560711	-	down stream	2912
MSTRG.35753.4	1.46977	0.0163109	NC_010451.4	17222950	17243349	+	ncbi_100626412	RAB30	RAB30, member RAS oncogene family, transcript variant X1	17124181	17222741	-	up stream	208
MSTRG.44574.1	-1.25237	1.59636e-09	NC_010454.4	19660901	19673273	+	ncbi_100516931	ARL4D	ADP ribosylation factor like GTPase 4D	19649379	19651366	-	up stream	9534
MSTRG.45762.1	3.59477	0.00165452	NC_010454.4	44945842	44951148	+	ncbi_100144491	RAB34	RAB34, member RAS oncogene family	44951989	44956458	-	down stream	840
MSTRG.45762.1	3.59477	0.00165452	NC_010454.4	44945842	44951148	+	ncbi_100514185	TLCD1	TLC domain containing 1, transcript variant X2	44960965	44963023	-	down stream	9816
MSTRG.45762.1	3.59477	0.00165452	NC_010454.4	44945842	44951148	+	ncbi_100517854	SUPT6H	SPT6 homolog, histone chaperone	44916716	44940732	+	down stream	5109
MSTRG.45762.1	3.59477	0.00165452	NC_010454.4	44945842	44951148	+	ncbi_100514795	RPL23A	ribosomal protein L23a	44956851	44960737	+	up stream	5702
MSTRG.46325.1	2.21828	0.0272596	NC_010454.4	53378407	53381960	-	ncbi_100620648	PER1	period circadian clock 1, transcript variant X2	53361863	53376723	-	up stream	1683
MSTRG.58006.1	1.9565	5.04614e-05	NC_010457.5	101256683	101268244	-	ncbi_100157887	SF3B1	splicing factor 3b subunit 1, transcript variant X1	101274968	101338018	-	down stream	6723
MSTRG.64319.1	2.0581	0.00214814	NC_010460.4	46225674	46232010	+	ncbi_100521762	HNRNPA2B1	heterogeneous nuclear ribonucleoprotein A2/B1, transcript variant X6	46205164	46215861	+	down stream	9812

## Sheet: Table S4-4
Table S4-4. DElncRNAs and predicted trans-target genes in PDCoV_12h-vs-PDCoV_24h.
lncRNA ID	Log2(foldchange)	FDR	Target gene ID	Correlation	P value	Gene symbol name	Gene description
MSTRG.1.2	1.256	3.92761e-06	MSTRG.11277	0.981601	2.73239e-06	Pol	cullin-7 isoform X1 [Sus scrofa]
MSTRG.11457.1	1.77606	0.00515918	MSTRG.11277	0.965019	2.54745e-05	Pol	cullin-7 isoform X1 [Sus scrofa]
MSTRG.18789.1	4.70695	0.00141616	MSTRG.11277	0.966795	2.12642e-05	Pol	cullin-7 isoform X1 [Sus scrofa]
MSTRG.23116.1	1.72637	0.0260473	MSTRG.11277	0.980095	3.59318e-06	Pol	cullin-7 isoform X1 [Sus scrofa]
MSTRG.28354.1	2.20324	0.00300882	MSTRG.11277	0.952482	7.35048e-05	Pol	cullin-7 isoform X1 [Sus scrofa]
MSTRG.31793.13	4.58417	7.51342e-12	MSTRG.11277	0.951487	7.89539e-05	Pol	cullin-7 isoform X1 [Sus scrofa]
MSTRG.34634.1	2.14828	0.0163109	MSTRG.11277	0.982365	2.35716e-06	Pol	cullin-7 isoform X1 [Sus scrofa]
MSTRG.36107.1	1.93579	0.0231617	MSTRG.11277	0.989364	4.04373e-07	Pol	cullin-7 isoform X1 [Sus scrofa]
MSTRG.37992.51	1.21061	0.039189	MSTRG.11277	0.973318	9.95386e-06	Pol	cullin-7 isoform X1 [Sus scrofa]
MSTRG.38050.1	1.01685	0.0286085	MSTRG.11277	0.961231	3.63721e-05	Pol	cullin-7 isoform X1 [Sus scrofa]
MSTRG.43526.5	-1.26766	0.0382679	MSTRG.11277	-0.950759	8.3118e-05	Pol	cullin-7 isoform X1 [Sus scrofa]
MSTRG.44394.1	1.65658	1.05329e-06	MSTRG.11277	0.967603	1.95231e-05	Pol	cullin-7 isoform X1 [Sus scrofa]
MSTRG.45978.1	1.8676	0.00088975	MSTRG.11277	0.985912	1.07788e-06	Pol	cullin-7 isoform X1 [Sus scrofa]
MSTRG.45981.1	1.76261	9.87881e-11	MSTRG.11277	0.983609	1.82685e-06	Pol	cullin-7 isoform X1 [Sus scrofa]
MSTRG.48473.1	2.01592	0.00110847	MSTRG.11277	0.974776	8.18841e-06	Pol	cullin-7 isoform X1 [Sus scrofa]
MSTRG.54139.35	1.52002	0.0134626	MSTRG.11277	0.963318	3.0027e-05	Pol	cullin-7 isoform X1 [Sus scrofa]
MSTRG.58005.1	3.1173	1.88825e-07	MSTRG.11277	0.979338	4.09184e-06	Pol	cullin-7 isoform X1 [Sus scrofa]
MSTRG.58006.1	1.9565	5.04614e-05	MSTRG.11277	0.989242	4.20754e-07	Pol	cullin-7 isoform X1 [Sus scrofa]
MSTRG.59782.1	1.79459	0.0134423	MSTRG.11277	0.973771	9.37847e-06	Pol	cullin-7 isoform X1 [Sus scrofa]
MSTRG.60599.1	1.81002	0.0306117	MSTRG.11277	0.972667	1.08224e-05	Pol	cullin-7 isoform X1 [Sus scrofa]
MSTRG.60601.1	1.40622	0.000951064	MSTRG.11277	0.963972	2.82153e-05	Pol	cullin-7 isoform X1 [Sus scrofa]
MSTRG.61997.5	1.64916	0.043609	MSTRG.11277	0.978608	4.61664e-06	Pol	cullin-7 isoform X1 [Sus scrofa]
MSTRG.63518.1	2.64528	2.86752e-06	MSTRG.11277	0.974219	8.83361e-06	Pol	cullin-7 isoform X1 [Sus scrofa]
MSTRG.64268.1	4.75417	9.44817e-15	MSTRG.11277	0.952386	7.40158e-05	Pol	cullin-7 isoform X1 [Sus scrofa]
MSTRG.64269.1	4.96859	1.59636e-09	MSTRG.11277	0.964958	2.56266e-05	Pol	cullin-7 isoform X1 [Sus scrofa]
MSTRG.64270.1	4.22487	4.16878e-16	MSTRG.11277	0.966594	2.17147e-05	Pol	cullin-7 isoform X1 [Sus scrofa]
MSTRG.64319.1	2.0581	0.00214814	MSTRG.11277	0.986988	8.16964e-07	Pol	cullin-7 isoform X1 [Sus scrofa]
MSTRG.64320.1	2.61471	0.00577198	MSTRG.11277	0.970443	1.42003e-05	Pol	cullin-7 isoform X1 [Sus scrofa]
MSTRG.64321.1	3.3953	0.000576039	MSTRG.11277	0.971315	1.27986e-05	Pol	cullin-7 isoform X1 [Sus scrofa]
MSTRG.68279.5	2.74352	6.28173e-24	MSTRG.11277	0.956976	5.21445e-05	Pol	cullin-7 isoform X1 [Sus scrofa]
MSTRG.68364.2	2.64682	0.039189	MSTRG.11277	0.972623	1.08839e-05	Pol	cullin-7 isoform X1 [Sus scrofa]
MSTRG.6975.1	2.62209	0.00383618	MSTRG.11277	0.957151	5.14173e-05	Pol	cullin-7 isoform X1 [Sus scrofa]
MSTRG.7875.1	1.87324	0.00143365	MSTRG.11277	0.973497	9.72363e-06	Pol	cullin-7 isoform X1 [Sus scrofa]
MSTRG.8951.10	1.31961	0.0206304	MSTRG.11277	0.951271	8.01733e-05	Pol	cullin-7 isoform X1 [Sus scrofa]
MSTRG.8951.9			MSTRG.11277	0.983895	1.71839e-06	Pol	cullin-7 isoform X1 [Sus scrofa]
XR_002337297.1			MSTRG.11277	0.9513	8.00072e-05	Pol	cullin-7 isoform X1 [Sus scrofa]
MSTRG.11180.1			MSTRG.16438	0.973343	9.92064e-06	Pol	endonuclease/reverse transcriptase [Sus scrofa]
MSTRG.18789.1			MSTRG.16438	0.965109	2.52466e-05	Pol	endonuclease/reverse transcriptase [Sus scrofa]
MSTRG.26736.1			MSTRG.16438	0.96345	2.96553e-05	Pol	endonuclease/reverse transcriptase [Sus scrofa]
MSTRG.31793.13			MSTRG.16438	0.982949	2.09632e-06	Pol	endonuclease/reverse transcriptase [Sus scrofa]
MSTRG.48473.1			MSTRG.16438	0.962758	3.16473e-05	Pol	endonuclease/reverse transcriptase [Sus scrofa]
MSTRG.5070.1			MSTRG.16438	0.952565	7.30594e-05	Pol	endonuclease/reverse transcriptase [Sus scrofa]
MSTRG.5073.1			MSTRG.16438	0.959044	4.39783e-05	Pol	endonuclease/reverse transcriptase [Sus scrofa]
MSTRG.64269.1			MSTRG.16438	0.970541	1.40381e-05	Pol	endonuclease/reverse transcriptase [Sus scrofa]
MSTRG.64270.1			MSTRG.16438	0.965612	2.40073e-05	Pol	endonuclease/reverse transcriptase [Sus scrofa]
MSTRG.64321.1			MSTRG.16438	0.968839	1.7059e-05	Pol	endonuclease/reverse transcriptase [Sus scrofa]
MSTRG.68279.1			MSTRG.16438	0.989739	3.56772e-07	Pol	endonuclease/reverse transcriptase [Sus scrofa]
MSTRG.68279.2			MSTRG.16438	0.984429	1.52774e-06	Pol	endonuclease/reverse transcriptase [Sus scrofa]
MSTRG.68279.3			MSTRG.16438	0.989123	4.37228e-07	Pol	endonuclease/reverse transcriptase [Sus scrofa]
MSTRG.68279.4			MSTRG.16438	0.974699	8.27525e-06	Pol	endonuclease/reverse transcriptase [Sus scrofa]
MSTRG.68279.5			MSTRG.16438	0.974875	8.07755e-06	Pol	endonuclease/reverse transcriptase [Sus scrofa]
MSTRG.7409.1			MSTRG.16438	0.96302	3.08825e-05	Pol	endonuclease/reverse transcriptase [Sus scrofa]
MSTRG.8781.1			MSTRG.16438	0.978257	4.88555e-06	Pol	endonuclease/reverse transcriptase [Sus scrofa]
MSTRG.11180.1			MSTRG.60626	0.979659	3.87422e-06	pol	polyprotein [Sus scrofa]
MSTRG.18789.1			MSTRG.60626	0.957321	5.07144e-05	pol	polyprotein [Sus scrofa]
MSTRG.22457.1			MSTRG.60626	0.95459	6.28404e-05	pol	polyprotein [Sus scrofa]
MSTRG.26736.1			MSTRG.60626	0.968506	1.77e-05	pol	polyprotein [Sus scrofa]
MSTRG.31793.13			MSTRG.60626	0.979549	3.94812e-06	pol	polyprotein [Sus scrofa]
MSTRG.48473.1			MSTRG.60626	0.956291	5.50741e-05	pol	polyprotein [Sus scrofa]
MSTRG.64269.1			MSTRG.60626	0.963158	3.04857e-05	pol	polyprotein [Sus scrofa]
MSTRG.64270.1			MSTRG.60626	0.959291	4.30662e-05	pol	polyprotein [Sus scrofa]
MSTRG.64321.1			MSTRG.60626	0.961072	3.68886e-05	pol	polyprotein [Sus scrofa]
MSTRG.68279.1			MSTRG.60626	0.987855	6.42411e-07	pol	polyprotein [Sus scrofa]
MSTRG.68279.2			MSTRG.60626	0.964483	2.68521e-05	pol	polyprotein [Sus scrofa]
MSTRG.68279.3			MSTRG.60626	0.983551	1.84946e-06	pol	polyprotein [Sus scrofa]
MSTRG.68279.4			MSTRG.60626	0.955242	5.97751e-05	pol	polyprotein [Sus scrofa]
MSTRG.68279.5			MSTRG.60626	0.972095	1.16305e-05	pol	polyprotein [Sus scrofa]
MSTRG.7409.1			MSTRG.60626	0.962164	3.34285e-05	pol	polyprotein [Sus scrofa]
MSTRG.8781.1			MSTRG.60626	0.985971	1.06206e-06	pol	polyprotein [Sus scrofa]
MSTRG.1.2			MSTRG.68482	0.967675	1.93733e-05	--	LORF2 protein, partial [Crocuta crocuta]
MSTRG.11180.1			MSTRG.68482	0.984912	1.36882e-06	--	LORF2 protein, partial [Crocuta crocuta]
MSTRG.18789.1			MSTRG.68482	0.978673	4.56833e-06	--	LORF2 protein, partial [Crocuta crocuta]
MSTRG.22457.1			MSTRG.68482	0.992675	1.09949e-07	--	LORF2 protein, partial [Crocuta crocuta]
MSTRG.23116.1			MSTRG.68482	0.982331	2.3728e-06	--	LORF2 protein, partial [Crocuta crocuta]
MSTRG.25366.2			MSTRG.68482	0.956078	5.60039e-05	--	LORF2 protein, partial [Crocuta crocuta]
MSTRG.26736.1			MSTRG.68482	0.990867	2.37623e-07	--	LORF2 protein, partial [Crocuta crocuta]
MSTRG.31793.13			MSTRG.68482	0.979263	4.14368e-06	--	LORF2 protein, partial [Crocuta crocuta]
MSTRG.37992.51			MSTRG.68482	0.98861	5.13492e-07	--	LORF2 protein, partial [Crocuta crocuta]
MSTRG.38050.1			MSTRG.68482	0.988539	5.24814e-07	--	LORF2 protein, partial [Crocuta crocuta]
MSTRG.44394.1			MSTRG.68482	0.988876	4.72844e-07	--	LORF2 protein, partial [Crocuta crocuta]
MSTRG.45978.1			MSTRG.68482	0.973874	9.25134e-06	--	LORF2 protein, partial [Crocuta crocuta]
MSTRG.45981.1			MSTRG.68482	0.976725	6.19102e-06	--	LORF2 protein, partial [Crocuta crocuta]
MSTRG.48473.1			MSTRG.68482	0.983168	2.0041e-06	--	LORF2 protein, partial [Crocuta crocuta]
MSTRG.54139.35			MSTRG.68482	0.971953	1.18371e-05	--	LORF2 protein, partial [Crocuta crocuta]
MSTRG.54255.9			MSTRG.68482	0.962851	3.13733e-05	--	LORF2 protein, partial [Crocuta crocuta]
MSTRG.58005.1			MSTRG.68482	0.958738	4.51236e-05	--	LORF2 protein, partial [Crocuta crocuta]
MSTRG.58006.1			MSTRG.68482	0.979775	3.79828e-06	--	LORF2 protein, partial [Crocuta crocuta]
MSTRG.59782.1			MSTRG.68482	0.983399	1.90956e-06	--	LORF2 protein, partial [Crocuta crocuta]
MSTRG.60599.1			MSTRG.68482	0.955497	5.8609e-05	--	LORF2 protein, partial [Crocuta crocuta]
MSTRG.60601.1			MSTRG.68482	0.984119	1.63642e-06	--	LORF2 protein, partial [Crocuta crocuta]
MSTRG.61997.5			MSTRG.68482	0.963551	2.93741e-05	--	LORF2 protein, partial [Crocuta crocuta]
MSTRG.63518.1			MSTRG.68482	0.957229	5.10916e-05	--	LORF2 protein, partial [Crocuta crocuta]
MSTRG.64268.1			MSTRG.68482	0.974377	8.64722e-06	--	LORF2 protein, partial [Crocuta crocuta]
MSTRG.64269.1			MSTRG.68482	0.981228	2.9302e-06	--	LORF2 protein, partial [Crocuta crocuta]
MSTRG.64270.1			MSTRG.68482	0.983653	1.80986e-06	--	LORF2 protein, partial [Crocuta crocuta]
MSTRG.64270.2			MSTRG.68482	0.951024	8.15833e-05	--	LORF2 protein, partial [Crocuta crocuta]
MSTRG.64319.1			MSTRG.68482	0.958621	4.55681e-05	--	LORF2 protein, partial [Crocuta crocuta]
MSTRG.64320.1			MSTRG.68482	0.983611	1.82617e-06	--	LORF2 protein, partial [Crocuta crocuta]
MSTRG.64321.1			MSTRG.68482	0.985701	1.13506e-06	--	LORF2 protein, partial [Crocuta crocuta]
MSTRG.68279.1			MSTRG.68482	0.988667	5.04625e-07	--	LORF2 protein, partial [Crocuta crocuta]
MSTRG.68279.2			MSTRG.68482	0.961836	3.44415e-05	--	LORF2 protein, partial [Crocuta crocuta]
MSTRG.68279.3			MSTRG.68482	0.98932	4.10218e-07	--	LORF2 protein, partial [Crocuta crocuta]
MSTRG.68279.4			MSTRG.68482	0.963871	2.84891e-05	--	LORF2 protein, partial [Crocuta crocuta]
MSTRG.68279.5			MSTRG.68482	0.991576	1.79183e-07	--	LORF2 protein, partial [Crocuta crocuta]
MSTRG.68482.2			MSTRG.68482	0.977925	5.15065e-06	--	LORF2 protein, partial [Crocuta crocuta]
MSTRG.6975.1			MSTRG.68482	0.98902	4.51869e-07	--	LORF2 protein, partial [Crocuta crocuta]
MSTRG.7409.1			MSTRG.68482	0.964446	2.69478e-05	--	LORF2 protein, partial [Crocuta crocuta]
MSTRG.7875.1			MSTRG.68482	0.96143	3.57273e-05	--	LORF2 protein, partial [Crocuta crocuta]
MSTRG.8951.10			MSTRG.68482	0.981535	2.7663e-06	--	LORF2 protein, partial [Crocuta crocuta]
MSTRG.8951.9			MSTRG.68482	0.988614	5.12892e-07	--	LORF2 protein, partial [Crocuta crocuta]
MSTRG.1.2			ncbi_100037298	0.959393	4.26958e-05	SLC7A2	solute carrier family 7 member 2
MSTRG.11457.1			ncbi_100037298	0.964202	2.75949e-05	SLC7A2	solute carrier family 7 member 2
MSTRG.19151.1			ncbi_100037298	0.964981	2.55705e-05	SLC7A2	solute carrier family 7 member 2
MSTRG.34634.1			ncbi_100037298	0.961747	3.47234e-05	SLC7A2	solute carrier family 7 member 2
MSTRG.63517.1			ncbi_100037298	0.971304	1.28153e-05	SLC7A2	solute carrier family 7 member 2
MSTRG.64270.2			ncbi_100037298	0.957558	4.97483e-05	SLC7A2	solute carrier family 7 member 2
MSTRG.64319.1			ncbi_100037298	0.958011	4.79336e-05	SLC7A2	solute carrier family 7 member 2
MSTRG.7875.1			ncbi_100037298	0.964804	2.60202e-05	SLC7A2	solute carrier family 7 member 2
XR_002337297.1			ncbi_100037298	0.982939	2.10037e-06	SLC7A2	solute carrier family 7 member 2
MSTRG.1.2			ncbi_100048931	0.989574	3.77197e-07	HSPH1	heat shock protein family H (Hsp110) member 1
MSTRG.11457.1			ncbi_100048931	0.97906	4.28599e-06	HSPH1	heat shock protein family H (Hsp110) member 1
MSTRG.14898.12			ncbi_100048931	-0.955752	5.74551e-05	HSPH1	heat shock protein family H (Hsp110) member 1
MSTRG.18789.1			ncbi_100048931	0.957808	4.87394e-05	HSPH1	heat shock protein family H (Hsp110) member 1
MSTRG.19151.1			ncbi_100048931	0.973206	1.00993e-05	HSPH1	heat shock protein family H (Hsp110) member 1
MSTRG.34634.1			ncbi_100048931	0.984988	1.34499e-06	HSPH1	heat shock protein family H (Hsp110) member 1
MSTRG.36107.1			ncbi_100048931	0.954344	6.40239e-05	HSPH1	heat shock protein family H (Hsp110) member 1
MSTRG.37992.51			ncbi_100048931	0.960187	3.98745e-05	HSPH1	heat shock protein family H (Hsp110) member 1
MSTRG.44394.1			ncbi_100048931	0.951901	7.66535e-05	HSPH1	heat shock protein family H (Hsp110) member 1
MSTRG.45762.1			ncbi_100048931	0.963025	3.08686e-05	HSPH1	heat shock protein family H (Hsp110) member 1
MSTRG.45978.1			ncbi_100048931	0.954682	6.24024e-05	HSPH1	heat shock protein family H (Hsp110) member 1
MSTRG.45981.1			ncbi_100048931	0.984575	1.4784e-06	HSPH1	heat shock protein family H (Hsp110) member 1
MSTRG.48473.1			ncbi_100048931	0.960182	3.98909e-05	HSPH1	heat shock protein family H (Hsp110) member 1
MSTRG.58005.1			ncbi_100048931	0.985041	1.32836e-06	HSPH1	heat shock protein family H (Hsp110) member 1
MSTRG.58006.1			ncbi_100048931	0.981404	2.83531e-06	HSPH1	heat shock protein family H (Hsp110) member 1
MSTRG.60599.1			ncbi_100048931	0.968794	1.71446e-05	HSPH1	heat shock protein family H (Hsp110) member 1
MSTRG.60601.1			ncbi_100048931	0.97332	9.95046e-06	HSPH1	heat shock protein family H (Hsp110) member 1
MSTRG.61997.5			ncbi_100048931	0.967551	1.96317e-05	HSPH1	heat shock protein family H (Hsp110) member 1
MSTRG.63517.1			ncbi_100048931	0.970044	1.48764e-05	HSPH1	heat shock protein family H (Hsp110) member 1
MSTRG.63518.1			ncbi_100048931	0.980801	3.16868e-06	HSPH1	heat shock protein family H (Hsp110) member 1
MSTRG.64268.1			ncbi_100048931	0.967512	1.97136e-05	HSPH1	heat shock protein family H (Hsp110) member 1
MSTRG.64269.1			ncbi_100048931	0.954155	6.49456e-05	HSPH1	heat shock protein family H (Hsp110) member 1
MSTRG.64270.1			ncbi_100048931	0.961223	3.63971e-05	HSPH1	heat shock protein family H (Hsp110) member 1
MSTRG.64270.2			ncbi_100048931	0.975151	7.77265e-06	HSPH1	heat shock protein family H (Hsp110) member 1
MSTRG.64319.1			ncbi_100048931	0.993827	6.04769e-08	HSPH1	heat shock protein family H (Hsp110) member 1
MSTRG.64320.1			ncbi_100048931	0.974514	8.48761e-06	HSPH1	heat shock protein family H (Hsp110) member 1
MSTRG.64321.1			ncbi_100048931	0.950841	8.26429e-05	HSPH1	heat shock protein family H (Hsp110) member 1
MSTRG.68364.2			ncbi_100048931	0.954205	6.47021e-05	HSPH1	heat shock protein family H (Hsp110) member 1
MSTRG.6975.1			ncbi_100048931	0.960846	3.7635e-05	HSPH1	heat shock protein family H (Hsp110) member 1
MSTRG.7875.1			ncbi_100048931	0.989348	4.0651e-07	HSPH1	heat shock protein family H (Hsp110) member 1
MSTRG.8951.9			ncbi_100048931	0.95781	4.87321e-05	HSPH1	heat shock protein family H (Hsp110) member 1
XR_002337297.1			ncbi_100048931	0.979576	3.92953e-06	HSPH1	heat shock protein family H (Hsp110) member 1
MSTRG.19151.1			ncbi_100048932	0.966504	2.19175e-05	BTG2	BTG anti-proliferation factor 2
MSTRG.22457.1			ncbi_100048932	0.984786	1.40906e-06	BTG2	BTG anti-proliferation factor 2
MSTRG.25366.2			ncbi_100048932	0.978208	4.92426e-06	BTG2	BTG anti-proliferation factor 2
MSTRG.26736.1			ncbi_100048932	0.955841	5.70575e-05	BTG2	BTG anti-proliferation factor 2
MSTRG.37992.51			ncbi_100048932	0.958462	4.61774e-05	BTG2	BTG anti-proliferation factor 2
MSTRG.44394.1			ncbi_100048932	0.954926	6.12459e-05	BTG2	BTG anti-proliferation factor 2
MSTRG.5066.3			ncbi_100048932	0.982771	2.17357e-06	BTG2	BTG anti-proliferation factor 2
MSTRG.5070.1			ncbi_100048932	0.959513	4.22603e-05	BTG2	BTG anti-proliferation factor 2
MSTRG.5072.1			ncbi_100048932	0.989566	3.78198e-07	BTG2	BTG anti-proliferation factor 2
MSTRG.5073.1			ncbi_100048932	0.966964	2.08915e-05	BTG2	BTG anti-proliferation factor 2
MSTRG.60601.1			ncbi_100048932	0.979313	4.1087e-06	BTG2	BTG anti-proliferation factor 2
MSTRG.64268.1			ncbi_100048932	0.978179	4.94669e-06	BTG2	BTG anti-proliferation factor 2
MSTRG.64269.1			ncbi_100048932	0.951724	7.7631e-05	BTG2	BTG anti-proliferation factor 2
MSTRG.64270.1			ncbi_100048932	0.960854	3.7608e-05	BTG2	BTG anti-proliferation factor 2
MSTRG.64270.2			ncbi_100048932	0.96522	2.49707e-05	BTG2	BTG anti-proliferation factor 2
MSTRG.64320.1			ncbi_100048932	0.969454	1.59179e-05	BTG2	BTG anti-proliferation factor 2
MSTRG.67884.1			ncbi_100048932	0.970147	1.47006e-05	BTG2	BTG anti-proliferation factor 2
MSTRG.68279.1			ncbi_100048932	0.960028	4.04276e-05	BTG2	BTG anti-proliferation factor 2
MSTRG.68279.3			ncbi_100048932	0.969623	1.56153e-05	BTG2	BTG anti-proliferation factor 2
MSTRG.68279.5			ncbi_100048932	0.973064	1.02873e-05	BTG2	BTG anti-proliferation factor 2
MSTRG.68448.11			ncbi_100048932	0.950585	8.41405e-05	BTG2	BTG anti-proliferation factor 2
MSTRG.68482.2			ncbi_100048932	0.985749	1.12179e-06	BTG2	BTG anti-proliferation factor 2
MSTRG.68521.1			ncbi_100048932	0.970091	1.47963e-05	BTG2	BTG anti-proliferation factor 2
MSTRG.6975.1			ncbi_100048932	0.984046	1.66291e-06	BTG2	BTG anti-proliferation factor 2
MSTRG.8787.1			ncbi_100048932	0.985873	1.08822e-06	BTG2	BTG anti-proliferation factor 2
MSTRG.8951.10			ncbi_100048932	0.961481	3.55646e-05	BTG2	BTG anti-proliferation factor 2
MSTRG.1.2			ncbi_100101472	0.961456	3.56463e-05	AMPD1	adenosine monophosphate deaminase 1
MSTRG.11180.1			ncbi_100101472	0.965155	2.51307e-05	AMPD1	adenosine monophosphate deaminase 1
MSTRG.18789.1			ncbi_100101472	0.962046	3.37905e-05	AMPD1	adenosine monophosphate deaminase 1
MSTRG.19151.1			ncbi_100101472	0.951078	8.12748e-05	AMPD1	adenosine monophosphate deaminase 1
MSTRG.22457.1			ncbi_100101472	0.984579	1.47706e-06	AMPD1	adenosine monophosphate deaminase 1
MSTRG.26736.1			ncbi_100101472	0.972711	1.07629e-05	AMPD1	adenosine monophosphate deaminase 1
MSTRG.31793.13			ncbi_100101472	0.955677	5.77922e-05	AMPD1	adenosine monophosphate deaminase 1
MSTRG.37992.51			ncbi_100101472	0.958558	4.58107e-05	AMPD1	adenosine monophosphate deaminase 1
MSTRG.38050.1			ncbi_100101472	0.952606	7.28445e-05	AMPD1	adenosine monophosphate deaminase 1
MSTRG.44394.1			ncbi_100101472	0.981274	2.90524e-06	AMPD1	adenosine monophosphate deaminase 1
MSTRG.45978.1			ncbi_100101472	0.954224	6.46082e-05	AMPD1	adenosine monophosphate deaminase 1
MSTRG.45981.1			ncbi_100101472	0.966726	2.14178e-05	AMPD1	adenosine monophosphate deaminase 1
MSTRG.48473.1			ncbi_100101472	0.972724	1.07446e-05	AMPD1	adenosine monophosphate deaminase 1
MSTRG.5066.3			ncbi_100101472	0.962571	3.22002e-05	AMPD1	adenosine monophosphate deaminase 1
MSTRG.5072.1			ncbi_100101472	0.963782	2.87325e-05	AMPD1	adenosine monophosphate deaminase 1
MSTRG.5073.1			ncbi_100101472	0.953525	6.80808e-05	AMPD1	adenosine monophosphate deaminase 1
MSTRG.54255.9			ncbi_100101472	0.957901	4.83703e-05	AMPD1	adenosine monophosphate deaminase 1
MSTRG.58006.1			ncbi_100101472	0.968367	1.7971e-05	AMPD1	adenosine monophosphate deaminase 1
MSTRG.59782.1			ncbi_100101472	0.962359	3.28368e-05	AMPD1	adenosine monophosphate deaminase 1
MSTRG.60601.1			ncbi_100101472	0.985657	1.14745e-06	AMPD1	adenosine monophosphate deaminase 1
MSTRG.64268.1			ncbi_100101472	0.974075	9.0062e-06	AMPD1	adenosine monophosphate deaminase 1
MSTRG.64269.1			ncbi_100101472	0.967458	1.98273e-05	AMPD1	adenosine monophosphate deaminase 1
MSTRG.64270.1			ncbi_100101472	0.97477	8.1947e-06	AMPD1	adenosine monophosphate deaminase 1
MSTRG.64270.2			ncbi_100101472	0.957288	5.08491e-05	AMPD1	adenosine monophosphate deaminase 1
MSTRG.64320.1			ncbi_100101472	0.985013	1.33718e-06	AMPD1	adenosine monophosphate deaminase 1
MSTRG.64321.1			ncbi_100101472	0.973177	1.0137e-05	AMPD1	adenosine monophosphate deaminase 1
MSTRG.68279.1			ncbi_100101472	0.970545	1.40308e-05	AMPD1	adenosine monophosphate deaminase 1
MSTRG.68279.3			ncbi_100101472	0.968457	1.77945e-05	AMPD1	adenosine monophosphate deaminase 1
MSTRG.68279.5			ncbi_100101472	0.984408	1.53506e-06	AMPD1	adenosine monophosphate deaminase 1
MSTRG.68482.2			ncbi_100101472	0.979578	3.92821e-06	AMPD1	adenosine monophosphate deaminase 1
MSTRG.6975.1			ncbi_100101472	0.982865	2.13249e-06	AMPD1	adenosine monophosphate deaminase 1
MSTRG.7875.1			ncbi_100101472	0.964163	2.77005e-05	AMPD1	adenosine monophosphate deaminase 1
MSTRG.8951.10			ncbi_100101472	0.983647	1.8121e-06	AMPD1	adenosine monophosphate deaminase 1
MSTRG.8951.9			ncbi_100101472	0.971732	1.21644e-05	AMPD1	adenosine monophosphate deaminase 1
MSTRG.1.2			ncbi_100101927	0.980472	3.36198e-06	IFIH1	interferon induced with helicase C domain 1
MSTRG.11180.1			ncbi_100101927	0.970409	1.4258e-05	IFIH1	interferon induced with helicase C domain 1
MSTRG.14898.12			ncbi_100101927	-0.955801	5.72374e-05	IFIH1	interferon induced with helicase C domain 1
MSTRG.18789.1			ncbi_100101927	0.97568	7.21306e-06	IFIH1	interferon induced with helicase C domain 1
MSTRG.19151.1			ncbi_100101927	0.951208	8.05332e-05	IFIH1	interferon induced with helicase C domain 1
MSTRG.22457.1			ncbi_100101927	0.988437	5.41174e-07	IFIH1	interferon induced with helicase C domain 1
MSTRG.23116.1			ncbi_100101927	0.979913	3.70846e-06	IFIH1	interferon induced with helicase C domain 1
MSTRG.25366.2			ncbi_100101927	0.962524	3.23403e-05	IFIH1	interferon induced with helicase C domain 1
MSTRG.26736.1			ncbi_100101927	0.980868	3.13037e-06	IFIH1	interferon induced with helicase C domain 1
MSTRG.31793.13			ncbi_100101927	0.967551	1.9631e-05	IFIH1	interferon induced with helicase C domain 1
MSTRG.36107.1			ncbi_100101927	0.952094	7.55964e-05	IFIH1	interferon induced with helicase C domain 1
MSTRG.37992.51			ncbi_100101927	0.995209	2.49505e-08	IFIH1	interferon induced with helicase C domain 1
MSTRG.38050.1			ncbi_100101927	0.984503	1.50258e-06	IFIH1	interferon induced with helicase C domain 1
MSTRG.44394.1			ncbi_100101927	0.991864	1.58659e-07	IFIH1	interferon induced with helicase C domain 1
MSTRG.45978.1			ncbi_100101927	0.975007	7.93027e-06	IFIH1	interferon induced with helicase C domain 1
MSTRG.45981.1			ncbi_100101927	0.988576	5.18821e-07	IFIH1	interferon induced with helicase C domain 1
MSTRG.48473.1			ncbi_100101927	0.982319	2.3784e-06	IFIH1	interferon induced with helicase C domain 1
MSTRG.54139.35			ncbi_100101927	0.969093	1.65804e-05	IFIH1	interferon induced with helicase C domain 1
MSTRG.54255.9			ncbi_100101927	0.964923	2.57159e-05	IFIH1	interferon induced with helicase C domain 1
MSTRG.58005.1			ncbi_100101927	0.968475	1.77609e-05	IFIH1	interferon induced with helicase C domain 1
MSTRG.58006.1			ncbi_100101927	0.989728	3.58136e-07	IFIH1	interferon induced with helicase C domain 1
MSTRG.59782.1			ncbi_100101927	0.980818	3.15904e-06	IFIH1	interferon induced with helicase C domain 1
MSTRG.60599.1			ncbi_100101927	0.962764	3.16275e-05	IFIH1	interferon induced with helicase C domain 1
MSTRG.60601.1			ncbi_100101927	0.990271	2.96206e-07	IFIH1	interferon induced with helicase C domain 1
MSTRG.61997.5			ncbi_100101927	0.967997	1.87117e-05	IFIH1	interferon induced with helicase C domain 1
MSTRG.63518.1			ncbi_100101927	0.966699	2.14788e-05	IFIH1	interferon induced with helicase C domain 1
MSTRG.64268.1			ncbi_100101927	0.977133	5.82211e-06	IFIH1	interferon induced with helicase C domain 1
MSTRG.64269.1			ncbi_100101927	0.977354	5.62837e-06	IFIH1	interferon induced with helicase C domain 1
MSTRG.64270.1			ncbi_100101927	0.982285	2.39462e-06	IFIH1	interferon induced with helicase C domain 1
MSTRG.64270.2			ncbi_100101927	0.95995	4.07014e-05	IFIH1	interferon induced with helicase C domain 1
MSTRG.64319.1			ncbi_100101927	0.975117	7.81025e-06	IFIH1	interferon induced with helicase C domain 1
MSTRG.64320.1			ncbi_100101927	0.99048	2.74595e-07	IFIH1	interferon induced with helicase C domain 1
MSTRG.64321.1			ncbi_100101927	0.9828	2.16056e-06	IFIH1	interferon induced with helicase C domain 1
MSTRG.68279.1			ncbi_100101927	0.977804	5.24942e-06	IFIH1	interferon induced with helicase C domain 1
MSTRG.68279.2			ncbi_100101927	0.952863	7.14873e-05	IFIH1	interferon induced with helicase C domain 1
MSTRG.68279.3			ncbi_100101927	0.979266	4.1412e-06	IFIH1	interferon induced with helicase C domain 1
MSTRG.68279.4			ncbi_100101927	0.956161	5.56411e-05	IFIH1	interferon induced with helicase C domain 1
MSTRG.68279.5			ncbi_100101927	0.986254	9.89222e-07	IFIH1	interferon induced with helicase C domain 1
MSTRG.68482.2			ncbi_100101927	0.97816	4.96176e-06	IFIH1	interferon induced with helicase C domain 1
MSTRG.6975.1			ncbi_100101927	0.991448	1.88878e-07	IFIH1	interferon induced with helicase C domain 1
MSTRG.7875.1			ncbi_100101927	0.970769	1.36647e-05	IFIH1	interferon induced with helicase C domain 1
MSTRG.8951.10			ncbi_100101927	0.984357	1.55247e-06	IFIH1	interferon induced with helicase C domain 1
MSTRG.8951.9			ncbi_100101927	0.986838	8.50331e-07	IFIH1	interferon induced with helicase C domain 1
MSTRG.22457.1			ncbi_100144486	0.964412	2.70387e-05	FOS	Fos proto-oncogene, AP-1 transcription factor subunit
MSTRG.25366.2			ncbi_100144486	0.957909	4.83382e-05	FOS	Fos proto-oncogene, AP-1 transcription factor subunit
MSTRG.5066.3			ncbi_100144486	0.987087	7.95506e-07	FOS	Fos proto-oncogene, AP-1 transcription factor subunit
MSTRG.5070.1			ncbi_100144486	0.974758	8.20847e-06	FOS	Fos proto-oncogene, AP-1 transcription factor subunit
MSTRG.5072.1			ncbi_100144486	0.990872	2.37093e-07	FOS	Fos proto-oncogene, AP-1 transcription factor subunit
MSTRG.5073.1			ncbi_100144486	0.967859	1.8994e-05	FOS	Fos proto-oncogene, AP-1 transcription factor subunit
MSTRG.60601.1			ncbi_100144486	0.950898	8.23139e-05	FOS	Fos proto-oncogene, AP-1 transcription factor subunit
MSTRG.64268.1			ncbi_100144486	0.961486	3.55484e-05	FOS	Fos proto-oncogene, AP-1 transcription factor subunit
MSTRG.67884.1			ncbi_100144486	0.98129	2.89643e-06	FOS	Fos proto-oncogene, AP-1 transcription factor subunit
MSTRG.68279.3			ncbi_100144486	0.955728	5.75613e-05	FOS	Fos proto-oncogene, AP-1 transcription factor subunit
MSTRG.68279.5			ncbi_100144486	0.953791	6.67416e-05	FOS	Fos proto-oncogene, AP-1 transcription factor subunit
MSTRG.68482.2			ncbi_100144486	0.965462	2.43724e-05	FOS	Fos proto-oncogene, AP-1 transcription factor subunit
MSTRG.68521.1			ncbi_100144486	0.977823	5.23345e-06	FOS	Fos proto-oncogene, AP-1 transcription factor subunit
MSTRG.6975.1			ncbi_100144486	0.96048	3.88668e-05	FOS	Fos proto-oncogene, AP-1 transcription factor subunit
MSTRG.8787.1			ncbi_100144486	0.976778	6.14249e-06	FOS	Fos proto-oncogene, AP-1 transcription factor subunit
MSTRG.5066.3			ncbi_100151888	0.98036	3.42933e-06	ZBTB10	zinc finger and BTB domain containing 10, transcript variant X1
MSTRG.5070.1			ncbi_100151888	0.984494	1.50559e-06	ZBTB10	zinc finger and BTB domain containing 10, transcript variant X1
MSTRG.5072.1			ncbi_100151888	0.981229	2.92923e-06	ZBTB10	zinc finger and BTB domain containing 10, transcript variant X1
MSTRG.5073.1			ncbi_100151888	0.977714	5.32323e-06	ZBTB10	zinc finger and BTB domain containing 10, transcript variant X1
MSTRG.67884.1			ncbi_100151888	0.971813	1.20436e-05	ZBTB10	zinc finger and BTB domain containing 10, transcript variant X1
MSTRG.68279.1			ncbi_100151888	0.96667	2.15419e-05	ZBTB10	zinc finger and BTB domain containing 10, transcript variant X1
MSTRG.68279.3			ncbi_100151888	0.968568	1.75798e-05	ZBTB10	zinc finger and BTB domain containing 10, transcript variant X1
MSTRG.68279.5			ncbi_100151888	0.961274	3.6232e-05	ZBTB10	zinc finger and BTB domain containing 10, transcript variant X1
MSTRG.68521.1			ncbi_100151888	0.988933	4.64434e-07	ZBTB10	zinc finger and BTB domain containing 10, transcript variant X1
MSTRG.1.2			ncbi_100151975	0.970636	1.38814e-05	R3HCC1L	R3H domain and coiled-coil containing 1 like, transcript variant X4
MSTRG.11457.1			ncbi_100151975	0.980925	3.09823e-06	R3HCC1L	R3H domain and coiled-coil containing 1 like, transcript variant X4
MSTRG.18789.1			ncbi_100151975	0.96204	3.38108e-05	R3HCC1L	R3H domain and coiled-coil containing 1 like, transcript variant X4
MSTRG.19151.1			ncbi_100151975	0.964124	2.7805e-05	R3HCC1L	R3H domain and coiled-coil containing 1 like, transcript variant X4
MSTRG.34634.1			ncbi_100151975	0.98214	2.46329e-06	R3HCC1L	R3H domain and coiled-coil containing 1 like, transcript variant X4
MSTRG.36107.1			ncbi_100151975	0.953024	7.06466e-05	R3HCC1L	R3H domain and coiled-coil containing 1 like, transcript variant X4
MSTRG.45762.1			ncbi_100151975	0.984563	1.48255e-06	R3HCC1L	R3H domain and coiled-coil containing 1 like, transcript variant X4
MSTRG.48473.1			ncbi_100151975	0.961556	3.53267e-05	R3HCC1L	R3H domain and coiled-coil containing 1 like, transcript variant X4
MSTRG.58005.1			ncbi_100151975	0.989312	4.11306e-07	R3HCC1L	R3H domain and coiled-coil containing 1 like, transcript variant X4
MSTRG.58006.1			ncbi_100151975	0.960548	3.8637e-05	R3HCC1L	R3H domain and coiled-coil containing 1 like, transcript variant X4
MSTRG.60599.1			ncbi_100151975	0.982107	2.4792e-06	R3HCC1L	R3H domain and coiled-coil containing 1 like, transcript variant X4
MSTRG.60601.1			ncbi_100151975	0.957018	5.19705e-05	R3HCC1L	R3H domain and coiled-coil containing 1 like, transcript variant X4
MSTRG.60603.1			ncbi_100151975	0.955204	5.99542e-05	R3HCC1L	R3H domain and coiled-coil containing 1 like, transcript variant X4
MSTRG.63517.1			ncbi_100151975	0.976687	6.22699e-06	R3HCC1L	R3H domain and coiled-coil containing 1 like, transcript variant X4
MSTRG.63518.1			ncbi_100151975	0.991656	1.73278e-07	R3HCC1L	R3H domain and coiled-coil containing 1 like, transcript variant X4
MSTRG.63520.1			ncbi_100151975	0.956367	5.4742e-05	R3HCC1L	R3H domain and coiled-coil containing 1 like, transcript variant X4
MSTRG.64268.1			ncbi_100151975	0.965328	2.4701e-05	R3HCC1L	R3H domain and coiled-coil containing 1 like, transcript variant X4
MSTRG.64269.1			ncbi_100151975	0.960379	3.92127e-05	R3HCC1L	R3H domain and coiled-coil containing 1 like, transcript variant X4
MSTRG.64270.1			ncbi_100151975	0.963644	2.91151e-05	R3HCC1L	R3H domain and coiled-coil containing 1 like, transcript variant X4
MSTRG.64270.2			ncbi_100151975	0.973619	9.56885e-06	R3HCC1L	R3H domain and coiled-coil containing 1 like, transcript variant X4
MSTRG.64319.1			ncbi_100151975	0.985413	1.2169e-06	R3HCC1L	R3H domain and coiled-coil containing 1 like, transcript variant X4
MSTRG.64320.1			ncbi_100151975	0.963303	3.00713e-05	R3HCC1L	R3H domain and coiled-coil containing 1 like, transcript variant X4
MSTRG.64321.1			ncbi_100151975	0.952591	7.292e-05	R3HCC1L	R3H domain and coiled-coil containing 1 like, transcript variant X4
MSTRG.68279.2			ncbi_100151975	0.951592	7.83652e-05	R3HCC1L	R3H domain and coiled-coil containing 1 like, transcript variant X4
MSTRG.68364.2			ncbi_100151975	0.965368	2.4604e-05	R3HCC1L	R3H domain and coiled-coil containing 1 like, transcript variant X4
MSTRG.7875.1			ncbi_100151975	0.964741	2.61814e-05	R3HCC1L	R3H domain and coiled-coil containing 1 like, transcript variant X4
XR_002337297.1			ncbi_100151975	0.968062	1.85804e-05	R3HCC1L	R3H domain and coiled-coil containing 1 like, transcript variant X4
MSTRG.1065.1			ncbi_100152703	0.970881	1.34829e-05	EXTL3	exostosin like glycosyltransferase 3, transcript variant X1
MSTRG.1065.4			ncbi_100152703	0.974899	8.05055e-06	EXTL3	exostosin like glycosyltransferase 3, transcript variant X1
MSTRG.56000.2			ncbi_100152703	0.984139	1.62911e-06	EXTL3	exostosin like glycosyltransferase 3, transcript variant X1
MSTRG.22457.1			ncbi_100153038	0.965573	2.41011e-05	IFIT1	interferon-induced protein with tetratricopeptide repeats 1
MSTRG.25366.2			ncbi_100153038	0.958292	4.6835e-05	IFIT1	interferon-induced protein with tetratricopeptide repeats 1
MSTRG.37992.51			ncbi_100153038	0.952345	7.42351e-05	IFIT1	interferon-induced protein with tetratricopeptide repeats 1
MSTRG.44394.1			ncbi_100153038	0.959672	4.16894e-05	IFIT1	interferon-induced protein with tetratricopeptide repeats 1
MSTRG.54255.9			ncbi_100153038	0.970764	1.36722e-05	IFIT1	interferon-induced protein with tetratricopeptide repeats 1
MSTRG.68448.11			ncbi_100153038	0.964994	2.55362e-05	IFIT1	interferon-induced protein with tetratricopeptide repeats 1
MSTRG.68448.12			ncbi_100153038	0.968978	1.67963e-05	IFIT1	interferon-induced protein with tetratricopeptide repeats 1
MSTRG.68482.2			ncbi_100153038	0.984649	1.45369e-06	IFIT1	interferon-induced protein with tetratricopeptide repeats 1
MSTRG.6975.1			ncbi_100153038	0.961602	3.51796e-05	IFIT1	interferon-induced protein with tetratricopeptide repeats 1
MSTRG.8951.10			ncbi_100153038	0.979836	3.75825e-06	IFIT1	interferon-induced protein with tetratricopeptide repeats 1
MSTRG.1065.1			ncbi_100153121	0.954179	6.4829e-05	ESPL1	extra spindle pole bodies like 1, separase
MSTRG.1.2			ncbi_100153791	0.97849	4.70631e-06	CYR61	cysteine rich angiogenic inducer 61
MSTRG.14898.12			ncbi_100153791	-0.967914	1.88812e-05	CYR61	cysteine rich angiogenic inducer 61
MSTRG.19151.1			ncbi_100153791	0.951064	8.13575e-05	CYR61	cysteine rich angiogenic inducer 61
MSTRG.22457.1			ncbi_100153791	0.956952	5.22464e-05	CYR61	cysteine rich angiogenic inducer 61
MSTRG.23116.1			ncbi_100153791	0.957119	5.1547e-05	CYR61	cysteine rich angiogenic inducer 61
MSTRG.34634.1			ncbi_100153791	0.95715	5.1418e-05	CYR61	cysteine rich angiogenic inducer 61
MSTRG.37992.51			ncbi_100153791	0.988067	6.04103e-07	CYR61	cysteine rich angiogenic inducer 61
MSTRG.38050.1			ncbi_100153791	0.958039	4.78256e-05	CYR61	cysteine rich angiogenic inducer 61
MSTRG.44394.1			ncbi_100153791	0.970636	1.38816e-05	CYR61	cysteine rich angiogenic inducer 61
MSTRG.45978.1			ncbi_100153791	0.95577	5.73751e-05	CYR61	cysteine rich angiogenic inducer 61
MSTRG.45981.1			ncbi_100153791	0.989885	3.39349e-07	CYR61	cysteine rich angiogenic inducer 61
MSTRG.58005.1			ncbi_100153791	0.958429	4.63035e-05	CYR61	cysteine rich angiogenic inducer 61
MSTRG.58006.1			ncbi_100153791	0.981486	2.7922e-06	CYR61	cysteine rich angiogenic inducer 61
MSTRG.60599.1			ncbi_100153791	0.956731	5.31792e-05	CYR61	cysteine rich angiogenic inducer 61
MSTRG.60601.1			ncbi_100153791	0.973924	9.18977e-06	CYR61	cysteine rich angiogenic inducer 61
MSTRG.61997.5			ncbi_100153791	0.971083	1.31613e-05	CYR61	cysteine rich angiogenic inducer 61
MSTRG.63518.1			ncbi_100153791	0.960349	3.93153e-05	CYR61	cysteine rich angiogenic inducer 61
MSTRG.64268.1			ncbi_100153791	0.955598	5.81483e-05	CYR61	cysteine rich angiogenic inducer 61
MSTRG.64270.1			ncbi_100153791	0.950974	8.18747e-05	CYR61	cysteine rich angiogenic inducer 61
MSTRG.64270.2			ncbi_100153791	0.950464	8.4852e-05	CYR61	cysteine rich angiogenic inducer 61
MSTRG.64319.1			ncbi_100153791	0.978729	4.52636e-06	CYR61	cysteine rich angiogenic inducer 61
MSTRG.64320.1			ncbi_100153791	0.97143	1.26215e-05	CYR61	cysteine rich angiogenic inducer 61
MSTRG.68482.2			ncbi_100153791	0.956135	5.57541e-05	CYR61	cysteine rich angiogenic inducer 61
MSTRG.6975.1			ncbi_100153791	0.973799	9.34381e-06	CYR61	cysteine rich angiogenic inducer 61
MSTRG.7875.1			ncbi_100153791	0.966233	2.25372e-05	CYR61	cysteine rich angiogenic inducer 61
MSTRG.8951.10			ncbi_100153791	0.966858	2.11243e-05	CYR61	cysteine rich angiogenic inducer 61
MSTRG.8951.9			ncbi_100153791	0.95977	4.13376e-05	CYR61	cysteine rich angiogenic inducer 61
MSTRG.1.2			ncbi_100153822	0.987655	6.80041e-07	NFIL3	nuclear factor, interleukin 3 regulated, transcript variant X1
MSTRG.11457.1			ncbi_100153822	0.958267	4.69329e-05	NFIL3	nuclear factor, interleukin 3 regulated, transcript variant X1
MSTRG.14898.12			ncbi_100153822	-0.958506	4.60065e-05	NFIL3	nuclear factor, interleukin 3 regulated, transcript variant X1
MSTRG.18789.1			ncbi_100153822	0.974699	8.27529e-06	NFIL3	nuclear factor, interleukin 3 regulated, transcript variant X1
MSTRG.19151.1			ncbi_100153822	0.953102	7.02426e-05	NFIL3	nuclear factor, interleukin 3 regulated, transcript variant X1
MSTRG.22457.1			ncbi_100153822	0.968703	1.73192e-05	NFIL3	nuclear factor, interleukin 3 regulated, transcript variant X1
MSTRG.23116.1			ncbi_100153822	0.979495	3.98421e-06	NFIL3	nuclear factor, interleukin 3 regulated, transcript variant X1
MSTRG.26736.1			ncbi_100153822	0.9546	6.27918e-05	NFIL3	nuclear factor, interleukin 3 regulated, transcript variant X1
MSTRG.31793.13			ncbi_100153822	0.955689	5.77387e-05	NFIL3	nuclear factor, interleukin 3 regulated, transcript variant X1
MSTRG.34634.1			ncbi_100153822	0.971993	1.17783e-05	NFIL3	nuclear factor, interleukin 3 regulated, transcript variant X1
MSTRG.36107.1			ncbi_100153822	0.971888	1.19328e-05	NFIL3	nuclear factor, interleukin 3 regulated, transcript variant X1
MSTRG.37992.51			ncbi_100153822	0.990829	2.41097e-07	NFIL3	nuclear factor, interleukin 3 regulated, transcript variant X1
MSTRG.38050.1			ncbi_100153822	0.972791	1.06531e-05	NFIL3	nuclear factor, interleukin 3 regulated, transcript variant X1
MSTRG.44394.1			ncbi_100153822	0.981836	2.61246e-06	NFIL3	nuclear factor, interleukin 3 regulated, transcript variant X1
MSTRG.45978.1			ncbi_100153822	0.981173	2.95996e-06	NFIL3	nuclear factor, interleukin 3 regulated, transcript variant X1
MSTRG.45981.1			ncbi_100153822	0.994011	5.44312e-08	NFIL3	nuclear factor, interleukin 3 regulated, transcript variant X1
MSTRG.48473.1			ncbi_100153822	0.97936	4.07639e-06	NFIL3	nuclear factor, interleukin 3 regulated, transcript variant X1
MSTRG.54139.35			ncbi_100153822	0.961063	3.69181e-05	NFIL3	nuclear factor, interleukin 3 regulated, transcript variant X1
MSTRG.58005.1			ncbi_100153822	0.979502	3.97948e-06	NFIL3	nuclear factor, interleukin 3 regulated, transcript variant X1
MSTRG.58006.1			ncbi_100153822	0.993517	7.17901e-08	NFIL3	nuclear factor, interleukin 3 regulated, transcript variant X1
MSTRG.59782.1			ncbi_100153822	0.974396	8.62478e-06	NFIL3	nuclear factor, interleukin 3 regulated, transcript variant X1
MSTRG.60599.1			ncbi_100153822	0.975295	7.61686e-06	NFIL3	nuclear factor, interleukin 3 regulated, transcript variant X1
MSTRG.60601.1			ncbi_100153822	0.983323	1.94057e-06	NFIL3	nuclear factor, interleukin 3 regulated, transcript variant X1
MSTRG.61997.5			ncbi_100153822	0.984386	1.54265e-06	NFIL3	nuclear factor, interleukin 3 regulated, transcript variant X1
MSTRG.63518.1			ncbi_100153822	0.978181	4.9454e-06	NFIL3	nuclear factor, interleukin 3 regulated, transcript variant X1
MSTRG.64268.1			ncbi_100153822	0.972058	1.16833e-05	NFIL3	nuclear factor, interleukin 3 regulated, transcript variant X1
MSTRG.64269.1			ncbi_100153822	0.973192	1.01184e-05	NFIL3	nuclear factor, interleukin 3 regulated, transcript variant X1
MSTRG.64270.1			ncbi_100153822	0.97714	5.81591e-06	NFIL3	nuclear factor, interleukin 3 regulated, transcript variant X1
MSTRG.64270.2			ncbi_100153822	0.962297	3.30234e-05	NFIL3	nuclear factor, interleukin 3 regulated, transcript variant X1
MSTRG.64319.1			ncbi_100153822	0.987957	6.23779e-07	NFIL3	nuclear factor, interleukin 3 regulated, transcript variant X1
MSTRG.64320.1			ncbi_100153822	0.984358	1.55207e-06	NFIL3	nuclear factor, interleukin 3 regulated, transcript variant X1
MSTRG.64321.1			ncbi_100153822	0.975991	6.89688e-06	NFIL3	nuclear factor, interleukin 3 regulated, transcript variant X1
MSTRG.68279.1			ncbi_100153822	0.956629	5.3613e-05	NFIL3	nuclear factor, interleukin 3 regulated, transcript variant X1
MSTRG.68279.3			ncbi_100153822	0.959767	4.13478e-05	NFIL3	nuclear factor, interleukin 3 regulated, transcript variant X1
MSTRG.68279.5			ncbi_100153822	0.972958	1.04279e-05	NFIL3	nuclear factor, interleukin 3 regulated, transcript variant X1
MSTRG.68364.2			ncbi_100153822	0.95954	4.21605e-05	NFIL3	nuclear factor, interleukin 3 regulated, transcript variant X1
MSTRG.68482.2			ncbi_100153822	0.956693	5.33398e-05	NFIL3	nuclear factor, interleukin 3 regulated, transcript variant X1
MSTRG.6975.1			ncbi_100153822	0.981608	2.72848e-06	NFIL3	nuclear factor, interleukin 3 regulated, transcript variant X1
MSTRG.7875.1			ncbi_100153822	0.981921	2.57048e-06	NFIL3	nuclear factor, interleukin 3 regulated, transcript variant X1
MSTRG.8951.10			ncbi_100153822	0.972556	1.09768e-05	NFIL3	nuclear factor, interleukin 3 regulated, transcript variant X1
MSTRG.8951.9			ncbi_100153822	0.986699	8.82027e-07	NFIL3	nuclear factor, interleukin 3 regulated, transcript variant X1
MSTRG.11180.1			ncbi_100154053	0.987644	6.82182e-07	LOC100154053	SLAM family member 7, transcript variant X1
MSTRG.22457.1			ncbi_100154053	0.972046	1.17014e-05	LOC100154053	SLAM family member 7, transcript variant X1
MSTRG.26736.1			ncbi_100154053	0.985979	1.05999e-06	LOC100154053	SLAM family member 7, transcript variant X1
MSTRG.38050.1			ncbi_100154053	0.952833	7.16452e-05	LOC100154053	SLAM family member 7, transcript variant X1
MSTRG.38617.12			ncbi_100154053	0.95277	7.1978e-05	LOC100154053	SLAM family member 7, transcript variant X1
MSTRG.46325.1			ncbi_100154053	0.951855	7.6906e-05	LOC100154053	SLAM family member 7, transcript variant X1
MSTRG.68279.1			ncbi_100154053	0.975573	7.32373e-06	LOC100154053	SLAM family member 7, transcript variant X1
MSTRG.68279.3			ncbi_100154053	0.973303	9.97352e-06	LOC100154053	SLAM family member 7, transcript variant X1
MSTRG.68279.5			ncbi_100154053	0.960076	4.02586e-05	LOC100154053	SLAM family member 7, transcript variant X1
MSTRG.68448.11			ncbi_100154053	0.971821	1.20313e-05	LOC100154053	SLAM family member 7, transcript variant X1
MSTRG.68482.2			ncbi_100154053	0.956962	5.22041e-05	LOC100154053	SLAM family member 7, transcript variant X1
MSTRG.68521.1			ncbi_100154053	0.969517	1.58049e-05	LOC100154053	SLAM family member 7, transcript variant X1
MSTRG.7409.1			ncbi_100154053	0.955801	5.72371e-05	LOC100154053	SLAM family member 7, transcript variant X1
MSTRG.8781.1			ncbi_100154053	0.957257	5.09761e-05	LOC100154053	SLAM family member 7, transcript variant X1
MSTRG.1.2			ncbi_100154449	0.976932	6.00169e-06	ETS2	ETS proto-oncogene 2, transcription factor, transcript variant X1
MSTRG.11457.1			ncbi_100154449	0.972543	1.09943e-05	ETS2	ETS proto-oncogene 2, transcription factor, transcript variant X1
MSTRG.18789.1			ncbi_100154449	0.980737	3.20549e-06	ETS2	ETS proto-oncogene 2, transcription factor, transcript variant X1
MSTRG.19151.1			ncbi_100154449	0.988449	5.39235e-07	ETS2	ETS proto-oncogene 2, transcription factor, transcript variant X1
MSTRG.34634.1			ncbi_100154449	0.9566	5.37374e-05	ETS2	ETS proto-oncogene 2, transcription factor, transcript variant X1
MSTRG.45762.1			ncbi_100154449	0.973104	1.02332e-05	ETS2	ETS proto-oncogene 2, transcription factor, transcript variant X1
MSTRG.48473.1			ncbi_100154449	0.967669	1.93853e-05	ETS2	ETS proto-oncogene 2, transcription factor, transcript variant X1
MSTRG.5066.3			ncbi_100154449	0.966002	2.30768e-05	ETS2	ETS proto-oncogene 2, transcription factor, transcript variant X1
MSTRG.5072.1			ncbi_100154449	0.958608	4.56196e-05	ETS2	ETS proto-oncogene 2, transcription factor, transcript variant X1
MSTRG.5073.1			ncbi_100154449	0.977805	5.24858e-06	ETS2	ETS proto-oncogene 2, transcription factor, transcript variant X1
MSTRG.58005.1			ncbi_100154449	0.983407	1.90648e-06	ETS2	ETS proto-oncogene 2, transcription factor, transcript variant X1
MSTRG.58006.1			ncbi_100154449	0.951135	8.09487e-05	ETS2	ETS proto-oncogene 2, transcription factor, transcript variant X1
MSTRG.60599.1			ncbi_100154449	0.978264	4.88025e-06	ETS2	ETS proto-oncogene 2, transcription factor, transcript variant X1
MSTRG.60601.1			ncbi_100154449	0.97203	1.17244e-05	ETS2	ETS proto-oncogene 2, transcription factor, transcript variant X1
MSTRG.60603.1			ncbi_100154449	0.981737	2.6625e-06	ETS2	ETS proto-oncogene 2, transcription factor, transcript variant X1
MSTRG.63517.1			ncbi_100154449	0.987833	6.46522e-07	ETS2	ETS proto-oncogene 2, transcription factor, transcript variant X1
MSTRG.63518.1			ncbi_100154449	0.988002	6.15624e-07	ETS2	ETS proto-oncogene 2, transcription factor, transcript variant X1
MSTRG.64268.1			ncbi_100154449	0.993296	8.0718e-08	ETS2	ETS proto-oncogene 2, transcription factor, transcript variant X1
MSTRG.64269.1			ncbi_100154449	0.978073	5.03143e-06	ETS2	ETS proto-oncogene 2, transcription factor, transcript variant X1
MSTRG.64270.1			ncbi_100154449	0.982026	2.51861e-06	ETS2	ETS proto-oncogene 2, transcription factor, transcript variant X1
MSTRG.64270.2			ncbi_100154449	0.997662	2.02856e-09	ETS2	ETS proto-oncogene 2, transcription factor, transcript variant X1
MSTRG.64319.1			ncbi_100154449	0.966413	2.21246e-05	ETS2	ETS proto-oncogene 2, transcription factor, transcript variant X1
MSTRG.64320.1			ncbi_100154449	0.97041	1.42548e-05	ETS2	ETS proto-oncogene 2, transcription factor, transcript variant X1
MSTRG.64321.1			ncbi_100154449	0.959502	4.22998e-05	ETS2	ETS proto-oncogene 2, transcription factor, transcript variant X1
MSTRG.67884.1			ncbi_100154449	0.957284	5.08666e-05	ETS2	ETS proto-oncogene 2, transcription factor, transcript variant X1
MSTRG.68279.2			ncbi_100154449	0.963335	2.99812e-05	ETS2	ETS proto-oncogene 2, transcription factor, transcript variant X1
MSTRG.68279.3			ncbi_100154449	0.953515	6.81326e-05	ETS2	ETS proto-oncogene 2, transcription factor, transcript variant X1
MSTRG.68279.5			ncbi_100154449	0.970257	1.45125e-05	ETS2	ETS proto-oncogene 2, transcription factor, transcript variant X1
MSTRG.68364.2			ncbi_100154449	0.951538	7.86694e-05	ETS2	ETS proto-oncogene 2, transcription factor, transcript variant X1
MSTRG.6975.1			ncbi_100154449	0.964248	2.74725e-05	ETS2	ETS proto-oncogene 2, transcription factor, transcript variant X1
MSTRG.7875.1			ncbi_100154449	0.97908	4.27211e-06	ETS2	ETS proto-oncogene 2, transcription factor, transcript variant X1
MSTRG.8787.1			ncbi_100154449	0.968527	1.76589e-05	ETS2	ETS proto-oncogene 2, transcription factor, transcript variant X1
MSTRG.1065.1			ncbi_100154622	0.951354	7.97054e-05	SYDE2	synapse defective Rho GTPase homolog 2
MSTRG.14898.12			ncbi_100154622	0.950614	8.39651e-05	SYDE2	synapse defective Rho GTPase homolog 2
MSTRG.38050.1			ncbi_100154622	-0.950748	8.31862e-05	SYDE2	synapse defective Rho GTPase homolog 2
MSTRG.44394.1			ncbi_100154622	-0.95784	4.8612e-05	SYDE2	synapse defective Rho GTPase homolog 2
MSTRG.45981.1			ncbi_100154622	-0.967243	2.02862e-05	SYDE2	synapse defective Rho GTPase homolog 2
MSTRG.54255.9			ncbi_100154622	-0.955719	5.76043e-05	SYDE2	synapse defective Rho GTPase homolog 2
MSTRG.58006.1			ncbi_100154622	-0.955567	5.82893e-05	SYDE2	synapse defective Rho GTPase homolog 2
MSTRG.8951.10			ncbi_100154622	-0.956113	5.58509e-05	SYDE2	synapse defective Rho GTPase homolog 2
MSTRG.46325.1			ncbi_100155404	0.955338	5.93352e-05	LOC100155404	uncharacterized LOC100155404
MSTRG.23116.1			ncbi_100155580	-0.951254	8.02704e-05	SH3GL2	SH3 domain containing GRB2 like 2, endophilin A1, transcript variant X1
MSTRG.37992.51			ncbi_100155580	-0.961389	3.58584e-05	SH3GL2	SH3 domain containing GRB2 like 2, endophilin A1, transcript variant X1
MSTRG.61997.5			ncbi_100155580	-0.975258	7.65679e-06	SH3GL2	SH3 domain containing GRB2 like 2, endophilin A1, transcript variant X1
MSTRG.63517.1			ncbi_100155620	0.953835	6.65217e-05	SLC19A2	solute carrier family 19 member 2
MSTRG.1.2			ncbi_100156612	0.953591	6.77437e-05	KATNAL1	katanin catalytic subunit A1 like 1, transcript variant X3
MSTRG.14898.12			ncbi_100156612	-0.969169	1.64399e-05	KATNAL1	katanin catalytic subunit A1 like 1, transcript variant X3
MSTRG.22457.1			ncbi_100156612	0.961645	3.50429e-05	KATNAL1	katanin catalytic subunit A1 like 1, transcript variant X3
MSTRG.23116.1			ncbi_100156612	0.981665	2.69926e-06	KATNAL1	katanin catalytic subunit A1 like 1, transcript variant X3
MSTRG.26736.1			ncbi_100156612	0.962196	3.33322e-05	KATNAL1	katanin catalytic subunit A1 like 1, transcript variant X3
MSTRG.36107.1			ncbi_100156612	0.951498	7.88934e-05	KATNAL1	katanin catalytic subunit A1 like 1, transcript variant X3
MSTRG.37992.51			ncbi_100156612	0.984095	1.64496e-06	KATNAL1	katanin catalytic subunit A1 like 1, transcript variant X3
MSTRG.38050.1			ncbi_100156612	0.986861	8.45271e-07	KATNAL1	katanin catalytic subunit A1 like 1, transcript variant X3
MSTRG.44394.1			ncbi_100156612	0.988707	4.98373e-07	KATNAL1	katanin catalytic subunit A1 like 1, transcript variant X3
MSTRG.45978.1			ncbi_100156612	0.972692	1.07883e-05	KATNAL1	katanin catalytic subunit A1 like 1, transcript variant X3
MSTRG.45981.1			ncbi_100156612	0.985171	1.28865e-06	KATNAL1	katanin catalytic subunit A1 like 1, transcript variant X3
MSTRG.48473.1			ncbi_100156612	0.950568	8.42361e-05	KATNAL1	katanin catalytic subunit A1 like 1, transcript variant X3
MSTRG.54139.35			ncbi_100156612	0.975072	7.85871e-06	KATNAL1	katanin catalytic subunit A1 like 1, transcript variant X3
MSTRG.54255.9			ncbi_100156612	0.980851	3.14024e-06	KATNAL1	katanin catalytic subunit A1 like 1, transcript variant X3
MSTRG.58006.1			ncbi_100156612	0.984529	1.49396e-06	KATNAL1	katanin catalytic subunit A1 like 1, transcript variant X3
MSTRG.59782.1			ncbi_100156612	0.977931	5.14511e-06	KATNAL1	katanin catalytic subunit A1 like 1, transcript variant X3
MSTRG.60601.1			ncbi_100156612	0.965712	2.37656e-05	KATNAL1	katanin catalytic subunit A1 like 1, transcript variant X3
MSTRG.61997.5			ncbi_100156612	0.954364	6.39269e-05	KATNAL1	katanin catalytic subunit A1 like 1, transcript variant X3
MSTRG.64319.1			ncbi_100156612	0.963956	2.82583e-05	KATNAL1	katanin catalytic subunit A1 like 1, transcript variant X3
MSTRG.64320.1			ncbi_100156612	0.967405	1.99389e-05	KATNAL1	katanin catalytic subunit A1 like 1, transcript variant X3
MSTRG.64321.1			ncbi_100156612	0.952141	7.53394e-05	KATNAL1	katanin catalytic subunit A1 like 1, transcript variant X3
MSTRG.68482.2			ncbi_100156612	0.955298	5.95202e-05	KATNAL1	katanin catalytic subunit A1 like 1, transcript variant X3
MSTRG.6975.1			ncbi_100156612	0.963784	2.87277e-05	KATNAL1	katanin catalytic subunit A1 like 1, transcript variant X3
MSTRG.8951.10			ncbi_100156612	0.978181	4.9456e-06	KATNAL1	katanin catalytic subunit A1 like 1, transcript variant X3
MSTRG.8951.9			ncbi_100156612	0.973104	1.02334e-05	KATNAL1	katanin catalytic subunit A1 like 1, transcript variant X3
MSTRG.1065.1			ncbi_100156818	0.987737	6.64335e-07	PI4K2A	phosphatidylinositol 4-kinase type 2 alpha
MSTRG.1065.4			ncbi_100156818	0.98028	3.47816e-06	PI4K2A	phosphatidylinositol 4-kinase type 2 alpha
MSTRG.43526.5			ncbi_100156818	0.950412	8.51604e-05	PI4K2A	phosphatidylinositol 4-kinase type 2 alpha
MSTRG.18789.1			ncbi_100156869	0.956496	5.41859e-05	CHD2	chromodomain helicase DNA binding protein 2, transcript variant X2
MSTRG.31793.13			ncbi_100156869	0.951138	8.09331e-05	CHD2	chromodomain helicase DNA binding protein 2, transcript variant X2
MSTRG.5073.1			ncbi_100156869	0.953707	6.71634e-05	CHD2	chromodomain helicase DNA binding protein 2, transcript variant X2
MSTRG.60603.1			ncbi_100156869	0.964182	2.76481e-05	CHD2	chromodomain helicase DNA binding protein 2, transcript variant X2
MSTRG.63520.1			ncbi_100156869	0.950184	8.6519e-05	CHD2	chromodomain helicase DNA binding protein 2, transcript variant X2
MSTRG.64269.1			ncbi_100156869	0.957481	5.00592e-05	CHD2	chromodomain helicase DNA binding protein 2, transcript variant X2
MSTRG.64270.1			ncbi_100156869	0.950949	8.20181e-05	CHD2	chromodomain helicase DNA binding protein 2, transcript variant X2
MSTRG.68279.2			ncbi_100156869	0.959345	4.28706e-05	CHD2	chromodomain helicase DNA binding protein 2, transcript variant X2
MSTRG.1.2			ncbi_100156989	0.961858	3.43728e-05	BAG3	BCL2 associated athanogene 3
MSTRG.34634.1			ncbi_100156989	0.95021	8.63642e-05	BAG3	BCL2 associated athanogene 3
MSTRG.43526.5			ncbi_100156989	-0.957873	4.84802e-05	BAG3	BCL2 associated athanogene 3
MSTRG.45978.1			ncbi_100156989	0.961231	3.63703e-05	BAG3	BCL2 associated athanogene 3
MSTRG.45981.1			ncbi_100156989	0.975506	7.39328e-06	BAG3	BCL2 associated athanogene 3
MSTRG.58006.1			ncbi_100156989	0.970674	1.38182e-05	BAG3	BCL2 associated athanogene 3
MSTRG.64319.1			ncbi_100156989	0.968087	1.85299e-05	BAG3	BCL2 associated athanogene 3
MSTRG.7875.1			ncbi_100156989	0.960714	3.80775e-05	BAG3	BCL2 associated athanogene 3
MSTRG.14898.12			ncbi_100157058	-0.977586	5.43068e-06	FILIP1L	filamin A interacting protein 1 like, transcript variant X2
MSTRG.22457.1			ncbi_100157058	0.979747	3.81675e-06	FILIP1L	filamin A interacting protein 1 like, transcript variant X2
MSTRG.23116.1			ncbi_100157058	0.959154	4.35693e-05	FILIP1L	filamin A interacting protein 1 like, transcript variant X2
MSTRG.25366.2			ncbi_100157058	0.975174	7.7479e-06	FILIP1L	filamin A interacting protein 1 like, transcript variant X2
MSTRG.26736.1			ncbi_100157058	0.967699	1.9324e-05	FILIP1L	filamin A interacting protein 1 like, transcript variant X2
MSTRG.37992.51			ncbi_100157058	0.989495	3.87209e-07	FILIP1L	filamin A interacting protein 1 like, transcript variant X2
MSTRG.38050.1			ncbi_100157058	0.979694	3.85109e-06	FILIP1L	filamin A interacting protein 1 like, transcript variant X2
MSTRG.44394.1			ncbi_100157058	0.989431	3.95514e-07	FILIP1L	filamin A interacting protein 1 like, transcript variant X2
MSTRG.45981.1			ncbi_100157058	0.983475	1.87951e-06	FILIP1L	filamin A interacting protein 1 like, transcript variant X2
MSTRG.54139.35			ncbi_100157058	0.951287	8.00861e-05	FILIP1L	filamin A interacting protein 1 like, transcript variant X2
MSTRG.54255.9			ncbi_100157058	0.983899	1.71667e-06	FILIP1L	filamin A interacting protein 1 like, transcript variant X2
MSTRG.58006.1			ncbi_100157058	0.974999	7.93958e-06	FILIP1L	filamin A interacting protein 1 like, transcript variant X2
MSTRG.59782.1			ncbi_100157058	0.958809	4.4858e-05	FILIP1L	filamin A interacting protein 1 like, transcript variant X2
MSTRG.60601.1			ncbi_100157058	0.977352	5.63017e-06	FILIP1L	filamin A interacting protein 1 like, transcript variant X2
MSTRG.64319.1			ncbi_100157058	0.953902	6.61895e-05	FILIP1L	filamin A interacting protein 1 like, transcript variant X2
MSTRG.64320.1			ncbi_100157058	0.972086	1.16427e-05	FILIP1L	filamin A interacting protein 1 like, transcript variant X2
MSTRG.68279.5			ncbi_100157058	0.951517	7.87856e-05	FILIP1L	filamin A interacting protein 1 like, transcript variant X2
MSTRG.68448.11			ncbi_100157058	0.951945	7.64091e-05	FILIP1L	filamin A interacting protein 1 like, transcript variant X2
MSTRG.68448.12			ncbi_100157058	0.959814	4.11825e-05	FILIP1L	filamin A interacting protein 1 like, transcript variant X2
MSTRG.68482.2			ncbi_100157058	0.982641	2.23094e-06	FILIP1L	filamin A interacting protein 1 like, transcript variant X2
MSTRG.6975.1			ncbi_100157058	0.979739	3.82189e-06	FILIP1L	filamin A interacting protein 1 like, transcript variant X2
MSTRG.8951.10			ncbi_100157058	0.987808	6.5114e-07	FILIP1L	filamin A interacting protein 1 like, transcript variant X2
MSTRG.8951.9			ncbi_100157058	0.957764	4.8916e-05	FILIP1L	filamin A interacting protein 1 like, transcript variant X2
MSTRG.14898.12			ncbi_100157122	0.951313	7.9936e-05	ORMDL2	ORMDL sphingolipid biosynthesis regulator 2, transcript variant X2
MSTRG.22457.1			ncbi_100157122	-0.952603	7.28595e-05	ORMDL2	ORMDL sphingolipid biosynthesis regulator 2, transcript variant X2
MSTRG.26736.1			ncbi_100157122	-0.95459	6.28414e-05	ORMDL2	ORMDL sphingolipid biosynthesis regulator 2, transcript variant X2
MSTRG.37992.51			ncbi_100157122	-0.957252	5.09972e-05	ORMDL2	ORMDL sphingolipid biosynthesis regulator 2, transcript variant X2
MSTRG.38050.1			ncbi_100157122	-0.955246	5.97606e-05	ORMDL2	ORMDL sphingolipid biosynthesis regulator 2, transcript variant X2
MSTRG.44394.1			ncbi_100157122	-0.960346	3.93245e-05	ORMDL2	ORMDL sphingolipid biosynthesis regulator 2, transcript variant X2
MSTRG.54255.9			ncbi_100157122	-0.96612	2.28005e-05	ORMDL2	ORMDL sphingolipid biosynthesis regulator 2, transcript variant X2
MSTRG.68482.2			ncbi_100157122	-0.951305	7.99807e-05	ORMDL2	ORMDL sphingolipid biosynthesis regulator 2, transcript variant X2
MSTRG.8951.10			ncbi_100157122	-0.958366	4.65482e-05	ORMDL2	ORMDL sphingolipid biosynthesis regulator 2, transcript variant X2
MSTRG.1.2			ncbi_100157299	-0.965471	2.43508e-05	C4H8orf82	chromosome 4 C8orf82 homolog
MSTRG.11180.1			ncbi_100157299	-0.953744	6.69784e-05	C4H8orf82	chromosome 4 C8orf82 homolog
MSTRG.14898.12			ncbi_100157299	0.955613	5.80834e-05	C4H8orf82	chromosome 4 C8orf82 homolog
MSTRG.18789.1			ncbi_100157299	-0.952057	7.57996e-05	C4H8orf82	chromosome 4 C8orf82 homolog
MSTRG.19151.1			ncbi_100157299	-0.959436	4.25372e-05	C4H8orf82	chromosome 4 C8orf82 homolog
MSTRG.22457.1			ncbi_100157299	-0.991561	1.80323e-07	C4H8orf82	chromosome 4 C8orf82 homolog
MSTRG.25366.2			ncbi_100157299	-0.967644	1.94376e-05	C4H8orf82	chromosome 4 C8orf82 homolog
MSTRG.26736.1			ncbi_100157299	-0.969942	1.50542e-05	C4H8orf82	chromosome 4 C8orf82 homolog
MSTRG.37992.51			ncbi_100157299	-0.978868	4.42457e-06	C4H8orf82	chromosome 4 C8orf82 homolog
MSTRG.38050.1			ncbi_100157299	-0.964437	2.69735e-05	C4H8orf82	chromosome 4 C8orf82 homolog
MSTRG.44394.1			ncbi_100157299	-0.988836	4.78773e-07	C4H8orf82	chromosome 4 C8orf82 homolog
MSTRG.45978.1			ncbi_100157299	-0.953498	6.82165e-05	C4H8orf82	chromosome 4 C8orf82 homolog
MSTRG.45981.1			ncbi_100157299	-0.984124	1.63442e-06	C4H8orf82	chromosome 4 C8orf82 homolog
MSTRG.48473.1			ncbi_100157299	-0.96008	4.02477e-05	C4H8orf82	chromosome 4 C8orf82 homolog
MSTRG.5072.1			ncbi_100157299	-0.951086	8.12301e-05	C4H8orf82	chromosome 4 C8orf82 homolog
MSTRG.54255.9			ncbi_100157299	-0.9721	1.16225e-05	C4H8orf82	chromosome 4 C8orf82 homolog
MSTRG.58006.1			ncbi_100157299	-0.975054	7.87879e-06	C4H8orf82	chromosome 4 C8orf82 homolog
MSTRG.59782.1			ncbi_100157299	-0.957355	5.05755e-05	C4H8orf82	chromosome 4 C8orf82 homolog
MSTRG.60601.1			ncbi_100157299	-0.991311	1.99632e-07	C4H8orf82	chromosome 4 C8orf82 homolog
MSTRG.61997.5			ncbi_100157299	-0.951779	7.73241e-05	C4H8orf82	chromosome 4 C8orf82 homolog
MSTRG.64268.1			ncbi_100157299	-0.971872	1.19561e-05	C4H8orf82	chromosome 4 C8orf82 homolog
MSTRG.64269.1			ncbi_100157299	-0.95463	6.26513e-05	C4H8orf82	chromosome 4 C8orf82 homolog
MSTRG.64270.1			ncbi_100157299	-0.964181	2.76512e-05	C4H8orf82	chromosome 4 C8orf82 homolog
MSTRG.64270.2			ncbi_100157299	-0.958036	4.7837e-05	C4H8orf82	chromosome 4 C8orf82 homolog
MSTRG.64319.1			ncbi_100157299	-0.954614	6.27247e-05	C4H8orf82	chromosome 4 C8orf82 homolog
MSTRG.64320.1			ncbi_100157299	-0.984876	1.38015e-06	C4H8orf82	chromosome 4 C8orf82 homolog
MSTRG.64321.1			ncbi_100157299	-0.959058	4.39248e-05	C4H8orf82	chromosome 4 C8orf82 homolog
MSTRG.68279.1			ncbi_100157299	-0.955576	5.82496e-05	C4H8orf82	chromosome 4 C8orf82 homolog
MSTRG.68279.3			ncbi_100157299	-0.959792	4.12603e-05	C4H8orf82	chromosome 4 C8orf82 homolog
MSTRG.68279.5			ncbi_100157299	-0.97431	8.72549e-06	C4H8orf82	chromosome 4 C8orf82 homolog
MSTRG.68482.2			ncbi_100157299	-0.994356	4.42349e-08	C4H8orf82	chromosome 4 C8orf82 homolog
MSTRG.6975.1			ncbi_100157299	-0.993821	6.06925e-08	C4H8orf82	chromosome 4 C8orf82 homolog
MSTRG.7875.1			ncbi_100157299	-0.968628	1.74631e-05	C4H8orf82	chromosome 4 C8orf82 homolog
MSTRG.8787.1			ncbi_100157299	-0.955661	5.78666e-05	C4H8orf82	chromosome 4 C8orf82 homolog
MSTRG.8951.10			ncbi_100157299	-0.996419	9.01612e-09	C4H8orf82	chromosome 4 C8orf82 homolog
MSTRG.8951.9			ncbi_100157299	-0.968835	1.70658e-05	C4H8orf82	chromosome 4 C8orf82 homolog
MSTRG.1.2			ncbi_100157328	0.975644	7.25027e-06	JMJD1C	jumonji domain containing 1C, transcript variant X10
MSTRG.11457.1			ncbi_100157328	0.958909	4.44825e-05	JMJD1C	jumonji domain containing 1C, transcript variant X10
MSTRG.18789.1			ncbi_100157328	0.993968	5.578e-08	JMJD1C	jumonji domain containing 1C, transcript variant X10
MSTRG.19151.1			ncbi_100157328	0.975126	7.79987e-06	JMJD1C	jumonji domain containing 1C, transcript variant X10
MSTRG.22457.1			ncbi_100157328	0.970842	1.35461e-05	JMJD1C	jumonji domain containing 1C, transcript variant X10
MSTRG.31793.13			ncbi_100157328	0.967705	1.93101e-05	JMJD1C	jumonji domain containing 1C, transcript variant X10
MSTRG.34634.1			ncbi_100157328	0.950761	8.31062e-05	JMJD1C	jumonji domain containing 1C, transcript variant X10
MSTRG.37992.51			ncbi_100157328	0.967007	2.0796e-05	JMJD1C	jumonji domain containing 1C, transcript variant X10
MSTRG.44394.1			ncbi_100157328	0.952361	7.41516e-05	JMJD1C	jumonji domain containing 1C, transcript variant X10
MSTRG.45762.1			ncbi_100157328	0.959367	4.27893e-05	JMJD1C	jumonji domain containing 1C, transcript variant X10
MSTRG.45981.1			ncbi_100157328	0.960845	3.76381e-05	JMJD1C	jumonji domain containing 1C, transcript variant X10
MSTRG.48473.1			ncbi_100157328	0.983329	1.93802e-06	JMJD1C	jumonji domain containing 1C, transcript variant X10
MSTRG.5066.3			ncbi_100157328	0.971871	1.19569e-05	JMJD1C	jumonji domain containing 1C, transcript variant X10
MSTRG.5072.1			ncbi_100157328	0.962102	3.36177e-05	JMJD1C	jumonji domain containing 1C, transcript variant X10
MSTRG.5073.1			ncbi_100157328	0.978672	4.5691e-06	JMJD1C	jumonji domain containing 1C, transcript variant X10
MSTRG.58005.1			ncbi_100157328	0.980663	3.24855e-06	JMJD1C	jumonji domain containing 1C, transcript variant X10
MSTRG.58006.1			ncbi_100157328	0.962744	3.16882e-05	JMJD1C	jumonji domain containing 1C, transcript variant X10
MSTRG.60599.1			ncbi_100157328	0.983125	2.02196e-06	JMJD1C	jumonji domain containing 1C, transcript variant X10
MSTRG.60601.1			ncbi_100157328	0.98117	2.96161e-06	JMJD1C	jumonji domain containing 1C, transcript variant X10
MSTRG.60603.1			ncbi_100157328	0.980902	3.11084e-06	JMJD1C	jumonji domain containing 1C, transcript variant X10
MSTRG.61997.5			ncbi_100157328	0.961369	3.59245e-05	JMJD1C	jumonji domain containing 1C, transcript variant X10
MSTRG.63517.1			ncbi_100157328	0.966355	2.22571e-05	JMJD1C	jumonji domain containing 1C, transcript variant X10
MSTRG.63518.1			ncbi_100157328	0.986794	8.60401e-07	JMJD1C	jumonji domain containing 1C, transcript variant X10
MSTRG.64268.1			ncbi_100157328	0.997267	3.50227e-09	JMJD1C	jumonji domain containing 1C, transcript variant X10
MSTRG.64269.1			ncbi_100157328	0.992368	1.26939e-07	JMJD1C	jumonji domain containing 1C, transcript variant X10
MSTRG.64270.1			ncbi_100157328	0.993842	5.99877e-08	JMJD1C	jumonji domain containing 1C, transcript variant X10
MSTRG.64270.2			ncbi_100157328	0.989344	4.06956e-07	JMJD1C	jumonji domain containing 1C, transcript variant X10
MSTRG.64319.1			ncbi_100157328	0.964195	2.76142e-05	JMJD1C	jumonji domain containing 1C, transcript variant X10
MSTRG.64320.1			ncbi_100157328	0.978474	4.71825e-06	JMJD1C	jumonji domain containing 1C, transcript variant X10
MSTRG.64321.1			ncbi_100157328	0.977952	5.12863e-06	JMJD1C	jumonji domain containing 1C, transcript variant X10
MSTRG.68279.1			ncbi_100157328	0.975139	7.78542e-06	JMJD1C	jumonji domain containing 1C, transcript variant X10
MSTRG.68279.2			ncbi_100157328	0.981831	2.61521e-06	JMJD1C	jumonji domain containing 1C, transcript variant X10
MSTRG.68279.3			ncbi_100157328	0.98248	2.30391e-06	JMJD1C	jumonji domain containing 1C, transcript variant X10
MSTRG.68279.5			ncbi_100157328	0.989686	3.63196e-07	JMJD1C	jumonji domain containing 1C, transcript variant X10
MSTRG.68364.2			ncbi_100157328	0.957639	4.94173e-05	JMJD1C	jumonji domain containing 1C, transcript variant X10
MSTRG.68482.2			ncbi_100157328	0.953362	6.89084e-05	JMJD1C	jumonji domain containing 1C, transcript variant X10
MSTRG.6975.1			ncbi_100157328	0.981789	2.6362e-06	JMJD1C	jumonji domain containing 1C, transcript variant X10
MSTRG.7875.1			ncbi_100157328	0.979343	4.0881e-06	JMJD1C	jumonji domain containing 1C, transcript variant X10
MSTRG.8787.1			ncbi_100157328	0.964923	2.57162e-05	JMJD1C	jumonji domain containing 1C, transcript variant X10
MSTRG.8951.9			ncbi_100157328	0.967302	2.01592e-05	JMJD1C	jumonji domain containing 1C, transcript variant X10
MSTRG.1.2			ncbi_100158214	0.99029	2.94272e-07	FLRT3	fibronectin leucine rich transmembrane protein 3, transcript variant X2
MSTRG.11457.1			ncbi_100158214	0.983484	1.87594e-06	FLRT3	fibronectin leucine rich transmembrane protein 3, transcript variant X2
MSTRG.18789.1			ncbi_100158214	0.974346	8.68331e-06	FLRT3	fibronectin leucine rich transmembrane protein 3, transcript variant X2
MSTRG.19151.1			ncbi_100158214	0.979414	4.03952e-06	FLRT3	fibronectin leucine rich transmembrane protein 3, transcript variant X2
MSTRG.34634.1			ncbi_100158214	0.984513	1.49921e-06	FLRT3	fibronectin leucine rich transmembrane protein 3, transcript variant X2
MSTRG.37992.51			ncbi_100158214	0.961363	3.59444e-05	FLRT3	fibronectin leucine rich transmembrane protein 3, transcript variant X2
MSTRG.45762.1			ncbi_100158214	0.974302	8.73547e-06	FLRT3	fibronectin leucine rich transmembrane protein 3, transcript variant X2
MSTRG.45978.1			ncbi_100158214	0.953356	6.89404e-05	FLRT3	fibronectin leucine rich transmembrane protein 3, transcript variant X2
MSTRG.45981.1			ncbi_100158214	0.978762	4.50236e-06	FLRT3	fibronectin leucine rich transmembrane protein 3, transcript variant X2
MSTRG.48473.1			ncbi_100158214	0.966677	2.15274e-05	FLRT3	fibronectin leucine rich transmembrane protein 3, transcript variant X2
MSTRG.58005.1			ncbi_100158214	0.988213	5.78737e-07	FLRT3	fibronectin leucine rich transmembrane protein 3, transcript variant X2
MSTRG.58006.1			ncbi_100158214	0.974647	8.33489e-06	FLRT3	fibronectin leucine rich transmembrane protein 3, transcript variant X2
MSTRG.60599.1			ncbi_100158214	0.98077	3.18625e-06	FLRT3	fibronectin leucine rich transmembrane protein 3, transcript variant X2
MSTRG.60601.1			ncbi_100158214	0.975314	7.59663e-06	FLRT3	fibronectin leucine rich transmembrane protein 3, transcript variant X2
MSTRG.60603.1			ncbi_100158214	0.956718	5.32352e-05	FLRT3	fibronectin leucine rich transmembrane protein 3, transcript variant X2
MSTRG.61997.5			ncbi_100158214	0.976887	6.04233e-06	FLRT3	fibronectin leucine rich transmembrane protein 3, transcript variant X2
MSTRG.63517.1			ncbi_100158214	0.977829	5.22849e-06	FLRT3	fibronectin leucine rich transmembrane protein 3, transcript variant X2
MSTRG.63518.1			ncbi_100158214	0.988766	4.89319e-07	FLRT3	fibronectin leucine rich transmembrane protein 3, transcript variant X2
MSTRG.64268.1			ncbi_100158214	0.981002	3.0549e-06	FLRT3	fibronectin leucine rich transmembrane protein 3, transcript variant X2
MSTRG.64269.1			ncbi_100158214	0.969468	1.58936e-05	FLRT3	fibronectin leucine rich transmembrane protein 3, transcript variant X2
MSTRG.64270.1			ncbi_100158214	0.973859	9.26934e-06	FLRT3	fibronectin leucine rich transmembrane protein 3, transcript variant X2
MSTRG.64270.2			ncbi_100158214	0.986336	9.6882e-07	FLRT3	fibronectin leucine rich transmembrane protein 3, transcript variant X2
MSTRG.64319.1			ncbi_100158214	0.986307	9.76184e-07	FLRT3	fibronectin leucine rich transmembrane protein 3, transcript variant X2
MSTRG.64320.1			ncbi_100158214	0.97366	9.51784e-06	FLRT3	fibronectin leucine rich transmembrane protein 3, transcript variant X2
MSTRG.64321.1			ncbi_100158214	0.95832	4.67235e-05	FLRT3	fibronectin leucine rich transmembrane protein 3, transcript variant X2
MSTRG.68279.5			ncbi_100158214	0.959789	4.12704e-05	FLRT3	fibronectin leucine rich transmembrane protein 3, transcript variant X2
MSTRG.68364.2			ncbi_100158214	0.963421	2.97375e-05	FLRT3	fibronectin leucine rich transmembrane protein 3, transcript variant X2
MSTRG.6975.1			ncbi_100158214	0.968478	1.77535e-05	FLRT3	fibronectin leucine rich transmembrane protein 3, transcript variant X2
MSTRG.7875.1			ncbi_100158214	0.993104	8.90625e-08	FLRT3	fibronectin leucine rich transmembrane protein 3, transcript variant X2
MSTRG.8951.9			ncbi_100158214	0.961161	3.65968e-05	FLRT3	fibronectin leucine rich transmembrane protein 3, transcript variant X2
XR_002337297.1			ncbi_100158214	0.977434	5.55989e-06	FLRT3	fibronectin leucine rich transmembrane protein 3, transcript variant X2
MSTRG.1.2			ncbi_100158236	-0.960038	4.03948e-05	GPR39	G protein-coupled receptor 39
MSTRG.22457.1			ncbi_100158236	-0.959181	4.34693e-05	GPR39	G protein-coupled receptor 39
MSTRG.26736.1			ncbi_100158236	-0.953981	6.58016e-05	GPR39	G protein-coupled receptor 39
MSTRG.38050.1			ncbi_100158236	-0.954847	6.16186e-05	GPR39	G protein-coupled receptor 39
MSTRG.44394.1			ncbi_100158236	-0.983127	2.0209e-06	GPR39	G protein-coupled receptor 39
MSTRG.45978.1			ncbi_100158236	-0.977504	5.50049e-06	GPR39	G protein-coupled receptor 39
MSTRG.45981.1			ncbi_100158236	-0.975175	7.74683e-06	GPR39	G protein-coupled receptor 39
MSTRG.48473.1			ncbi_100158236	-0.96332	3.00223e-05	GPR39	G protein-coupled receptor 39
MSTRG.54139.35			ncbi_100158236	-0.963267	3.01724e-05	GPR39	G protein-coupled receptor 39
MSTRG.54255.9			ncbi_100158236	-0.969216	1.63527e-05	GPR39	G protein-coupled receptor 39
MSTRG.58006.1			ncbi_100158236	-0.977641	5.38485e-06	GPR39	G protein-coupled receptor 39
MSTRG.59782.1			ncbi_100158236	-0.973691	9.47887e-06	GPR39	G protein-coupled receptor 39
MSTRG.60601.1			ncbi_100158236	-0.970468	1.41588e-05	GPR39	G protein-coupled receptor 39
MSTRG.64270.1			ncbi_100158236	-0.954534	6.31071e-05	GPR39	G protein-coupled receptor 39
MSTRG.64319.1			ncbi_100158236	-0.95335	6.89683e-05	GPR39	G protein-coupled receptor 39
MSTRG.64320.1			ncbi_100158236	-0.974354	8.67468e-06	GPR39	G protein-coupled receptor 39
MSTRG.64321.1			ncbi_100158236	-0.96379	2.8712e-05	GPR39	G protein-coupled receptor 39
MSTRG.68279.5			ncbi_100158236	-0.960145	4.00185e-05	GPR39	G protein-coupled receptor 39
MSTRG.68482.2			ncbi_100158236	-0.954262	6.44216e-05	GPR39	G protein-coupled receptor 39
MSTRG.6975.1			ncbi_100158236	-0.962209	3.32918e-05	GPR39	G protein-coupled receptor 39
MSTRG.7875.1			ncbi_100158236	-0.963957	2.8255e-05	GPR39	G protein-coupled receptor 39
MSTRG.8951.10			ncbi_100158236	-0.983541	1.85352e-06	GPR39	G protein-coupled receptor 39
MSTRG.8951.9			ncbi_100158236	-0.978981	4.34298e-06	GPR39	G protein-coupled receptor 39
MSTRG.22457.1			ncbi_100240743	0.961221	3.64043e-05	DDIT3	DNA damage inducible transcript 3
MSTRG.25366.2			ncbi_100240743	0.964289	2.7362e-05	DDIT3	DNA damage inducible transcript 3
MSTRG.37992.51			ncbi_100240743	0.964957	2.56314e-05	DDIT3	DNA damage inducible transcript 3
MSTRG.68448.12			ncbi_100240743	0.966462	2.20134e-05	DDIT3	DNA damage inducible transcript 3
MSTRG.68482.2			ncbi_100240743	0.973886	9.23685e-06	DDIT3	DNA damage inducible transcript 3
MSTRG.6975.1			ncbi_100240743	0.960839	3.76595e-05	DDIT3	DNA damage inducible transcript 3
MSTRG.8951.10			ncbi_100240743	0.961924	3.41673e-05	DDIT3	DNA damage inducible transcript 3
MSTRG.44574.1			ncbi_100511095	-0.963596	2.92487e-05	IER5	immediate early response 5
MSTRG.1.2			ncbi_100511111	0.963686	2.89964e-05	CDC40	cell division cycle 40, transcript variant X1
MSTRG.11457.1			ncbi_100511111	0.984756	1.4187e-06	CDC40	cell division cycle 40, transcript variant X1
MSTRG.18789.1			ncbi_100511111	0.960397	3.91506e-05	CDC40	cell division cycle 40, transcript variant X1
MSTRG.34634.1			ncbi_100511111	0.975669	7.22377e-06	CDC40	cell division cycle 40, transcript variant X1
MSTRG.45762.1			ncbi_100511111	0.975916	6.97181e-06	CDC40	cell division cycle 40, transcript variant X1
MSTRG.58005.1			ncbi_100511111	0.963191	3.0389e-05	CDC40	cell division cycle 40, transcript variant X1
MSTRG.60599.1			ncbi_100511111	0.969743	1.54014e-05	CDC40	cell division cycle 40, transcript variant X1
MSTRG.61997.5			ncbi_100511111	0.969794	1.5312e-05	CDC40	cell division cycle 40, transcript variant X1
MSTRG.63518.1			ncbi_100511111	0.967247	2.02771e-05	CDC40	cell division cycle 40, transcript variant X1
MSTRG.64270.2			ncbi_100511111	0.954807	6.18088e-05	CDC40	cell division cycle 40, transcript variant X1
MSTRG.68364.2			ncbi_100511111	0.972226	1.14412e-05	CDC40	cell division cycle 40, transcript variant X1
MSTRG.7875.1			ncbi_100511111	0.969486	1.58603e-05	CDC40	cell division cycle 40, transcript variant X1
XR_002337297.1			ncbi_100511111	0.975328	7.58198e-06	CDC40	cell division cycle 40, transcript variant X1
XR_002345156.1			ncbi_100511111	0.962744	3.16887e-05	CDC40	cell division cycle 40, transcript variant X1
MSTRG.18789.1			ncbi_100512139	-0.965551	2.41566e-05	WRN	Werner syndrome RecQ like helicase, transcript variant X1
MSTRG.31793.13			ncbi_100512139	-0.961159	3.66039e-05	WRN	Werner syndrome RecQ like helicase, transcript variant X1
MSTRG.48473.1			ncbi_100512139	-0.953869	6.63544e-05	WRN	Werner syndrome RecQ like helicase, transcript variant X1
MSTRG.60603.1			ncbi_100512139	-0.969094	1.65785e-05	WRN	Werner syndrome RecQ like helicase, transcript variant X1
MSTRG.63520.1			ncbi_100512139	-0.961678	3.49404e-05	WRN	Werner syndrome RecQ like helicase, transcript variant X1
MSTRG.64269.1			ncbi_100512139	-0.966136	2.27644e-05	WRN	Werner syndrome RecQ like helicase, transcript variant X1
MSTRG.64270.1			ncbi_100512139	-0.959723	4.15047e-05	WRN	Werner syndrome RecQ like helicase, transcript variant X1
MSTRG.64321.1			ncbi_100512139	-0.951146	8.08842e-05	WRN	Werner syndrome RecQ like helicase, transcript variant X1
MSTRG.68279.2			ncbi_100512139	-0.969553	1.57401e-05	WRN	Werner syndrome RecQ like helicase, transcript variant X1
MSTRG.68364.2			ncbi_100512139	-0.951955	7.63587e-05	WRN	Werner syndrome RecQ like helicase, transcript variant X1
XR_002345156.1			ncbi_100512139	-0.952906	7.12643e-05	WRN	Werner syndrome RecQ like helicase, transcript variant X1
MSTRG.1.2			ncbi_100512446	-0.969951	1.50373e-05	NOP56	NOP56 ribonucleoprotein
MSTRG.22457.1			ncbi_100512446	-0.965607	2.40201e-05	NOP56	NOP56 ribonucleoprotein
MSTRG.23116.1			ncbi_100512446	-0.966438	2.20683e-05	NOP56	NOP56 ribonucleoprotein
MSTRG.26736.1			ncbi_100512446	-0.959821	4.11567e-05	NOP56	NOP56 ribonucleoprotein
MSTRG.37992.51			ncbi_100512446	-0.966437	2.20687e-05	NOP56	NOP56 ribonucleoprotein
MSTRG.38050.1			ncbi_100512446	-0.969979	1.49897e-05	NOP56	NOP56 ribonucleoprotein
MSTRG.43526.5			ncbi_100512446	0.951381	7.95503e-05	NOP56	NOP56 ribonucleoprotein
MSTRG.44394.1			ncbi_100512446	-0.987412	7.27884e-07	NOP56	NOP56 ribonucleoprotein
MSTRG.45978.1			ncbi_100512446	-0.986969	8.2114e-07	NOP56	NOP56 ribonucleoprotein
MSTRG.45981.1			ncbi_100512446	-0.985421	1.21458e-06	NOP56	NOP56 ribonucleoprotein
MSTRG.48473.1			ncbi_100512446	-0.965303	2.47626e-05	NOP56	NOP56 ribonucleoprotein
MSTRG.54139.35			ncbi_100512446	-0.968754	1.72206e-05	NOP56	NOP56 ribonucleoprotein
MSTRG.54255.9			ncbi_100512446	-0.974493	8.51232e-06	NOP56	NOP56 ribonucleoprotein
MSTRG.58006.1			ncbi_100512446	-0.98351	1.86556e-06	NOP56	NOP56 ribonucleoprotein
MSTRG.59782.1			ncbi_100512446	-0.978655	4.58133e-06	NOP56	NOP56 ribonucleoprotein
MSTRG.60601.1			ncbi_100512446	-0.971549	1.2439e-05	NOP56	NOP56 ribonucleoprotein
MSTRG.61997.5			ncbi_100512446	-0.96375	2.88199e-05	NOP56	NOP56 ribonucleoprotein
MSTRG.64269.1			ncbi_100512446	-0.951184	8.067e-05	NOP56	NOP56 ribonucleoprotein
MSTRG.64270.1			ncbi_100512446	-0.957531	4.9857e-05	NOP56	NOP56 ribonucleoprotein
MSTRG.64319.1			ncbi_100512446	-0.958986	4.41944e-05	NOP56	NOP56 ribonucleoprotein
MSTRG.64320.1			ncbi_100512446	-0.973976	9.12636e-06	NOP56	NOP56 ribonucleoprotein
MSTRG.64321.1			ncbi_100512446	-0.965092	2.52898e-05	NOP56	NOP56 ribonucleoprotein
MSTRG.68279.5			ncbi_100512446	-0.960324	3.93997e-05	NOP56	NOP56 ribonucleoprotein
MSTRG.68482.2			ncbi_100512446	-0.960064	4.03023e-05	NOP56	NOP56 ribonucleoprotein
MSTRG.6975.1			ncbi_100512446	-0.970583	1.39689e-05	NOP56	NOP56 ribonucleoprotein
MSTRG.7875.1			ncbi_100512446	-0.969851	1.52114e-05	NOP56	NOP56 ribonucleoprotein
MSTRG.8951.10			ncbi_100512446	-0.989051	4.47365e-07	NOP56	NOP56 ribonucleoprotein
MSTRG.8951.9			ncbi_100512446	-0.986561	9.14469e-07	NOP56	NOP56 ribonucleoprotein
MSTRG.5066.3			ncbi_100512495	0.952857	7.15174e-05	KDM6B	lysine demethylase 6B
MSTRG.67884.1			ncbi_100512495	0.963161	3.0477e-05	KDM6B	lysine demethylase 6B
MSTRG.11457.1			ncbi_100512645	0.980895	3.11488e-06	RAPSN	receptor associated protein of the synapse, transcript variant X2
MSTRG.28354.1			ncbi_100512645	0.976889	6.04076e-06	RAPSN	receptor associated protein of the synapse, transcript variant X2
MSTRG.31799.2			ncbi_100512645	0.963256	3.02034e-05	RAPSN	receptor associated protein of the synapse, transcript variant X2
MSTRG.34634.1			ncbi_100512645	0.9752	7.7192e-06	RAPSN	receptor associated protein of the synapse, transcript variant X2
MSTRG.36107.1			ncbi_100512645	0.968173	1.83581e-05	RAPSN	receptor associated protein of the synapse, transcript variant X2
MSTRG.45762.1			ncbi_100512645	0.977494	5.50891e-06	RAPSN	receptor associated protein of the synapse, transcript variant X2
MSTRG.58005.1			ncbi_100512645	0.97041	1.42564e-05	RAPSN	receptor associated protein of the synapse, transcript variant X2
MSTRG.60599.1			ncbi_100512645	0.951902	7.66458e-05	RAPSN	receptor associated protein of the synapse, transcript variant X2
MSTRG.63518.1			ncbi_100512645	0.957327	5.06889e-05	RAPSN	receptor associated protein of the synapse, transcript variant X2
MSTRG.63520.1			ncbi_100512645	0.990554	2.672e-07	RAPSN	receptor associated protein of the synapse, transcript variant X2
MSTRG.68364.2			ncbi_100512645	0.987172	7.77342e-07	RAPSN	receptor associated protein of the synapse, transcript variant X2
XR_002337297.1			ncbi_100512645	0.965174	2.50855e-05	RAPSN	receptor associated protein of the synapse, transcript variant X2
XR_002345156.1			ncbi_100512645	0.989266	4.17531e-07	RAPSN	receptor associated protein of the synapse, transcript variant X2
MSTRG.5066.3			ncbi_100512728	-0.951899	7.66622e-05	ANK2	ankyrin 2
MSTRG.5070.1			ncbi_100512728	-0.961331	3.60474e-05	ANK2	ankyrin 2
MSTRG.5072.1			ncbi_100512728	-0.960426	3.9053e-05	ANK2	ankyrin 2
MSTRG.5073.1			ncbi_100512728	-0.954752	6.20687e-05	ANK2	ankyrin 2
MSTRG.68279.1			ncbi_100512728	-0.953299	6.92282e-05	ANK2	ankyrin 2
MSTRG.68279.3			ncbi_100512728	-0.959407	4.26442e-05	ANK2	ankyrin 2
MSTRG.68521.1			ncbi_100512728	-0.96423	2.75198e-05	ANK2	ankyrin 2
MSTRG.1065.1			ncbi_100513204	0.984886	1.37722e-06	MOGS	mannosyl-oligosaccharide glucosidase
MSTRG.1065.4			ncbi_100513204	0.98613	1.02077e-06	MOGS	mannosyl-oligosaccharide glucosidase
MSTRG.56000.2			ncbi_100513204	0.980262	3.48907e-06	MOGS	mannosyl-oligosaccharide glucosidase
MSTRG.11180.1			ncbi_100513746	0.980864	3.13256e-06	NOCT	nocturnin, transcript variant X2
MSTRG.18789.1			ncbi_100513746	0.971906	1.19062e-05	NOCT	nocturnin, transcript variant X2
MSTRG.22457.1			ncbi_100513746	0.959363	4.2805e-05	NOCT	nocturnin, transcript variant X2
MSTRG.26736.1			ncbi_100513746	0.97092	1.3421e-05	NOCT	nocturnin, transcript variant X2
MSTRG.31793.13			ncbi_100513746	0.988914	4.67218e-07	NOCT	nocturnin, transcript variant X2
MSTRG.48473.1			ncbi_100513746	0.969566	1.57174e-05	NOCT	nocturnin, transcript variant X2
MSTRG.5066.3			ncbi_100513746	0.951248	8.03079e-05	NOCT	nocturnin, transcript variant X2
MSTRG.5070.1			ncbi_100513746	0.950513	8.45646e-05	NOCT	nocturnin, transcript variant X2
MSTRG.5073.1			ncbi_100513746	0.959651	4.17622e-05	NOCT	nocturnin, transcript variant X2
MSTRG.59782.1			ncbi_100513746	0.950192	8.64713e-05	NOCT	nocturnin, transcript variant X2
MSTRG.60603.1			ncbi_100513746	0.951971	7.62693e-05	NOCT	nocturnin, transcript variant X2
MSTRG.64268.1			ncbi_100513746	0.953272	6.93662e-05	NOCT	nocturnin, transcript variant X2
MSTRG.64269.1			ncbi_100513746	0.976788	6.13336e-06	NOCT	nocturnin, transcript variant X2
MSTRG.64270.1			ncbi_100513746	0.972803	1.06371e-05	NOCT	nocturnin, transcript variant X2
MSTRG.64321.1			ncbi_100513746	0.974097	8.97961e-06	NOCT	nocturnin, transcript variant X2
MSTRG.68279.1			ncbi_100513746	0.993706	6.47178e-08	NOCT	nocturnin, transcript variant X2
MSTRG.68279.2			ncbi_100513746	0.977952	5.1281e-06	NOCT	nocturnin, transcript variant X2
MSTRG.68279.3			ncbi_100513746	0.989663	3.6602e-07	NOCT	nocturnin, transcript variant X2
MSTRG.68279.4			ncbi_100513746	0.966725	2.14194e-05	NOCT	nocturnin, transcript variant X2
MSTRG.68279.5			ncbi_100513746	0.981622	2.7214e-06	NOCT	nocturnin, transcript variant X2
MSTRG.7409.1			ncbi_100513746	0.965875	2.33764e-05	NOCT	nocturnin, transcript variant X2
MSTRG.8781.1			ncbi_100513746	0.986149	1.0158e-06	NOCT	nocturnin, transcript variant X2
MSTRG.8951.9			ncbi_100513746	0.95647	5.42969e-05	NOCT	nocturnin, transcript variant X2
MSTRG.18789.1			ncbi_100514113	0.983621	1.82236e-06	SYNDIG1L	synapse differentiation inducing 1 like, transcript variant X1
MSTRG.23116.1			ncbi_100514113	0.960674	3.82127e-05	SYNDIG1L	synapse differentiation inducing 1 like, transcript variant X1
MSTRG.28354.1			ncbi_100514113	0.985732	1.12664e-06	SYNDIG1L	synapse differentiation inducing 1 like, transcript variant X1
MSTRG.31793.13			ncbi_100514113	0.990333	2.8976e-07	SYNDIG1L	synapse differentiation inducing 1 like, transcript variant X1
MSTRG.36107.1			ncbi_100514113	0.972635	1.08676e-05	SYNDIG1L	synapse differentiation inducing 1 like, transcript variant X1
MSTRG.45762.1			ncbi_100514113	0.954022	6.55971e-05	SYNDIG1L	synapse differentiation inducing 1 like, transcript variant X1
MSTRG.45978.1			ncbi_100514113	0.960575	3.85469e-05	SYNDIG1L	synapse differentiation inducing 1 like, transcript variant X1
MSTRG.48473.1			ncbi_100514113	0.983761	1.76853e-06	SYNDIG1L	synapse differentiation inducing 1 like, transcript variant X1
MSTRG.54139.35			ncbi_100514113	0.950417	8.51316e-05	SYNDIG1L	synapse differentiation inducing 1 like, transcript variant X1
MSTRG.58005.1			ncbi_100514113	0.969957	1.50269e-05	SYNDIG1L	synapse differentiation inducing 1 like, transcript variant X1
MSTRG.59782.1			ncbi_100514113	0.962005	3.39175e-05	SYNDIG1L	synapse differentiation inducing 1 like, transcript variant X1
MSTRG.60599.1			ncbi_100514113	0.970768	1.36662e-05	SYNDIG1L	synapse differentiation inducing 1 like, transcript variant X1
MSTRG.60603.1			ncbi_100514113	0.962646	3.19756e-05	SYNDIG1L	synapse differentiation inducing 1 like, transcript variant X1
MSTRG.63518.1			ncbi_100514113	0.96667	2.1542e-05	SYNDIG1L	synapse differentiation inducing 1 like, transcript variant X1
MSTRG.63520.1			ncbi_100514113	0.972458	1.11138e-05	SYNDIG1L	synapse differentiation inducing 1 like, transcript variant X1
MSTRG.64269.1			ncbi_100514113	0.985189	1.28331e-06	SYNDIG1L	synapse differentiation inducing 1 like, transcript variant X1
MSTRG.64270.1			ncbi_100514113	0.978414	4.76383e-06	SYNDIG1L	synapse differentiation inducing 1 like, transcript variant X1
MSTRG.64321.1			ncbi_100514113	0.984732	1.42677e-06	SYNDIG1L	synapse differentiation inducing 1 like, transcript variant X1
MSTRG.68279.1			ncbi_100514113	0.971887	1.19342e-05	SYNDIG1L	synapse differentiation inducing 1 like, transcript variant X1
MSTRG.68279.2			ncbi_100514113	0.988681	5.02435e-07	SYNDIG1L	synapse differentiation inducing 1 like, transcript variant X1
MSTRG.68279.3			ncbi_100514113	0.964522	2.67497e-05	SYNDIG1L	synapse differentiation inducing 1 like, transcript variant X1
MSTRG.68279.4			ncbi_100514113	0.982161	2.45351e-06	SYNDIG1L	synapse differentiation inducing 1 like, transcript variant X1
MSTRG.68279.5			ncbi_100514113	0.969408	1.60029e-05	SYNDIG1L	synapse differentiation inducing 1 like, transcript variant X1
MSTRG.68364.2			ncbi_100514113	0.984508	1.50107e-06	SYNDIG1L	synapse differentiation inducing 1 like, transcript variant X1
MSTRG.7409.1			ncbi_100514113	0.951233	8.03893e-05	SYNDIG1L	synapse differentiation inducing 1 like, transcript variant X1
MSTRG.8781.1			ncbi_100514113	0.960419	3.90773e-05	SYNDIG1L	synapse differentiation inducing 1 like, transcript variant X1
MSTRG.8951.9			ncbi_100514113	0.970016	1.49255e-05	SYNDIG1L	synapse differentiation inducing 1 like, transcript variant X1
XR_002345156.1			ncbi_100514113	0.958552	4.58336e-05	SYNDIG1L	synapse differentiation inducing 1 like, transcript variant X1
MSTRG.5070.1			ncbi_100514358	-0.958597	4.56618e-05	PMPCB	peptidase, mitochondrial processing beta subunit
MSTRG.68279.1			ncbi_100514358	-0.95775	4.89718e-05	PMPCB	peptidase, mitochondrial processing beta subunit
MSTRG.68279.3			ncbi_100514358	-0.965807	2.35394e-05	PMPCB	peptidase, mitochondrial processing beta subunit
MSTRG.68521.1			ncbi_100514358	-0.952335	7.42922e-05	PMPCB	peptidase, mitochondrial processing beta subunit
MSTRG.31793.13			ncbi_100514873	0.950046	8.73446e-05	BHLHE40	basic helix-loop-helix family member e40
MSTRG.5066.3			ncbi_100514873	0.961182	3.65286e-05	BHLHE40	basic helix-loop-helix family member e40
MSTRG.5070.1			ncbi_100514873	0.965756	2.36599e-05	BHLHE40	basic helix-loop-helix family member e40
MSTRG.5073.1			ncbi_100514873	0.970986	1.33147e-05	BHLHE40	basic helix-loop-helix family member e40
MSTRG.60603.1			ncbi_100514873	0.970522	1.40693e-05	BHLHE40	basic helix-loop-helix family member e40
MSTRG.64269.1			ncbi_100514873	0.952939	7.10883e-05	BHLHE40	basic helix-loop-helix family member e40
MSTRG.68279.1			ncbi_100514873	0.953012	7.0709e-05	BHLHE40	basic helix-loop-helix family member e40
MSTRG.68279.2			ncbi_100514873	0.960122	4.00986e-05	BHLHE40	basic helix-loop-helix family member e40
MSTRG.68279.3			ncbi_100514873	0.952032	7.5932e-05	BHLHE40	basic helix-loop-helix family member e40
MSTRG.68279.5			ncbi_100514873	0.951076	8.12875e-05	BHLHE40	basic helix-loop-helix family member e40
MSTRG.11180.1			ncbi_100515302	0.95959	4.19831e-05	LOC100515302	histone H2B type 3-B
MSTRG.31793.13			ncbi_100515302	0.96912	1.65312e-05	LOC100515302	histone H2B type 3-B
MSTRG.48473.1			ncbi_100515302	0.967206	2.03651e-05	LOC100515302	histone H2B type 3-B
MSTRG.59782.1			ncbi_100515302	0.956568	5.38731e-05	LOC100515302	histone H2B type 3-B
MSTRG.64269.1			ncbi_100515302	0.955722	5.75916e-05	LOC100515302	histone H2B type 3-B
MSTRG.64270.1			ncbi_100515302	0.955021	6.08036e-05	LOC100515302	histone H2B type 3-B
MSTRG.64321.1			ncbi_100515302	0.969932	1.507e-05	LOC100515302	histone H2B type 3-B
MSTRG.68279.1			ncbi_100515302	0.966445	2.20522e-05	LOC100515302	histone H2B type 3-B
MSTRG.68279.3			ncbi_100515302	0.954603	6.27773e-05	LOC100515302	histone H2B type 3-B
MSTRG.68279.4			ncbi_100515302	0.972152	1.15473e-05	LOC100515302	histone H2B type 3-B
MSTRG.68279.5			ncbi_100515302	0.964579	2.66021e-05	LOC100515302	histone H2B type 3-B
MSTRG.8781.1			ncbi_100515302	0.954227	6.45908e-05	LOC100515302	histone H2B type 3-B
MSTRG.8951.9			ncbi_100515302	0.952912	7.12301e-05	LOC100515302	histone H2B type 3-B
MSTRG.1.2			ncbi_100515635	0.982474	2.30662e-06	CREB5	cAMP responsive element binding protein 5, transcript variant X1
MSTRG.11457.1			ncbi_100515635	0.9691	1.65676e-05	CREB5	cAMP responsive element binding protein 5, transcript variant X1
MSTRG.19151.1			ncbi_100515635	0.975313	7.59842e-06	CREB5	cAMP responsive element binding protein 5, transcript variant X1
MSTRG.34634.1			ncbi_100515635	0.958315	4.67446e-05	CREB5	cAMP responsive element binding protein 5, transcript variant X1
MSTRG.45981.1			ncbi_100515635	0.966929	2.09686e-05	CREB5	cAMP responsive element binding protein 5, transcript variant X1
MSTRG.58005.1			ncbi_100515635	0.973861	9.2674e-06	CREB5	cAMP responsive element binding protein 5, transcript variant X1
MSTRG.58006.1			ncbi_100515635	0.963186	3.04051e-05	CREB5	cAMP responsive element binding protein 5, transcript variant X1
MSTRG.60601.1			ncbi_100515635	0.964186	2.76385e-05	CREB5	cAMP responsive element binding protein 5, transcript variant X1
MSTRG.63517.1			ncbi_100515635	0.963945	2.82885e-05	CREB5	cAMP responsive element binding protein 5, transcript variant X1
MSTRG.63518.1			ncbi_100515635	0.959824	4.1145e-05	CREB5	cAMP responsive element binding protein 5, transcript variant X1
MSTRG.64268.1			ncbi_100515635	0.963398	2.98009e-05	CREB5	cAMP responsive element binding protein 5, transcript variant X1
MSTRG.64270.1			ncbi_100515635	0.953162	6.99321e-05	CREB5	cAMP responsive element binding protein 5, transcript variant X1
MSTRG.64270.2			ncbi_100515635	0.975623	7.27209e-06	CREB5	cAMP responsive element binding protein 5, transcript variant X1
MSTRG.64319.1			ncbi_100515635	0.974635	8.3481e-06	CREB5	cAMP responsive element binding protein 5, transcript variant X1
MSTRG.64320.1			ncbi_100515635	0.965742	2.36952e-05	CREB5	cAMP responsive element binding protein 5, transcript variant X1
MSTRG.7875.1			ncbi_100515635	0.988498	5.31298e-07	CREB5	cAMP responsive element binding protein 5, transcript variant X1
XR_002337297.1			ncbi_100515635	0.969063	1.66375e-05	CREB5	cAMP responsive element binding protein 5, transcript variant X1
MSTRG.48473.1			ncbi_100515769	0.952388	7.40066e-05	ZNF408	zinc finger protein 408, transcript variant X2
MSTRG.58005.1			ncbi_100515769	0.95099	8.17822e-05	ZNF408	zinc finger protein 408, transcript variant X2
MSTRG.60603.1			ncbi_100515769	0.976984	5.95517e-06	ZNF408	zinc finger protein 408, transcript variant X2
MSTRG.63520.1			ncbi_100515769	0.979037	4.30281e-06	ZNF408	zinc finger protein 408, transcript variant X2
MSTRG.64269.1			ncbi_100515769	0.951876	7.67927e-05	ZNF408	zinc finger protein 408, transcript variant X2
MSTRG.68279.2			ncbi_100515769	0.952538	7.32054e-05	ZNF408	zinc finger protein 408, transcript variant X2
XR_002345156.1			ncbi_100515769	0.953406	6.86822e-05	ZNF408	zinc finger protein 408, transcript variant X2
MSTRG.18789.1			ncbi_100515879	0.972767	1.06859e-05	PTGER1	prostaglandin E receptor 1, transcript variant X1
MSTRG.28354.1			ncbi_100515879	0.969043	1.6675e-05	PTGER1	prostaglandin E receptor 1, transcript variant X1
MSTRG.31793.13			ncbi_100515879	0.985912	1.07786e-06	PTGER1	prostaglandin E receptor 1, transcript variant X1
MSTRG.48473.1			ncbi_100515879	0.97282	1.06137e-05	PTGER1	prostaglandin E receptor 1, transcript variant X1
MSTRG.5073.1			ncbi_100515879	0.950506	8.46016e-05	PTGER1	prostaglandin E receptor 1, transcript variant X1
MSTRG.60603.1			ncbi_100515879	0.967766	1.91852e-05	PTGER1	prostaglandin E receptor 1, transcript variant X1
MSTRG.63520.1			ncbi_100515879	0.96287	3.13193e-05	PTGER1	prostaglandin E receptor 1, transcript variant X1
MSTRG.64269.1			ncbi_100515879	0.977121	5.83233e-06	PTGER1	prostaglandin E receptor 1, transcript variant X1
MSTRG.64270.1			ncbi_100515879	0.97043	1.42215e-05	PTGER1	prostaglandin E receptor 1, transcript variant X1
MSTRG.64321.1			ncbi_100515879	0.975226	7.69213e-06	PTGER1	prostaglandin E receptor 1, transcript variant X1
MSTRG.68279.1			ncbi_100515879	0.970544	1.40323e-05	PTGER1	prostaglandin E receptor 1, transcript variant X1
MSTRG.68279.2			ncbi_100515879	0.980598	3.28714e-06	PTGER1	prostaglandin E receptor 1, transcript variant X1
MSTRG.68279.3			ncbi_100515879	0.958811	4.48485e-05	PTGER1	prostaglandin E receptor 1, transcript variant X1
MSTRG.68279.4			ncbi_100515879	0.972482	1.10793e-05	PTGER1	prostaglandin E receptor 1, transcript variant X1
MSTRG.68279.5			ncbi_100515879	0.963717	2.8913e-05	PTGER1	prostaglandin E receptor 1, transcript variant X1
MSTRG.68364.2			ncbi_100515879	0.958561	4.57957e-05	PTGER1	prostaglandin E receptor 1, transcript variant X1
MSTRG.8781.1			ncbi_100515879	0.965569	2.41112e-05	PTGER1	prostaglandin E receptor 1, transcript variant X1
MSTRG.28354.1			ncbi_100516035	0.962267	3.31158e-05	C12H17orf105	chromosome 12 C17orf105 homolog
MSTRG.31793.13			ncbi_100516035	0.979554	3.94478e-06	C12H17orf105	chromosome 12 C17orf105 homolog
MSTRG.64269.1			ncbi_100516035	0.953487	6.82721e-05	C12H17orf105	chromosome 12 C17orf105 homolog
MSTRG.64321.1			ncbi_100516035	0.955129	6.03019e-05	C12H17orf105	chromosome 12 C17orf105 homolog
MSTRG.68279.1			ncbi_100516035	0.959376	4.27566e-05	C12H17orf105	chromosome 12 C17orf105 homolog
MSTRG.68279.2			ncbi_100516035	0.968341	1.80235e-05	C12H17orf105	chromosome 12 C17orf105 homolog
MSTRG.68279.4			ncbi_100516035	0.969553	1.57405e-05	C12H17orf105	chromosome 12 C17orf105 homolog
MSTRG.7409.1			ncbi_100516035	0.953705	6.71752e-05	C12H17orf105	chromosome 12 C17orf105 homolog
MSTRG.8781.1			ncbi_100516035	0.983184	1.99739e-06	C12H17orf105	chromosome 12 C17orf105 homolog
MSTRG.63520.1			ncbi_100516668	0.957395	5.04113e-05	RABGEF1	RAB guanine nucleotide exchange factor 1, transcript variant X4
XR_002345156.1			ncbi_100516668	0.972139	1.15659e-05	RABGEF1	RAB guanine nucleotide exchange factor 1, transcript variant X4
MSTRG.1.2			ncbi_100516830	0.981175	2.95919e-06	RASSF1	Ras association domain family member 1, transcript variant X2
MSTRG.11457.1			ncbi_100516830	0.995541	1.94083e-08	RASSF1	Ras association domain family member 1, transcript variant X2
MSTRG.18789.1			ncbi_100516830	0.978048	5.05119e-06	RASSF1	Ras association domain family member 1, transcript variant X2
MSTRG.19151.1			ncbi_100516830	0.951819	7.71041e-05	RASSF1	Ras association domain family member 1, transcript variant X2
MSTRG.28354.1			ncbi_100516830	0.951528	7.87271e-05	RASSF1	Ras association domain family member 1, transcript variant X2
MSTRG.34634.1			ncbi_100516830	0.995171	2.56448e-08	RASSF1	Ras association domain family member 1, transcript variant X2
MSTRG.36107.1			ncbi_100516830	0.972153	1.15469e-05	RASSF1	Ras association domain family member 1, transcript variant X2
MSTRG.45762.1			ncbi_100516830	0.991156	2.12395e-07	RASSF1	Ras association domain family member 1, transcript variant X2
MSTRG.45978.1			ncbi_100516830	0.9524	7.39437e-05	RASSF1	Ras association domain family member 1, transcript variant X2
MSTRG.45981.1			ncbi_100516830	0.956114	5.58478e-05	RASSF1	Ras association domain family member 1, transcript variant X2
MSTRG.48473.1			ncbi_100516830	0.971124	1.30973e-05	RASSF1	Ras association domain family member 1, transcript variant X2
MSTRG.58005.1			ncbi_100516830	0.991596	1.777e-07	RASSF1	Ras association domain family member 1, transcript variant X2
MSTRG.58006.1			ncbi_100516830	0.963197	3.03737e-05	RASSF1	Ras association domain family member 1, transcript variant X2
MSTRG.60599.1			ncbi_100516830	0.992291	1.31432e-07	RASSF1	Ras association domain family member 1, transcript variant X2
MSTRG.60601.1			ncbi_100516830	0.950898	8.23107e-05	RASSF1	Ras association domain family member 1, transcript variant X2
MSTRG.60603.1			ncbi_100516830	0.95691	5.24238e-05	RASSF1	Ras association domain family member 1, transcript variant X2
MSTRG.61997.5			ncbi_100516830	0.966572	2.17625e-05	RASSF1	Ras association domain family member 1, transcript variant X2
MSTRG.63517.1			ncbi_100516830	0.960979	3.71967e-05	RASSF1	Ras association domain family member 1, transcript variant X2
MSTRG.63518.1			ncbi_100516830	0.993618	6.79337e-08	RASSF1	Ras association domain family member 1, transcript variant X2
MSTRG.63520.1			ncbi_100516830	0.970019	1.49199e-05	RASSF1	Ras association domain family member 1, transcript variant X2
MSTRG.64268.1			ncbi_100516830	0.966689	2.14996e-05	RASSF1	Ras association domain family member 1, transcript variant X2
MSTRG.64269.1			ncbi_100516830	0.972758	1.06984e-05	RASSF1	Ras association domain family member 1, transcript variant X2
MSTRG.64270.1			ncbi_100516830	0.972481	1.10811e-05	RASSF1	Ras association domain family member 1, transcript variant X2
MSTRG.64270.2			ncbi_100516830	0.969641	1.55828e-05	RASSF1	Ras association domain family member 1, transcript variant X2
MSTRG.64319.1			ncbi_100516830	0.979907	3.71249e-06	RASSF1	Ras association domain family member 1, transcript variant X2
MSTRG.64320.1			ncbi_100516830	0.956809	5.28497e-05	RASSF1	Ras association domain family member 1, transcript variant X2
MSTRG.64321.1			ncbi_100516830	0.961608	3.51603e-05	RASSF1	Ras association domain family member 1, transcript variant X2
MSTRG.68279.2			ncbi_100516830	0.960079	4.02516e-05	RASSF1	Ras association domain family member 1, transcript variant X2
MSTRG.68279.5			ncbi_100516830	0.951585	7.84061e-05	RASSF1	Ras association domain family member 1, transcript variant X2
MSTRG.68364.2			ncbi_100516830	0.990719	2.51343e-07	RASSF1	Ras association domain family member 1, transcript variant X2
MSTRG.7875.1			ncbi_100516830	0.979107	4.25294e-06	RASSF1	Ras association domain family member 1, transcript variant X2
MSTRG.8951.9			ncbi_100516830	0.958713	4.52204e-05	RASSF1	Ras association domain family member 1, transcript variant X2
XR_002337297.1			ncbi_100516830	0.980361	3.42855e-06	RASSF1	Ras association domain family member 1, transcript variant X2
XR_002345156.1			ncbi_100516830	0.971159	1.30422e-05	RASSF1	Ras association domain family member 1, transcript variant X2
MSTRG.1.2			ncbi_100517122	0.956618	5.36608e-05	NSRP1	nuclear speckle splicing regulatory protein 1, transcript variant X1
MSTRG.11180.1			ncbi_100517122	0.951425	7.93056e-05	NSRP1	nuclear speckle splicing regulatory protein 1, transcript variant X1
MSTRG.18789.1			ncbi_100517122	0.968593	1.75299e-05	NSRP1	nuclear speckle splicing regulatory protein 1, transcript variant X1
MSTRG.28354.1			ncbi_100517122	0.959054	4.39402e-05	NSRP1	nuclear speckle splicing regulatory protein 1, transcript variant X1
MSTRG.31793.13			ncbi_100517122	0.977379	5.60692e-06	NSRP1	nuclear speckle splicing regulatory protein 1, transcript variant X1
MSTRG.45978.1			ncbi_100517122	0.960027	4.04317e-05	NSRP1	nuclear speckle splicing regulatory protein 1, transcript variant X1
MSTRG.48473.1			ncbi_100517122	0.980836	3.14864e-06	NSRP1	nuclear speckle splicing regulatory protein 1, transcript variant X1
MSTRG.5073.1			ncbi_100517122	0.952319	7.43747e-05	NSRP1	nuclear speckle splicing regulatory protein 1, transcript variant X1
MSTRG.54139.35			ncbi_100517122	0.954304	6.42161e-05	NSRP1	nuclear speckle splicing regulatory protein 1, transcript variant X1
MSTRG.58005.1			ncbi_100517122	0.961198	3.64792e-05	NSRP1	nuclear speckle splicing regulatory protein 1, transcript variant X1
MSTRG.58006.1			ncbi_100517122	0.955317	5.94299e-05	NSRP1	nuclear speckle splicing regulatory protein 1, transcript variant X1
MSTRG.59782.1			ncbi_100517122	0.965988	2.31102e-05	NSRP1	nuclear speckle splicing regulatory protein 1, transcript variant X1
MSTRG.60601.1			ncbi_100517122	0.950343	8.55672e-05	NSRP1	nuclear speckle splicing regulatory protein 1, transcript variant X1
MSTRG.60603.1			ncbi_100517122	0.965721	2.37443e-05	NSRP1	nuclear speckle splicing regulatory protein 1, transcript variant X1
MSTRG.64268.1			ncbi_100517122	0.95209	7.56181e-05	NSRP1	nuclear speckle splicing regulatory protein 1, transcript variant X1
MSTRG.64269.1			ncbi_100517122	0.975736	7.15519e-06	NSRP1	nuclear speckle splicing regulatory protein 1, transcript variant X1
MSTRG.64270.1			ncbi_100517122	0.976267	6.62496e-06	NSRP1	nuclear speckle splicing regulatory protein 1, transcript variant X1
MSTRG.64320.1			ncbi_100517122	0.965094	2.52834e-05	NSRP1	nuclear speckle splicing regulatory protein 1, transcript variant X1
MSTRG.64321.1			ncbi_100517122	0.98569	1.13809e-06	NSRP1	nuclear speckle splicing regulatory protein 1, transcript variant X1
MSTRG.68279.1			ncbi_100517122	0.968759	1.72104e-05	NSRP1	nuclear speckle splicing regulatory protein 1, transcript variant X1
MSTRG.68279.2			ncbi_100517122	0.952636	7.26854e-05	NSRP1	nuclear speckle splicing regulatory protein 1, transcript variant X1
MSTRG.68279.3			ncbi_100517122	0.95441	6.37024e-05	NSRP1	nuclear speckle splicing regulatory protein 1, transcript variant X1
MSTRG.68279.4			ncbi_100517122	0.970691	1.37905e-05	NSRP1	nuclear speckle splicing regulatory protein 1, transcript variant X1
MSTRG.68279.5			ncbi_100517122	0.974112	8.96221e-06	NSRP1	nuclear speckle splicing regulatory protein 1, transcript variant X1
MSTRG.8951.9			ncbi_100517122	0.967423	1.99026e-05	NSRP1	nuclear speckle splicing regulatory protein 1, transcript variant X1
MSTRG.11180.1			ncbi_100517751	0.960631	3.83572e-05	LOC100517751	zinc finger protein 709-like, transcript variant X1
MSTRG.18789.1			ncbi_100517751	0.960422	3.90656e-05	LOC100517751	zinc finger protein 709-like, transcript variant X1
MSTRG.22457.1			ncbi_100517751	0.961724	3.47956e-05	LOC100517751	zinc finger protein 709-like, transcript variant X1
MSTRG.26736.1			ncbi_100517751	0.956919	5.23864e-05	LOC100517751	zinc finger protein 709-like, transcript variant X1
MSTRG.31793.13			ncbi_100517751	0.961824	3.44793e-05	LOC100517751	zinc finger protein 709-like, transcript variant X1
MSTRG.48473.1			ncbi_100517751	0.95815	4.73897e-05	LOC100517751	zinc finger protein 709-like, transcript variant X1
MSTRG.5066.3			ncbi_100517751	0.982999	2.0749e-06	LOC100517751	zinc finger protein 709-like, transcript variant X1
MSTRG.5070.1			ncbi_100517751	0.981565	2.75088e-06	LOC100517751	zinc finger protein 709-like, transcript variant X1
MSTRG.5072.1			ncbi_100517751	0.982461	2.31289e-06	LOC100517751	zinc finger protein 709-like, transcript variant X1
MSTRG.5073.1			ncbi_100517751	0.986283	9.82142e-07	LOC100517751	zinc finger protein 709-like, transcript variant X1
MSTRG.60601.1			ncbi_100517751	0.953653	6.74346e-05	LOC100517751	zinc finger protein 709-like, transcript variant X1
MSTRG.60603.1			ncbi_100517751	0.957833	4.86393e-05	LOC100517751	zinc finger protein 709-like, transcript variant X1
MSTRG.64268.1			ncbi_100517751	0.966241	2.25195e-05	LOC100517751	zinc finger protein 709-like, transcript variant X1
MSTRG.64269.1			ncbi_100517751	0.966958	2.09039e-05	LOC100517751	zinc finger protein 709-like, transcript variant X1
MSTRG.64270.1			ncbi_100517751	0.968806	1.71222e-05	LOC100517751	zinc finger protein 709-like, transcript variant X1
MSTRG.64320.1			ncbi_100517751	0.953972	6.58466e-05	LOC100517751	zinc finger protein 709-like, transcript variant X1
MSTRG.64321.1			ncbi_100517751	0.960982	3.71855e-05	LOC100517751	zinc finger protein 709-like, transcript variant X1
MSTRG.67884.1			ncbi_100517751	0.969697	1.54837e-05	LOC100517751	zinc finger protein 709-like, transcript variant X1
MSTRG.68279.1			ncbi_100517751	0.982885	2.12381e-06	LOC100517751	zinc finger protein 709-like, transcript variant X1
MSTRG.68279.2			ncbi_100517751	0.964413	2.70366e-05	LOC100517751	zinc finger protein 709-like, transcript variant X1
MSTRG.68279.3			ncbi_100517751	0.984533	1.49252e-06	LOC100517751	zinc finger protein 709-like, transcript variant X1
MSTRG.68279.5			ncbi_100517751	0.979799	3.78233e-06	LOC100517751	zinc finger protein 709-like, transcript variant X1
MSTRG.68521.1			ncbi_100517751	0.980277	3.4803e-06	LOC100517751	zinc finger protein 709-like, transcript variant X1
MSTRG.6975.1			ncbi_100517751	0.952434	7.37583e-05	LOC100517751	zinc finger protein 709-like, transcript variant X1
MSTRG.1065.1			ncbi_100518772	0.98506	1.32271e-06	AKAP8	A-kinase anchoring protein 8
MSTRG.1065.4			ncbi_100518772	0.980535	3.32434e-06	AKAP8	A-kinase anchoring protein 8
MSTRG.56000.2			ncbi_100518772	0.952765	7.20012e-05	AKAP8	A-kinase anchoring protein 8
MSTRG.18789.1			ncbi_100518955	0.975691	7.20123e-06	AKAP8L	A-kinase anchoring protein 8 like, transcript variant X1
MSTRG.19151.1			ncbi_100518955	0.953718	6.7109e-05	AKAP8L	A-kinase anchoring protein 8 like, transcript variant X1
MSTRG.31793.13			ncbi_100518955	0.951634	7.81304e-05	AKAP8L	A-kinase anchoring protein 8 like, transcript variant X1
MSTRG.48473.1			ncbi_100518955	0.957235	5.10663e-05	AKAP8L	A-kinase anchoring protein 8 like, transcript variant X1
MSTRG.5066.3			ncbi_100518955	0.984468	1.51432e-06	AKAP8L	A-kinase anchoring protein 8 like, transcript variant X1
MSTRG.5070.1			ncbi_100518955	0.980207	3.52313e-06	AKAP8L	A-kinase anchoring protein 8 like, transcript variant X1
MSTRG.5072.1			ncbi_100518955	0.973517	9.69806e-06	AKAP8L	A-kinase anchoring protein 8 like, transcript variant X1
MSTRG.5073.1			ncbi_100518955	0.990983	2.27255e-07	AKAP8L	A-kinase anchoring protein 8 like, transcript variant X1
MSTRG.60599.1			ncbi_100518955	0.957139	5.14654e-05	AKAP8L	A-kinase anchoring protein 8 like, transcript variant X1
MSTRG.60603.1			ncbi_100518955	0.978928	4.38138e-06	AKAP8L	A-kinase anchoring protein 8 like, transcript variant X1
MSTRG.63518.1			ncbi_100518955	0.959984	4.0581e-05	AKAP8L	A-kinase anchoring protein 8 like, transcript variant X1
MSTRG.64268.1			ncbi_100518955	0.981373	2.85176e-06	AKAP8L	A-kinase anchoring protein 8 like, transcript variant X1
MSTRG.64269.1			ncbi_100518955	0.975334	7.57611e-06	AKAP8L	A-kinase anchoring protein 8 like, transcript variant X1
MSTRG.64270.1			ncbi_100518955	0.975017	7.91993e-06	AKAP8L	A-kinase anchoring protein 8 like, transcript variant X1
MSTRG.64270.2			ncbi_100518955	0.97165	1.22866e-05	AKAP8L	A-kinase anchoring protein 8 like, transcript variant X1
MSTRG.64321.1			ncbi_100518955	0.952603	7.28592e-05	AKAP8L	A-kinase anchoring protein 8 like, transcript variant X1
MSTRG.67884.1			ncbi_100518955	0.974215	8.83806e-06	AKAP8L	A-kinase anchoring protein 8 like, transcript variant X1
MSTRG.68279.1			ncbi_100518955	0.965075	2.53321e-05	AKAP8L	A-kinase anchoring protein 8 like, transcript variant X1
MSTRG.68279.2			ncbi_100518955	0.977667	5.36246e-06	AKAP8L	A-kinase anchoring protein 8 like, transcript variant X1
MSTRG.68279.3			ncbi_100518955	0.973749	9.40649e-06	AKAP8L	A-kinase anchoring protein 8 like, transcript variant X1
MSTRG.68279.5			ncbi_100518955	0.973197	1.01108e-05	AKAP8L	A-kinase anchoring protein 8 like, transcript variant X1
MSTRG.6975.1			ncbi_100518955	0.951735	7.75726e-05	AKAP8L	A-kinase anchoring protein 8 like, transcript variant X1
MSTRG.8787.1			ncbi_100518955	0.96053	3.86987e-05	AKAP8L	A-kinase anchoring protein 8 like, transcript variant X1
MSTRG.1.2			ncbi_100519275	0.96541	2.44991e-05	CSRNP1	cysteine and serine rich nuclear protein 1
MSTRG.18789.1			ncbi_100519275	0.96272	3.17574e-05	CSRNP1	cysteine and serine rich nuclear protein 1
MSTRG.19151.1			ncbi_100519275	0.996655	7.10295e-09	CSRNP1	cysteine and serine rich nuclear protein 1
MSTRG.5066.3			ncbi_100519275	0.972138	1.15681e-05	CSRNP1	cysteine and serine rich nuclear protein 1
MSTRG.5072.1			ncbi_100519275	0.970118	1.47495e-05	CSRNP1	cysteine and serine rich nuclear protein 1
MSTRG.5073.1			ncbi_100519275	0.971812	1.2045e-05	CSRNP1	cysteine and serine rich nuclear protein 1
MSTRG.58005.1			ncbi_100519275	0.964925	2.5712e-05	CSRNP1	cysteine and serine rich nuclear protein 1
MSTRG.60599.1			ncbi_100519275	0.957265	5.09424e-05	CSRNP1	cysteine and serine rich nuclear protein 1
MSTRG.60601.1			ncbi_100519275	0.972659	1.08338e-05	CSRNP1	cysteine and serine rich nuclear protein 1
MSTRG.60603.1			ncbi_100519275	0.966308	2.23642e-05	CSRNP1	cysteine and serine rich nuclear protein 1
MSTRG.63517.1			ncbi_100519275	0.99006	3.1924e-07	CSRNP1	cysteine and serine rich nuclear protein 1
MSTRG.63518.1			ncbi_100519275	0.971099	1.31357e-05	CSRNP1	cysteine and serine rich nuclear protein 1
MSTRG.64268.1			ncbi_100519275	0.990308	2.92317e-07	CSRNP1	cysteine and serine rich nuclear protein 1
MSTRG.64269.1			ncbi_100519275	0.959937	4.07463e-05	CSRNP1	cysteine and serine rich nuclear protein 1
MSTRG.64270.1			ncbi_100519275	0.967525	1.96874e-05	CSRNP1	cysteine and serine rich nuclear protein 1
MSTRG.64270.2			ncbi_100519275	0.997126	4.17863e-09	CSRNP1	cysteine and serine rich nuclear protein 1
MSTRG.64319.1			ncbi_100519275	0.95322	6.96345e-05	CSRNP1	cysteine and serine rich nuclear protein 1
MSTRG.64320.1			ncbi_100519275	0.965329	2.46989e-05	CSRNP1	cysteine and serine rich nuclear protein 1
MSTRG.67884.1			ncbi_100519275	0.968645	1.74303e-05	CSRNP1	cysteine and serine rich nuclear protein 1
MSTRG.68279.5			ncbi_100519275	0.959946	4.07146e-05	CSRNP1	cysteine and serine rich nuclear protein 1
MSTRG.6975.1			ncbi_100519275	0.967889	1.89323e-05	CSRNP1	cysteine and serine rich nuclear protein 1
MSTRG.7875.1			ncbi_100519275	0.973414	9.8301e-06	CSRNP1	cysteine and serine rich nuclear protein 1
MSTRG.8787.1			ncbi_100519275	0.986934	8.29003e-07	CSRNP1	cysteine and serine rich nuclear protein 1
MSTRG.1.2			ncbi_100520400	0.973875	9.25019e-06	YOD1	YOD1 deubiquitinase, transcript variant X4
MSTRG.11457.1			ncbi_100520400	0.955405	5.90267e-05	YOD1	YOD1 deubiquitinase, transcript variant X4
MSTRG.18789.1			ncbi_100520400	0.972022	1.17354e-05	YOD1	YOD1 deubiquitinase, transcript variant X4
MSTRG.19151.1			ncbi_100520400	0.976989	5.95015e-06	YOD1	YOD1 deubiquitinase, transcript variant X4
MSTRG.22457.1			ncbi_100520400	0.964873	2.58431e-05	YOD1	YOD1 deubiquitinase, transcript variant X4
MSTRG.25366.2			ncbi_100520400	0.956754	5.30827e-05	YOD1	YOD1 deubiquitinase, transcript variant X4
MSTRG.34634.1			ncbi_100520400	0.964924	2.5713e-05	YOD1	YOD1 deubiquitinase, transcript variant X4
MSTRG.37992.51			ncbi_100520400	0.983012	2.06929e-06	YOD1	YOD1 deubiquitinase, transcript variant X4
MSTRG.44394.1			ncbi_100520400	0.95716	5.13796e-05	YOD1	YOD1 deubiquitinase, transcript variant X4
MSTRG.45762.1			ncbi_100520400	0.953339	6.90239e-05	YOD1	YOD1 deubiquitinase, transcript variant X4
MSTRG.45981.1			ncbi_100520400	0.976669	6.24304e-06	YOD1	YOD1 deubiquitinase, transcript variant X4
MSTRG.48473.1			ncbi_100520400	0.965314	2.47373e-05	YOD1	YOD1 deubiquitinase, transcript variant X4
MSTRG.58005.1			ncbi_100520400	0.975244	7.67177e-06	YOD1	YOD1 deubiquitinase, transcript variant X4
MSTRG.58006.1			ncbi_100520400	0.971261	1.28821e-05	YOD1	YOD1 deubiquitinase, transcript variant X4
MSTRG.60599.1			ncbi_100520400	0.983724	1.78279e-06	YOD1	YOD1 deubiquitinase, transcript variant X4
MSTRG.60601.1			ncbi_100520400	0.982237	2.41743e-06	YOD1	YOD1 deubiquitinase, transcript variant X4
MSTRG.61997.5			ncbi_100520400	0.969705	1.54694e-05	YOD1	YOD1 deubiquitinase, transcript variant X4
MSTRG.63517.1			ncbi_100520400	0.97419	8.86865e-06	YOD1	YOD1 deubiquitinase, transcript variant X4
MSTRG.63518.1			ncbi_100520400	0.986543	9.18632e-07	YOD1	YOD1 deubiquitinase, transcript variant X4
MSTRG.64268.1			ncbi_100520400	0.983801	1.75333e-06	YOD1	YOD1 deubiquitinase, transcript variant X4
MSTRG.64269.1			ncbi_100520400	0.968653	1.74147e-05	YOD1	YOD1 deubiquitinase, transcript variant X4
MSTRG.64270.1			ncbi_100520400	0.973216	1.0087e-05	YOD1	YOD1 deubiquitinase, transcript variant X4
MSTRG.64270.2			ncbi_100520400	0.981255	2.91561e-06	YOD1	YOD1 deubiquitinase, transcript variant X4
MSTRG.64319.1			ncbi_100520400	0.978379	4.79096e-06	YOD1	YOD1 deubiquitinase, transcript variant X4
MSTRG.64320.1			ncbi_100520400	0.976342	6.55297e-06	YOD1	YOD1 deubiquitinase, transcript variant X4
MSTRG.64321.1			ncbi_100520400	0.957597	4.95869e-05	YOD1	YOD1 deubiquitinase, transcript variant X4
MSTRG.68279.2			ncbi_100520400	0.95587	5.69262e-05	YOD1	YOD1 deubiquitinase, transcript variant X4
MSTRG.68279.3			ncbi_100520400	0.962458	3.25376e-05	YOD1	YOD1 deubiquitinase, transcript variant X4
MSTRG.68279.5			ncbi_100520400	0.969131	1.65104e-05	YOD1	YOD1 deubiquitinase, transcript variant X4
MSTRG.68482.2			ncbi_100520400	0.954762	6.20223e-05	YOD1	YOD1 deubiquitinase, transcript variant X4
MSTRG.6975.1			ncbi_100520400	0.98163	2.71717e-06	YOD1	YOD1 deubiquitinase, transcript variant X4
MSTRG.7875.1			ncbi_100520400	0.975705	7.18713e-06	YOD1	YOD1 deubiquitinase, transcript variant X4
MSTRG.8787.1			ncbi_100520400	0.963115	3.06077e-05	YOD1	YOD1 deubiquitinase, transcript variant X4
MSTRG.8951.9			ncbi_100520400	0.957265	5.09457e-05	YOD1	YOD1 deubiquitinase, transcript variant X4
MSTRG.1.2			ncbi_100520726	0.988943	4.62977e-07	EGR1	early growth response 1
MSTRG.11457.1			ncbi_100520726	0.969457	1.59139e-05	EGR1	early growth response 1
MSTRG.18789.1			ncbi_100520726	0.988027	6.1125e-07	EGR1	early growth response 1
MSTRG.19151.1			ncbi_100520726	0.98806	6.05292e-07	EGR1	early growth response 1
MSTRG.22457.1			ncbi_100520726	0.969486	1.58606e-05	EGR1	early growth response 1
MSTRG.31793.13			ncbi_100520726	0.955163	6.01435e-05	EGR1	early growth response 1
MSTRG.34634.1			ncbi_100520726	0.963458	2.96345e-05	EGR1	early growth response 1
MSTRG.37992.51			ncbi_100520726	0.973007	1.03622e-05	EGR1	early growth response 1
MSTRG.44394.1			ncbi_100520726	0.962241	3.31929e-05	EGR1	early growth response 1
MSTRG.45762.1			ncbi_100520726	0.963219	3.0311e-05	EGR1	early growth response 1
MSTRG.45978.1			ncbi_100520726	0.950768	8.30649e-05	EGR1	early growth response 1
MSTRG.45981.1			ncbi_100520726	0.977032	5.91185e-06	EGR1	early growth response 1
MSTRG.48473.1			ncbi_100520726	0.982763	2.17686e-06	EGR1	early growth response 1
MSTRG.5066.3			ncbi_100520726	0.962412	3.26758e-05	EGR1	early growth response 1
MSTRG.5072.1			ncbi_100520726	0.958056	4.77564e-05	EGR1	early growth response 1
MSTRG.5073.1			ncbi_100520726	0.969618	1.56245e-05	EGR1	early growth response 1
MSTRG.58005.1			ncbi_100520726	0.988885	4.71603e-07	EGR1	early growth response 1
MSTRG.58006.1			ncbi_100520726	0.976933	6.00105e-06	EGR1	early growth response 1
MSTRG.60599.1			ncbi_100520726	0.982226	2.42265e-06	EGR1	early growth response 1
MSTRG.60601.1			ncbi_100520726	0.990529	2.69684e-07	EGR1	early growth response 1
MSTRG.60603.1			ncbi_100520726	0.973913	9.20327e-06	EGR1	early growth response 1
MSTRG.61997.5			ncbi_100520726	0.964519	2.67572e-05	EGR1	early growth response 1
MSTRG.63517.1			ncbi_100520726	0.978772	4.49476e-06	EGR1	early growth response 1
MSTRG.63518.1			ncbi_100520726	0.9909	2.3457e-07	EGR1	early growth response 1
MSTRG.64268.1			ncbi_100520726	0.998193	8.24146e-10	EGR1	early growth response 1
MSTRG.64269.1			ncbi_100520726	0.986577	9.10719e-07	EGR1	early growth response 1
MSTRG.64270.1			ncbi_100520726	0.991334	1.97841e-07	EGR1	early growth response 1
MSTRG.64270.2			ncbi_100520726	0.99588	1.47162e-08	EGR1	early growth response 1
MSTRG.64319.1			ncbi_100520726	0.981828	2.61671e-06	EGR1	early growth response 1
MSTRG.64320.1			ncbi_100520726	0.988787	4.86203e-07	EGR1	early growth response 1
MSTRG.64321.1			ncbi_100520726	0.976386	6.51016e-06	EGR1	early growth response 1
MSTRG.68279.1			ncbi_100520726	0.963544	2.9393e-05	EGR1	early growth response 1
MSTRG.68279.2			ncbi_100520726	0.96627	2.24515e-05	EGR1	early growth response 1
MSTRG.68279.3			ncbi_100520726	0.970487	1.41269e-05	EGR1	early growth response 1
MSTRG.68279.5			ncbi_100520726	0.985129	1.30151e-06	EGR1	early growth response 1
MSTRG.68364.2			ncbi_100520726	0.956356	5.47877e-05	EGR1	early growth response 1
MSTRG.68482.2			ncbi_100520726	0.958714	4.52165e-05	EGR1	early growth response 1
MSTRG.6975.1			ncbi_100520726	0.98584	1.09707e-06	EGR1	early growth response 1
MSTRG.7875.1			ncbi_100520726	0.989997	3.26458e-07	EGR1	early growth response 1
MSTRG.8787.1			ncbi_100520726	0.970103	1.47747e-05	EGR1	early growth response 1
MSTRG.8951.10			ncbi_100520726	0.957019	5.1967e-05	EGR1	early growth response 1
MSTRG.8951.9			ncbi_100520726	0.968982	1.67893e-05	EGR1	early growth response 1
MSTRG.31799.2			ncbi_100521327	0.950428	8.50653e-05	DMTF1	cyclin D binding myb like transcription factor 1, transcript variant X4
MSTRG.63520.1			ncbi_100521327	0.95821	4.71552e-05	DMTF1	cyclin D binding myb like transcription factor 1, transcript variant X4
MSTRG.68364.2			ncbi_100521327	0.953781	6.6795e-05	DMTF1	cyclin D binding myb like transcription factor 1, transcript variant X4
XR_002345156.1			ncbi_100521327	0.978955	4.36187e-06	DMTF1	cyclin D binding myb like transcription factor 1, transcript variant X4
MSTRG.67884.1			ncbi_100521465	0.957656	4.93494e-05	TET2	tet methylcytosine dioxygenase 2, transcript variant X1
MSTRG.68521.1			ncbi_100521465	0.951987	7.61789e-05	TET2	tet methylcytosine dioxygenase 2, transcript variant X1
MSTRG.8781.1			ncbi_100521805	0.952858	7.15122e-05	ARID3B	AT-rich interaction domain 3B
MSTRG.11180.1			ncbi_100522469	0.966001	2.30804e-05	DUSP1	dual specificity phosphatase 1
MSTRG.18789.1			ncbi_100522469	0.95199	7.61621e-05	DUSP1	dual specificity phosphatase 1
MSTRG.22457.1			ncbi_100522469	0.991965	1.51887e-07	DUSP1	dual specificity phosphatase 1
MSTRG.25366.2			ncbi_100522469	0.964615	2.65087e-05	DUSP1	dual specificity phosphatase 1
MSTRG.26736.1			ncbi_100522469	0.974237	8.81206e-06	DUSP1	dual specificity phosphatase 1
MSTRG.37992.51			ncbi_100522469	0.961302	3.61418e-05	DUSP1	dual specificity phosphatase 1
MSTRG.44394.1			ncbi_100522469	0.960059	4.0319e-05	DUSP1	dual specificity phosphatase 1
MSTRG.5066.3			ncbi_100522469	0.973319	9.95229e-06	DUSP1	dual specificity phosphatase 1
MSTRG.5070.1			ncbi_100522469	0.953759	6.69042e-05	DUSP1	dual specificity phosphatase 1
MSTRG.5072.1			ncbi_100522469	0.974986	7.9536e-06	DUSP1	dual specificity phosphatase 1
MSTRG.5073.1			ncbi_100522469	0.954902	6.13617e-05	DUSP1	dual specificity phosphatase 1
MSTRG.60601.1			ncbi_100522469	0.971385	1.269e-05	DUSP1	dual specificity phosphatase 1
MSTRG.64268.1			ncbi_100522469	0.969837	1.52362e-05	DUSP1	dual specificity phosphatase 1
MSTRG.64269.1			ncbi_100522469	0.955255	5.97157e-05	DUSP1	dual specificity phosphatase 1
MSTRG.64270.1			ncbi_100522469	0.961457	3.56412e-05	DUSP1	dual specificity phosphatase 1
MSTRG.64320.1			ncbi_100522469	0.961981	3.39927e-05	DUSP1	dual specificity phosphatase 1
MSTRG.68279.1			ncbi_100522469	0.972383	1.1219e-05	DUSP1	dual specificity phosphatase 1
MSTRG.68279.3			ncbi_100522469	0.978563	4.65092e-06	DUSP1	dual specificity phosphatase 1
MSTRG.68279.5			ncbi_100522469	0.976985	5.95376e-06	DUSP1	dual specificity phosphatase 1
MSTRG.68448.11			ncbi_100522469	0.962774	3.15991e-05	DUSP1	dual specificity phosphatase 1
MSTRG.68482.2			ncbi_100522469	0.987078	7.97536e-07	DUSP1	dual specificity phosphatase 1
MSTRG.68521.1			ncbi_100522469	0.969012	1.67328e-05	DUSP1	dual specificity phosphatase 1
MSTRG.6975.1			ncbi_100522469	0.98365	1.81106e-06	DUSP1	dual specificity phosphatase 1
MSTRG.8787.1			ncbi_100522469	0.963662	2.90638e-05	DUSP1	dual specificity phosphatase 1
MSTRG.8951.10			ncbi_100522469	0.96713	2.05303e-05	DUSP1	dual specificity phosphatase 1
MSTRG.1.2			ncbi_100522679	0.976757	6.16135e-06	PPP1R15A	protein phosphatase 1 regulatory subunit 15A, transcript variant X2
MSTRG.14898.12			ncbi_100522679	-0.982606	2.24667e-06	PPP1R15A	protein phosphatase 1 regulatory subunit 15A, transcript variant X2
MSTRG.19151.1			ncbi_100522679	0.97168	1.22418e-05	PPP1R15A	protein phosphatase 1 regulatory subunit 15A, transcript variant X2
MSTRG.22457.1			ncbi_100522679	0.972334	1.12874e-05	PPP1R15A	protein phosphatase 1 regulatory subunit 15A, transcript variant X2
MSTRG.25366.2			ncbi_100522679	0.965942	2.32194e-05	PPP1R15A	protein phosphatase 1 regulatory subunit 15A, transcript variant X2
MSTRG.37992.51			ncbi_100522679	0.986275	9.84027e-07	PPP1R15A	protein phosphatase 1 regulatory subunit 15A, transcript variant X2
MSTRG.38050.1			ncbi_100522679	0.95325	6.94799e-05	PPP1R15A	protein phosphatase 1 regulatory subunit 15A, transcript variant X2
MSTRG.44394.1			ncbi_100522679	0.980402	3.40407e-06	PPP1R15A	protein phosphatase 1 regulatory subunit 15A, transcript variant X2
MSTRG.45981.1			ncbi_100522679	0.994822	3.27308e-08	PPP1R15A	protein phosphatase 1 regulatory subunit 15A, transcript variant X2
MSTRG.48473.1			ncbi_100522679	0.953088	7.03144e-05	PPP1R15A	protein phosphatase 1 regulatory subunit 15A, transcript variant X2
MSTRG.54255.9			ncbi_100522679	0.955554	5.83498e-05	PPP1R15A	protein phosphatase 1 regulatory subunit 15A, transcript variant X2
MSTRG.58005.1			ncbi_100522679	0.957852	4.85639e-05	PPP1R15A	protein phosphatase 1 regulatory subunit 15A, transcript variant X2
MSTRG.58006.1			ncbi_100522679	0.983361	1.925e-06	PPP1R15A	protein phosphatase 1 regulatory subunit 15A, transcript variant X2
MSTRG.60601.1			ncbi_100522679	0.989497	3.86967e-07	PPP1R15A	protein phosphatase 1 regulatory subunit 15A, transcript variant X2
MSTRG.61997.5			ncbi_100522679	0.962806	3.15061e-05	PPP1R15A	protein phosphatase 1 regulatory subunit 15A, transcript variant X2
MSTRG.63518.1			ncbi_100522679	0.956028	5.62267e-05	PPP1R15A	protein phosphatase 1 regulatory subunit 15A, transcript variant X2
MSTRG.64268.1			ncbi_100522679	0.968534	1.76457e-05	PPP1R15A	protein phosphatase 1 regulatory subunit 15A, transcript variant X2
MSTRG.64270.1			ncbi_100522679	0.955823	5.7138e-05	PPP1R15A	protein phosphatase 1 regulatory subunit 15A, transcript variant X2
MSTRG.64270.2			ncbi_100522679	0.965181	2.50662e-05	PPP1R15A	protein phosphatase 1 regulatory subunit 15A, transcript variant X2
MSTRG.64319.1			ncbi_100522679	0.978224	4.91192e-06	PPP1R15A	protein phosphatase 1 regulatory subunit 15A, transcript variant X2
MSTRG.64320.1			ncbi_100522679	0.983714	1.78663e-06	PPP1R15A	protein phosphatase 1 regulatory subunit 15A, transcript variant X2
MSTRG.68279.5			ncbi_100522679	0.957272	5.09149e-05	PPP1R15A	protein phosphatase 1 regulatory subunit 15A, transcript variant X2
MSTRG.68482.2			ncbi_100522679	0.976804	6.11838e-06	PPP1R15A	protein phosphatase 1 regulatory subunit 15A, transcript variant X2
MSTRG.6975.1			ncbi_100522679	0.987141	7.83925e-07	PPP1R15A	protein phosphatase 1 regulatory subunit 15A, transcript variant X2
MSTRG.7875.1			ncbi_100522679	0.976193	6.69762e-06	PPP1R15A	protein phosphatase 1 regulatory subunit 15A, transcript variant X2
MSTRG.8787.1			ncbi_100522679	0.954915	6.12985e-05	PPP1R15A	protein phosphatase 1 regulatory subunit 15A, transcript variant X2
MSTRG.8951.10			ncbi_100522679	0.982704	2.20283e-06	PPP1R15A	protein phosphatase 1 regulatory subunit 15A, transcript variant X2
MSTRG.8951.9			ncbi_100522679	0.960004	4.05138e-05	PPP1R15A	protein phosphatase 1 regulatory subunit 15A, transcript variant X2
MSTRG.11457.1			ncbi_100523234	0.953543	6.79878e-05	LHFPL2	lipoma HMGIC fusion partner-like 2
MSTRG.18789.1			ncbi_100523234	0.957141	5.1456e-05	LHFPL2	lipoma HMGIC fusion partner-like 2
MSTRG.19151.1			ncbi_100523234	0.967307	2.01496e-05	LHFPL2	lipoma HMGIC fusion partner-like 2
MSTRG.45762.1			ncbi_100523234	0.960606	3.84416e-05	LHFPL2	lipoma HMGIC fusion partner-like 2
MSTRG.5066.3			ncbi_100523234	0.95161	7.82671e-05	LHFPL2	lipoma HMGIC fusion partner-like 2
MSTRG.5073.1			ncbi_100523234	0.964602	2.65414e-05	LHFPL2	lipoma HMGIC fusion partner-like 2
MSTRG.58005.1			ncbi_100523234	0.952425	7.38089e-05	LHFPL2	lipoma HMGIC fusion partner-like 2
MSTRG.60599.1			ncbi_100523234	0.956368	5.47364e-05	LHFPL2	lipoma HMGIC fusion partner-like 2
MSTRG.60603.1			ncbi_100523234	0.971053	1.32095e-05	LHFPL2	lipoma HMGIC fusion partner-like 2
MSTRG.63517.1			ncbi_100523234	0.975096	7.83322e-06	LHFPL2	lipoma HMGIC fusion partner-like 2
MSTRG.63518.1			ncbi_100523234	0.96361	2.92082e-05	LHFPL2	lipoma HMGIC fusion partner-like 2
MSTRG.64268.1			ncbi_100523234	0.970792	1.36275e-05	LHFPL2	lipoma HMGIC fusion partner-like 2
MSTRG.64269.1			ncbi_100523234	0.951899	7.66646e-05	LHFPL2	lipoma HMGIC fusion partner-like 2
MSTRG.64270.1			ncbi_100523234	0.953934	6.60335e-05	LHFPL2	lipoma HMGIC fusion partner-like 2
MSTRG.64270.2			ncbi_100523234	0.979698	3.84881e-06	LHFPL2	lipoma HMGIC fusion partner-like 2
MSTRG.67884.1			ncbi_100523234	0.959633	4.18286e-05	LHFPL2	lipoma HMGIC fusion partner-like 2
MSTRG.8787.1			ncbi_100523234	0.952636	7.26852e-05	LHFPL2	lipoma HMGIC fusion partner-like 2
MSTRG.1.2			ncbi_100523409	0.99113	2.14544e-07	CREBRF	CREB3 regulatory factor, transcript variant X3
MSTRG.11457.1			ncbi_100523409	0.964408	2.70492e-05	CREBRF	CREB3 regulatory factor, transcript variant X3
MSTRG.14898.12			ncbi_100523409	-0.961227	3.6383e-05	CREBRF	CREB3 regulatory factor, transcript variant X3
MSTRG.18789.1			ncbi_100523409	0.980521	3.33249e-06	CREBRF	CREB3 regulatory factor, transcript variant X3
MSTRG.19151.1			ncbi_100523409	0.968862	1.70148e-05	CREBRF	CREB3 regulatory factor, transcript variant X3
MSTRG.22457.1			ncbi_100523409	0.971316	1.27973e-05	CREBRF	CREB3 regulatory factor, transcript variant X3
MSTRG.23116.1			ncbi_100523409	0.969515	1.58096e-05	CREBRF	CREB3 regulatory factor, transcript variant X3
MSTRG.26736.1			ncbi_100523409	0.953098	7.02643e-05	CREBRF	CREB3 regulatory factor, transcript variant X3
MSTRG.31793.13			ncbi_100523409	0.957819	4.86966e-05	CREBRF	CREB3 regulatory factor, transcript variant X3
MSTRG.34634.1			ncbi_100523409	0.973312	9.96116e-06	CREBRF	CREB3 regulatory factor, transcript variant X3
MSTRG.36107.1			ncbi_100523409	0.966573	2.17609e-05	CREBRF	CREB3 regulatory factor, transcript variant X3
MSTRG.37992.51			ncbi_100523409	0.987411	7.28127e-07	CREBRF	CREB3 regulatory factor, transcript variant X3
MSTRG.38050.1			ncbi_100523409	0.963925	2.83424e-05	CREBRF	CREB3 regulatory factor, transcript variant X3
MSTRG.44394.1			ncbi_100523409	0.981564	2.75139e-06	CREBRF	CREB3 regulatory factor, transcript variant X3
MSTRG.45762.1			ncbi_100523409	0.952832	7.16498e-05	CREBRF	CREB3 regulatory factor, transcript variant X3
MSTRG.45978.1			ncbi_100523409	0.974892	8.05837e-06	CREBRF	CREB3 regulatory factor, transcript variant X3
MSTRG.45981.1			ncbi_100523409	0.993442	7.4713e-08	CREBRF	CREB3 regulatory factor, transcript variant X3
MSTRG.48473.1			ncbi_100523409	0.984914	1.36811e-06	CREBRF	CREB3 regulatory factor, transcript variant X3
MSTRG.54139.35			ncbi_100523409	0.955107	6.04036e-05	CREBRF	CREB3 regulatory factor, transcript variant X3
MSTRG.58005.1			ncbi_100523409	0.988088	6.0033e-07	CREBRF	CREB3 regulatory factor, transcript variant X3
MSTRG.58006.1			ncbi_100523409	0.994865	3.1785e-08	CREBRF	CREB3 regulatory factor, transcript variant X3
MSTRG.59782.1			ncbi_100523409	0.970848	1.35365e-05	CREBRF	CREB3 regulatory factor, transcript variant X3
MSTRG.60599.1			ncbi_100523409	0.979373	4.06761e-06	CREBRF	CREB3 regulatory factor, transcript variant X3
MSTRG.60601.1			ncbi_100523409	0.99146	1.87973e-07	CREBRF	CREB3 regulatory factor, transcript variant X3
MSTRG.61997.5			ncbi_100523409	0.976036	6.85267e-06	CREBRF	CREB3 regulatory factor, transcript variant X3
MSTRG.63517.1			ncbi_100523409	0.956926	5.23536e-05	CREBRF	CREB3 regulatory factor, transcript variant X3
MSTRG.63518.1			ncbi_100523409	0.986317	9.73475e-07	CREBRF	CREB3 regulatory factor, transcript variant X3
MSTRG.64268.1			ncbi_100523409	0.983194	1.99304e-06	CREBRF	CREB3 regulatory factor, transcript variant X3
MSTRG.64269.1			ncbi_100523409	0.980022	3.63887e-06	CREBRF	CREB3 regulatory factor, transcript variant X3
MSTRG.64270.1			ncbi_100523409	0.984712	1.43316e-06	CREBRF	CREB3 regulatory factor, transcript variant X3
MSTRG.64270.2			ncbi_100523409	0.97662	6.28859e-06	CREBRF	CREB3 regulatory factor, transcript variant X3
MSTRG.64319.1			ncbi_100523409	0.993693	6.51843e-08	CREBRF	CREB3 regulatory factor, transcript variant X3
MSTRG.64320.1			ncbi_100523409	0.992522	1.18207e-07	CREBRF	CREB3 regulatory factor, transcript variant X3
MSTRG.64321.1			ncbi_100523409	0.980797	3.17086e-06	CREBRF	CREB3 regulatory factor, transcript variant X3
MSTRG.68279.1			ncbi_100523409	0.961669	3.49682e-05	CREBRF	CREB3 regulatory factor, transcript variant X3
MSTRG.68279.2			ncbi_100523409	0.956293	5.50617e-05	CREBRF	CREB3 regulatory factor, transcript variant X3
MSTRG.68279.3			ncbi_100523409	0.965985	2.3117e-05	CREBRF	CREB3 regulatory factor, transcript variant X3
MSTRG.68279.5			ncbi_100523409	0.980701	3.22661e-06	CREBRF	CREB3 regulatory factor, transcript variant X3
MSTRG.68364.2			ncbi_100523409	0.960404	3.91261e-05	CREBRF	CREB3 regulatory factor, transcript variant X3
MSTRG.68482.2			ncbi_100523409	0.960052	4.03443e-05	CREBRF	CREB3 regulatory factor, transcript variant X3
MSTRG.6975.1			ncbi_100523409	0.985287	1.25376e-06	CREBRF	CREB3 regulatory factor, transcript variant X3
MSTRG.7875.1			ncbi_100523409	0.987315	7.47708e-07	CREBRF	CREB3 regulatory factor, transcript variant X3
MSTRG.8951.10			ncbi_100523409	0.971442	1.26033e-05	CREBRF	CREB3 regulatory factor, transcript variant X3
MSTRG.8951.9			ncbi_100523409	0.984203	1.60625e-06	CREBRF	CREB3 regulatory factor, transcript variant X3
MSTRG.18789.1			ncbi_100523460	0.974535	8.46314e-06	TMEM236	transmembrane protein 236, transcript variant X1
MSTRG.31793.13			ncbi_100523460	0.970277	1.44786e-05	TMEM236	transmembrane protein 236, transcript variant X1
MSTRG.35753.4			ncbi_100523460	0.956327	5.49167e-05	TMEM236	transmembrane protein 236, transcript variant X1
MSTRG.48473.1			ncbi_100523460	0.963996	2.8148e-05	TMEM236	transmembrane protein 236, transcript variant X1
MSTRG.5066.3			ncbi_100523460	0.955123	6.03298e-05	TMEM236	transmembrane protein 236, transcript variant X1
MSTRG.5070.1			ncbi_100523460	0.963578	2.92968e-05	TMEM236	transmembrane protein 236, transcript variant X1
MSTRG.5073.1			ncbi_100523460	0.977029	5.9144e-06	TMEM236	transmembrane protein 236, transcript variant X1
MSTRG.58005.1			ncbi_100523460	0.950619	8.39397e-05	TMEM236	transmembrane protein 236, transcript variant X1
MSTRG.60599.1			ncbi_100523460	0.965314	2.47378e-05	TMEM236	transmembrane protein 236, transcript variant X1
MSTRG.60603.1			ncbi_100523460	0.967339	2.00802e-05	TMEM236	transmembrane protein 236, transcript variant X1
MSTRG.63518.1			ncbi_100523460	0.962155	3.34561e-05	TMEM236	transmembrane protein 236, transcript variant X1
MSTRG.64268.1			ncbi_100523460	0.961793	3.45775e-05	TMEM236	transmembrane protein 236, transcript variant X1
MSTRG.64269.1			ncbi_100523460	0.976702	6.21238e-06	TMEM236	transmembrane protein 236, transcript variant X1
MSTRG.64270.1			ncbi_100523460	0.972096	1.16291e-05	TMEM236	transmembrane protein 236, transcript variant X1
MSTRG.64321.1			ncbi_100523460	0.964035	2.80429e-05	TMEM236	transmembrane protein 236, transcript variant X1
MSTRG.68279.1			ncbi_100523460	0.975371	7.53657e-06	TMEM236	transmembrane protein 236, transcript variant X1
MSTRG.68279.2			ncbi_100523460	0.994485	4.07935e-08	TMEM236	transmembrane protein 236, transcript variant X1
MSTRG.68279.3			ncbi_100523460	0.980699	3.22795e-06	TMEM236	transmembrane protein 236, transcript variant X1
MSTRG.68279.4			ncbi_100523460	0.959675	4.16788e-05	TMEM236	transmembrane protein 236, transcript variant X1
MSTRG.68279.5			ncbi_100523460	0.972151	1.15489e-05	TMEM236	transmembrane protein 236, transcript variant X1
MSTRG.14898.12			ncbi_100523532	0.967134	2.05211e-05	ST6GALNAC6	ST6 N-acetylgalactosaminide alpha-2,6-sialyltransferase 6
MSTRG.23116.1			ncbi_100523532	-0.953632	6.75412e-05	ST6GALNAC6	ST6 N-acetylgalactosaminide alpha-2,6-sialyltransferase 6
MSTRG.37992.51			ncbi_100523532	-0.96819	1.83242e-05	ST6GALNAC6	ST6 N-acetylgalactosaminide alpha-2,6-sialyltransferase 6
MSTRG.38050.1			ncbi_100523532	-0.958422	4.63313e-05	ST6GALNAC6	ST6 N-acetylgalactosaminide alpha-2,6-sialyltransferase 6
MSTRG.44394.1			ncbi_100523532	-0.961856	3.43805e-05	ST6GALNAC6	ST6 N-acetylgalactosaminide alpha-2,6-sialyltransferase 6
MSTRG.45981.1			ncbi_100523532	-0.966226	2.25549e-05	ST6GALNAC6	ST6 N-acetylgalactosaminide alpha-2,6-sialyltransferase 6
MSTRG.54255.9			ncbi_100523532	-0.951259	8.02423e-05	ST6GALNAC6	ST6 N-acetylgalactosaminide alpha-2,6-sialyltransferase 6
MSTRG.58006.1			ncbi_100523532	-0.965559	2.41368e-05	ST6GALNAC6	ST6 N-acetylgalactosaminide alpha-2,6-sialyltransferase 6
MSTRG.64319.1			ncbi_100523532	-0.956516	5.41003e-05	ST6GALNAC6	ST6 N-acetylgalactosaminide alpha-2,6-sialyltransferase 6
MSTRG.63517.1			ncbi_100523640	0.956459	5.43428e-05	GP5	glycoprotein V platelet
MSTRG.5073.1			ncbi_100524681	0.968892	1.69591e-05	ZNF507	zinc finger protein 507, transcript variant X1
MSTRG.60603.1			ncbi_100524681	0.96579	2.35804e-05	ZNF507	zinc finger protein 507, transcript variant X1
MSTRG.67884.1			ncbi_100524681	0.953463	6.83926e-05	ZNF507	zinc finger protein 507, transcript variant X1
MSTRG.5073.1			ncbi_100525205	0.963775	2.87513e-05	FOSL1	FOS like 1, AP-1 transcription factor subunit
MSTRG.67884.1			ncbi_100525205	0.975538	7.36025e-06	FOSL1	FOS like 1, AP-1 transcription factor subunit
MSTRG.11457.1			ncbi_100525259	0.95553	5.8457e-05	FAM171B	family with sequence similarity 171 member B
MSTRG.31799.2			ncbi_100525259	0.991194	2.09171e-07	FAM171B	family with sequence similarity 171 member B
MSTRG.45762.1			ncbi_100525259	0.966692	2.14928e-05	FAM171B	family with sequence similarity 171 member B
MSTRG.63520.1			ncbi_100525259	0.97354	9.66917e-06	FAM171B	family with sequence similarity 171 member B
XR_002345156.1			ncbi_100525259	0.984241	1.5929e-06	FAM171B	family with sequence similarity 171 member B
MSTRG.18789.1			ncbi_100525417	0.962621	3.20517e-05	LOC100525417	olfactory receptor 2A1/2A42-like
MSTRG.23116.1			ncbi_100525417	0.967377	1.99993e-05	LOC100525417	olfactory receptor 2A1/2A42-like
[truncated: 1,663 more rows]
