# Supplementary material for: Identification and integrated analysis of lncRNAs and miRNAs in IPEC-J2 cells provide novel insight into the regulation of the innate immune response by PDCoV infection
Source: BMC Genomics. 2022 Jul 4;23:486. doi: 10.1186/s12864-022-08722-2 (PMC9251034; doi:10.1186/s12864-022-08722-2)
Supplement: Supplementary file 5 — Additional file 5. Prediction results of the target genes of DEmiRNAs. [file 12864_2022_8722_MOESM5_ESM.xlsx]

## Sheet: Table S5-1
Table S5-1. DEmiRNA and predicted target genes in Mock-vs-PDCoV_12h.
miRNA name	miRNA type	Mock TPM	PDCoV_12h TPM	Log2(foldchange)	P value	Target number	Target mRNA ID and name
miR-4332-y	known miRNA	0.01	3.67717	8.52245	1.0361e-14	1	MSTRG.58936(--)
miR-2404-x	known miRNA	0.01	0.895533	6.48468	8.17713e-05	2	MSTRG.28983(ZKSCAN8);MSTRG.67842(OR4D11)
miR-3533-y	known miRNA	0.0520667	4.56873	6.45529	5.07485e-24	3	MSTRG.19521(DENND2C);MSTRG.58936(--);MSTRG.67842(OR4D11)
miR-9261-y	known miRNA	0.01	0.756867	6.24197	0.0146102	1	MSTRG.55991(--)
novel-m0331-3p	novel miRNA	0.01	0.682367	6.09248	0.00236183	3	MSTRG.26834(--);MSTRG.55991(--);MSTRG.58936(--)
miR-6851-y	known miRNA	0.01	0.598	5.90207	0.00610802	2	MSTRG.19521(DENND2C);MSTRG.67842(OR4D11)
novel-m0602-5p	novel miRNA	0.01	0.553133	5.78956	0.00603979	1	MSTRG.6905(--)
novel-m0222-3p	novel miRNA	0.01	0.4699	5.55428	0.0162248	1	MSTRG.55991(--)
novel-m0681-5p	novel miRNA	0.01	0.423933	5.40577	0.0292427	1	MSTRG.26834(--)
ssc-miR-4332	existed miRNA	0.478433	19.151	5.32296	5.41614e-60	24	ncbi_100153250(GPD1);ncbi_100516908(NCKAP5L);ncbi_100525230(LURAP1);ncbi_100524645(RAB11FIP4);ncbi_100517855(LOC100517855);ncbi_100217397(LPCAT1);ncbi_100623707(PIK3R1);ncbi_100512542(SOX4);ncbi_100512979(GRAMD1B);ncbi_100525009(ZNF395);ncbi_100521078(LMTK2);ncbi_100154055(SLC45A4);ncbi_100523560(PPFIBP2);ncbi_106504796(LOC106504796);ncbi_110256844(LOC110256844);ncbi_110256977(ING5);ncbi_10015787…
miR-9785-x	known miRNA	0.01	0.3849	5.26641	0.0423197	1	MSTRG.55991(--)
ssc-miR-124a	existed miRNA	0.01	0.384433	5.26466	0.0411477	178	ncbi_654416(PEG10);ncbi_100525252(WIPF2);ncbi_100514386(SLC31A2);ncbi_100520288(CHSY1);ncbi_100511508(LEMD3);ncbi_397599(B3GNT5);ncbi_397600(GATA6);ncbi_100156356(PRR14L);ncbi_497623(P2RX7);ncbi_100155370(NKRF);ncbi_100156061(NUDT18);ncbi_100153761(CD101);ncbi_100154444(GLCE);ncbi_100152950(FMO5);ncbi_100156133(SLC35G1);ncbi_100155831(CNNM2);ncbi_100156502(FOXA1);ncbi_100152612(PPIF);ncbi_1005193…
novel-m0604-3p	novel miRNA	0.104133	1.27743	3.61674	0.000203616	3	MSTRG.19521(DENND2C);MSTRG.28983(ZKSCAN8);MSTRG.29668(C6orf141)
novel-m0254-3p	novel miRNA	0.239367	2.7628	3.52884	1.86855e-09	2	MSTRG.26834(--);MSTRG.6905(--)
miR-6125-y	known miRNA	0.293867	3.36897	3.51907	2.09784e-12	1	MSTRG.58936(--)
miR-4443-x	known miRNA	0.0520667	0.5152	3.3067	0.0354016	1	MSTRG.26834(--)
miR-4497-x	known miRNA	0.0655	0.6431	3.29548	0.0302908	1	MSTRG.55991(--)
novel-m0326-5p	novel miRNA	0.0869333	0.8077	3.21584	0.0269664	3	MSTRG.29668(C6orf141);MSTRG.55991(--);MSTRG.6905(--)
novel-m0785-5p	novel miRNA	0.0982333	0.898967	3.19398	0.00320435	3	MSTRG.19608(--);MSTRG.4530(PCNX4);MSTRG.58936(--)
miR-10527-x	known miRNA	0.104133	0.9394	3.17331	0.0170968	2	MSTRG.19521(DENND2C);MSTRG.67842(OR4D11)
novel-m0042-3p	novel miRNA	0.0781	0.5939	2.92683	0.0471223	5	MSTRG.25677(--);MSTRG.26834(--);MSTRG.29668(C6orf141);MSTRG.58936(--);MSTRG.67842(OR4D11)
novel-m0408-3p	novel miRNA	0.0982333	0.684333	2.80041	0.0227444	4	MSTRG.19521(DENND2C);MSTRG.29668(C6orf141);MSTRG.56009(--);MSTRG.6905(--)
miR-201-y	known miRNA	0.367433	1.9054	2.37454	0.000223389	2	MSTRG.25677(--);MSTRG.4530(PCNX4)
miR-465-y	known miRNA	0.367433	1.9054	2.37454	0.00022163	2	MSTRG.25677(--);MSTRG.4530(PCNX4)
miR-466-y	known miRNA	1.34233	5.84503	2.12247	1.96987e-12	4	MSTRG.4530(PCNX4);MSTRG.55991(--);MSTRG.67842(OR4D11);MSTRG.6905(--)
miR-6240-x	known miRNA	5.4773	22.7612	2.05504	2.93329e-15	1	MSTRG.55991(--)
miR-3968-y	known miRNA	56.1957	228.719	2.02504	2.55986e-40	6	MSTRG.19521(DENND2C);MSTRG.26834(--);MSTRG.4530(PCNX4);MSTRG.58936(--);MSTRG.67842(OR4D11);MSTRG.6905(--)
novel-m0239-3p	novel miRNA	0.209067	0.849333	2.02237	0.0417979	3	MSTRG.55991(--);MSTRG.58936(--);MSTRG.6905(--)
ssc-miR-1285	existed miRNA	1.0461	4.00783	1.9378	1.14663e-07	123	MSTRG.19521(DENND2C);MSTRG.26834(--);ncbi_654298(ID2);ncbi_397324(ACACA);ncbi_100135658(NCOA2);ncbi_100626641(SLC41A1);ncbi_100049668(TFAP2A);ncbi_100156540(RPP30);ncbi_100738210(ENPP4);ncbi_100155211(SLC18B1);ncbi_100152629(ANKS6);ncbi_100157651(PDE12);ncbi_100156894(ASPHD2);ncbi_100157594(TTPAL);ncbi_100156061(NUDT18);ncbi_100154627(KIFC1);ncbi_100153217(IKZF5);ncbi_100511909(CAAP1);ncbi_100524…
novel-m0108-5p	novel miRNA	0.325867	1.23577	1.92305	0.0203245	1	MSTRG.67842(OR4D11)
miR-8485-y	known miRNA	1.005	3.6943	1.87811	1.95698e-06	3	MSTRG.4530(PCNX4);MSTRG.55991(--);MSTRG.67842(OR4D11)
novel-m0694-3p	novel miRNA	0.4442	1.357	1.61114	0.0244892	1	MSTRG.58936(--)
novel-m0487-3p	novel miRNA	0.326633	0.981633	1.58751	0.0368986	3	MSTRG.19521(DENND2C);MSTRG.26834(--);MSTRG.36232(JRKL)
novel-m0503-3p	novel miRNA	0.326633	0.981633	1.58751	0.036683	3	MSTRG.19521(DENND2C);MSTRG.26834(--);MSTRG.36232(JRKL)
miR-2478-y	known miRNA	105.408	297.653	1.49765	2.48019e-27	6	MSTRG.19521(DENND2C);MSTRG.26834(--);MSTRG.4530(PCNX4);MSTRG.58936(--);MSTRG.67842(OR4D11);MSTRG.6905(--)
novel-m0292-5p	novel miRNA	2.3391	6.14347	1.3931	2.20963e-06	1	MSTRG.55991(--)
novel-m0033-3p	novel miRNA	2.1247	5.3189	1.32387	4.00298e-05	4	MSTRG.19521(DENND2C);MSTRG.58936(--);MSTRG.67842(OR4D11);MSTRG.6905(--)
novel-m0949-5p	novel miRNA	1.0984	2.73037	1.31369	0.00050054	1	MSTRG.58936(--)
novel-m0957-5p	novel miRNA	1.0984	2.73037	1.31369	0.000491917	1	MSTRG.58936(--)
novel-m0312-5p	novel miRNA	0.8426	2.05603	1.28694	0.0079382	4	MSTRG.19521(DENND2C);MSTRG.19608(--);MSTRG.58936(--);MSTRG.6905(--)
novel-m0661-5p	novel miRNA	6.0518	14.4798	1.25861	1.19453e-08	1	MSTRG.6905(--)
miR-1260-x	known miRNA	38.2247	89.6654	1.23004	9.68659e-17	5	MSTRG.19608(--);MSTRG.26834(--);MSTRG.55991(--);MSTRG.67842(OR4D11);MSTRG.6905(--)
miR-9995-y	known miRNA	4.59853	10.0118	1.12246	1.4814e-05	1	MSTRG.56009(--)
novel-m0717-5p	novel miRNA	1.1734	2.5487	1.11907	0.0456944	2	MSTRG.4530(PCNX4);MSTRG.55991(--)
miR-19-z	known miRNA	0.8057	1.74513	1.11502	0.037065	1	MSTRG.67842(OR4D11)
miR-340-x	known miRNA	2.17027	4.68633	1.11059	0.000274055	2	MSTRG.4530(PCNX4);MSTRG.67842(OR4D11)
novel-m0661-3p	novel miRNA	28.9853	62.4933	1.10838	1.12772e-17	3	MSTRG.4530(PCNX4);MSTRG.55991(--);MSTRG.67842(OR4D11)
novel-m0033-5p	novel miRNA	3.98293	8.37617	1.07246	7.20555e-05	3	MSTRG.25677(--);MSTRG.55991(--);MSTRG.67842(OR4D11)
miR-10174-x	known miRNA	14.7405	7.31753	-1.01036	5.10906e-06	1	MSTRG.11277(Pol)
miR-545-y	known miRNA	3.3803	1.6685	-1.0186	0.012354	1	MSTRG.27396(Pol)
let-7-y	known miRNA	98.7827	46.9711	-1.07248	9.77888e-13	1	MSTRG.27396(Pol)
miR-455-x	known miRNA	3.1938	1.49897	-1.09131	0.0324117	1	MSTRG.13769(IL1RL1)
ssc-miR-92b-3p	existed miRNA	2058.76	961.704	-1.09811	1.39677e-15	5	ncbi_397479(NR4A3);ncbi_100520233(ARRDC3);ncbi_100155467(IFIT2);ncbi_100620522(BACH2);ncbi_100623148(SLC7A11)
ssc-miR-155-3p	existed miRNA	2.3961	1.11083	-1.10905	0.0220112	14	MSTRG.11277(Pol);MSTRG.27396(Pol);ncbi_100154833(GPR26);ncbi_100524031(CHIC2);ncbi_100157058(FILIP1L);ncbi_100515280(GLRA3);ncbi_100519992(LSMEM1);ncbi_100736805(PEX10);ncbi_100513588(ZNF629);ncbi_100521293(C12H17orf100);ncbi_100620522(BACH2);ncbi_100037298(SLC7A2);ncbi_100516122(CPA4);ncbi_100521167(DGKI)
ssc-miR-374b-3p	existed miRNA	13.055	5.94713	-1.13433	1.26715e-05	11	ncbi_100153038(IFIT1);ncbi_100155665(RNF144B);ncbi_100520233(ARRDC3);ncbi_100157058(FILIP1L);ncbi_100316850(TMOD1);ncbi_100152154(MOBP);ncbi_100620522(BACH2);ncbi_100521293(C12H17orf100);ncbi_100144478(CHRM3);ncbi_100037298(SLC7A2);ncbi_414284(GLRB)
ssc-miR-27b-5p	existed miRNA	47.1835	21.2092	-1.15359	6.36587e-11	6	ncbi_100154995(SPPL3);ncbi_100316850(TMOD1);ncbi_100152154(MOBP);ncbi_100518168(XKRX);ncbi_100515635(CREB5);ncbi_100521167(DGKI)
miR-23-x	known miRNA	22.5075	10.0998	-1.15608	2.48786e-08	1	MSTRG.11277(Pol)
ssc-miR-30c-3p	existed miRNA	287.864	127.311	-1.17703	2.72545e-13	19	MSTRG.27396(Pol);MSTRG.68482(--);ncbi_396663(CCR7);ncbi_396906(HSPA6);ncbi_100144523(PMEPA1);ncbi_396752(RSAD2);ncbi_100154833(GPR26);ncbi_100513588(ZNF629);ncbi_100515635(CREB5);ncbi_100157591(PM20D2);ncbi_100620522(BACH2);ncbi_100156612(KATNAL1);ncbi_494020(LMCD1);ncbi_100512989(VEPH1);ncbi_100738255(ALDH8A1);ncbi_100626316(SLC26A7);ncbi_396628(VDR);ncbi_110261310(ZNF304);ncbi_110261495(LY6G6C)
novel-m0664-5p	novel miRNA	1.99273	0.852367	-1.2252	0.0327894	2	MSTRG.11277(Pol);MSTRG.68482(--)
ssc-miR-424-3p	existed miRNA	4.18957	1.7507	-1.25887	0.000336021	6	ncbi_396663(CCR7);ncbi_100155665(RNF144B);ncbi_100524031(CHIC2);ncbi_100515280(GLRA3);ncbi_100157591(PM20D2);ncbi_100157532(CPNE4)
miR-12135-y	known miRNA	3.8807	1.61757	-1.26249	0.00108068	1	MSTRG.27396(Pol)
novel-m0478-3p	novel miRNA	1.6523	0.6867	-1.26672	0.0255161	1	MSTRG.27396(Pol)
ssc-miR-339-3p	existed miRNA	6.42583	2.63893	-1.28393	2.52684e-05	9	MSTRG.11277(Pol);MSTRG.27396(Pol);ncbi_100156404(PGF);ncbi_100154833(GPR26);ncbi_100512501(INPP5A);ncbi_100519992(LSMEM1);ncbi_100737965(RUNX2);ncbi_100157591(PM20D2);ncbi_100154036(MICALL1)
miR-222-x	known miRNA	36.0805	14.277	-1.33753	2.49978e-13	2	MSTRG.11277(Pol);MSTRG.27396(Pol)
novel-m0653-5p	novel miRNA	6.2695	2.3464	-1.4179	1.08749e-05	1	MSTRG.11277(Pol)
ssc-miR-499-3p	existed miRNA	2.9014	1.0794	-1.42652	0.0243287	18	MSTRG.66369(RPL9);ncbi_396752(RSAD2);ncbi_396985(PLAU);ncbi_100522831(TBL1XR1);ncbi_100628001(MARCKSL1);ncbi_100737965(RUNX2);ncbi_100513588(ZNF629);ncbi_100520160(CNR1);ncbi_100155467(IFIT2);ncbi_100515635(CREB5);ncbi_100157591(PM20D2);ncbi_100359361(LOC100359361);ncbi_100512989(VEPH1);ncbi_100144478(CHRM3);ncbi_100153546(SLC23A3);ncbi_100521167(DGKI);ncbi_100738544(ERRFI1);ncbi_100623148(SLC7A1…
ssc-miR-671-3p	existed miRNA	42.602	15.7127	-1.43899	1.57656e-18	1	ncbi_100515280(GLRA3)
miR-30-y	known miRNA	391.693	142.403	-1.45974	5.28445e-30	1	MSTRG.11277(Pol)
novel-m0456-5p	novel miRNA	2.6621	0.8485	-1.64958	0.000256348	3	MSTRG.11277(Pol);MSTRG.27396(Pol);MSTRG.68482(--)
miR-210-x	known miRNA	7.52767	2.3069	-1.70625	2.13514e-09	1	MSTRG.27396(Pol)
miR-192-y	known miRNA	6.13967	1.71183	-1.84262	2.5401e-05	1	MSTRG.68482(--)
ssc-miR-3613	existed miRNA	5.53703	1.53993	-1.84625	1.54097e-08	3	ncbi_396925(VCAM1);ncbi_100359361(LOC100359361);ncbi_100512989(VEPH1)
ssc-miR-26b-3p	existed miRNA	9.9483	2.69023	-1.88672	2.28189e-13	9	ncbi_100144523(PMEPA1);ncbi_100524031(CHIC2);ncbi_100522831(TBL1XR1);ncbi_100515280(GLRA3);ncbi_100739032(XKR7);ncbi_100520160(CNR1);ncbi_100521293(C12H17orf100);ncbi_100521167(DGKI);ncbi_100738255(ALDH8A1)
novel-m0321-5p	novel miRNA	17.9844	4.59897	-1.96736	2.22397e-18	1	MSTRG.11277(Pol)
ssc-miR-219a	existed miRNA	16.9761	3.49607	-2.2797	1.80169e-25	6	ncbi_397479(NR4A3);ncbi_100154575(RNF182);ncbi_100154258(PHEX);ncbi_100512989(VEPH1);ncbi_100626316(SLC26A7);ncbi_100513296(LOC100513296)
novel-m0497-3p	novel miRNA	1.75077	0.337433	-2.37531	0.00111985	1	MSTRG.13769(IL1RL1)
novel-m0522-5p	novel miRNA	1.394	0.2537	-2.45804	0.00282983	1	MSTRG.11277(Pol)
miR-144-x	known miRNA	0.9422	0.17	-2.4705	0.0179432	1	MSTRG.27396(Pol)
miR-760-x	known miRNA	1.77393	0.298367	-2.57179	8.30232e-05	1	MSTRG.11277(Pol)
ssc-miR-148a-5p	existed miRNA	14.4021	2.17723	-2.72571	4.53659e-27	22	ncbi_100153038(IFIT1);ncbi_397121(PLAT);ncbi_407060(HSPA5);ncbi_100154995(SPPL3);ncbi_100514960(SYPL2);ncbi_100522831(TBL1XR1);ncbi_100622234(SPINK7);ncbi_100152154(MOBP);ncbi_100518696(FMNL2);ncbi_100512731(MDM4);ncbi_100620522(BACH2);ncbi_100521293(C12H17orf100);ncbi_100512989(VEPH1);ncbi_100621076(NR1D2);ncbi_100037298(SLC7A2);ncbi_100516122(CPA4);ncbi_102157778(LOC102157778);ncbi_396677(F3);n…
miR-92-x	known miRNA	77.6065	10.7985	-2.84534	5.09829e-49	1	MSTRG.27396(Pol)
miR-9851-x	known miRNA	5.92227	0.688267	-3.10511	8.75191e-15	2	MSTRG.27396(Pol);MSTRG.68482(--)
miR-27-x	known miRNA	149.666	17.1252	-3.12756	9.21729e-61	2	MSTRG.11277(Pol);MSTRG.27396(Pol)
miR-9027-y	known miRNA	0.769133	0.0837	-3.19993	0.0189479	1	MSTRG.13769(IL1RL1)
miR-33-y	known miRNA	1.47543	0.130733	-3.49644	4.7269e-05	1	MSTRG.13769(IL1RL1)
miR-1814-x	known miRNA	0.970933	0.0837	-3.53607	0.000947821	2	MSTRG.11277(Pol);MSTRG.13769(IL1RL1)
ssc-miR-194a-3p	existed miRNA	14.6976	1.15077	-3.67491	1.17783e-35	14	ncbi_396893(MX2);ncbi_397070(EGFR);ncbi_100152796(ARGLU1);ncbi_100513588(ZNF629);ncbi_100518643(IL33);ncbi_100518796(SGMS2);ncbi_100620522(BACH2);ncbi_100621449(LRRC45);ncbi_100523640(GP5);ncbi_100739292(TMPRSS2);ncbi_100037298(SLC7A2);ncbi_100155350(JPH2);ncbi_110261310(ZNF304);ncbi_110261317(LOC110261317)
miR-152-x	known miRNA	1.14573	0.085	-3.75266	0.0010943	1	MSTRG.27396(Pol)
novel-m0909-3p	novel miRNA	1.4321	0.085	-4.07453	0.000131388	2	MSTRG.27396(Pol);MSTRG.68482(--)
ssc-miR-33b-3p	existed miRNA	16.3365	0.554867	-4.87981	9.06475e-46	8	MSTRG.27396(Pol);ncbi_396925(VCAM1);ncbi_397479(NR4A3);ncbi_100515280(GLRA3);ncbi_100620966(SESN2);ncbi_100154530(TGM2);ncbi_100518643(IL33);ncbi_100153546(SLC23A3)
novel-m0319-5p	novel miRNA	0.382933	0.01	-5.25902	0.0372202	3	MSTRG.11277(Pol);MSTRG.27396(Pol);MSTRG.68482(--)
miR-205-y	known miRNA	0.461033	0.01	-5.5268	0.0116626	1	MSTRG.11277(Pol)
miR-652-x	known miRNA	0.534033	0.01	-5.73886	0.03156	1	MSTRG.27396(Pol)
novel-m0481-3p	novel miRNA	0.691167	0.01	-6.11096	0.00591416	3	MSTRG.11277(Pol);MSTRG.27396(Pol);MSTRG.68482(--)
novel-m0982-5p	novel miRNA	0.7813	0.01	-6.2878	0.00696722	1	MSTRG.11277(Pol)
novel-m0808-5p	novel miRNA	1.41327	0.01	-7.14289	0.000156427	1	MSTRG.27396(Pol)

## Sheet: Table S5-2
Table S5-2. DEmiRNA and predicted target genes in PDCoV_12h-vs-PDCoV_24h.
miRNA name	miRNA type	PDCoV_12h TPM	PDCoV_24h TPM	Log2(foldchange)	P value	Target number	Target mRNA ID and name
ssc-miR-411	existed miRNA	0.591133	3.2667	2.46628	0.000806853	5	ncbi_100153151(SORBS1);ncbi_100522641(ANKFY1);ncbi_100627254(ERC2);ncbi_100158236(GPR39);ncbi_100738744(LOC100738744)
ssc-miR-10390	existed miRNA	7.67343	39.2789	2.35581	2.08048e-24	5	ncbi_100154622(SYDE2);ncbi_100153151(SORBS1);ncbi_100627254(ERC2);ncbi_100512139(WRN);ncbi_100738744(LOC100738744)
ssc-miR-10391	existed miRNA	9.34723	43.7133	2.22546	5.00695e-34	8	ncbi_100158236(GPR39);ncbi_100518772(AKAP8);ncbi_100518372(TTC38);ncbi_100519497(STIM2);ncbi_100511107(STK25);ncbi_100738035(RNF26);ncbi_100523532(ST6GALNAC6);ncbi_100152703(EXTL3)
ssc-miR-33b-3p	existed miRNA	0.554867	1.7598	1.6652	0.0270528	4	ncbi_100519497(STIM2);ncbi_100523532(ST6GALNAC6);ncbi_100627254(ERC2);ncbi_100158236(GPR39)
ssc-miR-758	existed miRNA	1.2787	3.69313	1.53017	0.000417427	2	ncbi_100627254(ERC2);ncbi_100512728(ANK2)
ssc-miR-122-5p	existed miRNA	1.5842	4.45893	1.49294	0.000141297	1	ncbi_100519497(STIM2)
ssc-miR-381-3p	existed miRNA	3.5364	9.82867	1.47471	1.72314e-08	2	ncbi_100158236(GPR39);ncbi_100738744(LOC100738744)
ssc-miR-10386	existed miRNA	3.6309	9.99517	1.4609	3.09564e-05	2	ncbi_100738744(LOC100738744);ncbi_102167684(C7H6orf132)
ssc-miR-184	existed miRNA	9.65377	26.3519	1.44874	0.00025042	1	ncbi_100525780(ULK2)
ssc-miR-194b-5p	existed miRNA	1.0239	2.51077	1.29405	0.0374356	5	ncbi_100622469(METTL1);ncbi_100738035(RNF26);ncbi_100153151(SORBS1);ncbi_100158236(GPR39);ncbi_100512139(WRN)
ssc-miR-215	existed miRNA	2.7019	6.0732	1.16848	0.00181863	2	ncbi_100153151(SORBS1);ncbi_100512023(HECA)
ssc-miR-141	existed miRNA	1.69977	3.65403	1.10415	0.0123952	7	ncbi_100154622(SYDE2);ncbi_100518772(AKAP8);ncbi_100522641(ANKFY1);ncbi_100153121(ESPL1);ncbi_100627254(ERC2);ncbi_100512139(WRN);ncbi_100512446(NOP56)
ssc-miR-129a-3p	existed miRNA	131.168	62.2791	-1.0746	2.77149e-13	12	MSTRG.16438(Pol);ncbi_100048931(HSPH1);ncbi_100521720(FAM161A);ncbi_100525259(FAM171B);ncbi_100626072(MMP25);ncbi_100525104(REL);ncbi_100737439(LRRC8D);ncbi_102164776(LOC102164776);ncbi_100156612(KATNAL1);ncbi_110255931(MAFG);ncbi_100156989(BAG3);ncbi_100155404(LOC100155404)
ssc-miR-219a	existed miRNA	3.49607	1.64673	-1.08613	0.00320315	4	ncbi_100525259(FAM171B);ncbi_100626072(MMP25);ncbi_100523418(RFX3);ncbi_397599(B3GNT5)
novel-m0968-5p	novel miRNA	5.4829	2.5564	-1.10083	0.00648638	1	MSTRG.11277(Pol)
novel-m0070-5p	novel miRNA	8.7928	4.0124	-1.13186	0.000163881	2	MSTRG.37070(--);MSTRG.68482(--)
miR-129-y	known miRNA	3.52757	1.58973	-1.14989	0.00879133	1	MSTRG.16438(Pol)
novel-m0717-5p	novel miRNA	2.5487	1.06743	-1.25562	0.0233481	1	MSTRG.60626(pol)
novel-m0949-5p	novel miRNA	2.73037	1.13987	-1.26023	0.00528085	2	MSTRG.11277(Pol);MSTRG.60626(pol)
novel-m0957-5p	novel miRNA	2.73037	1.13987	-1.26023	0.00528376	2	MSTRG.11277(Pol);MSTRG.60626(pol)
ssc-miR-296-5p	existed miRNA	40.787	16.0666	-1.34404	8.69218e-17	20	MSTRG.11277(Pol);MSTRG.37070(--);MSTRG.68482(--);ncbi_100316849(ZFP36);ncbi_100739464(UBAP1);ncbi_100514840(HELB);ncbi_100521473(DUSP7);ncbi_100516830(RASSF1);ncbi_100523418(RFX3);ncbi_100738612(ATF3);ncbi_100516668(RABGEF1);ncbi_100626072(MMP25);ncbi_100737439(LRRC8D);ncbi_100519845(DNAJC16);ncbi_100156989(BAG3);ncbi_100522469(DUSP1);ncbi_100523234(LHFPL2);ncbi_110259213(DUSP8);ncbi_100518955(AK…
novel-m0292-5p	novel miRNA	6.14347	2.17497	-1.49806	5.78449e-06	1	MSTRG.68482(--)
novel-m0778-3p	novel miRNA	4.49257	1.5036	-1.57912	0.000364214	1	MSTRG.68482(--)
ssc-miR-9785-5p	existed miRNA	2.35027	0.734733	-1.67753	0.00202229	7	ncbi_100514840(HELB);ncbi_100514113(SYNDIG1L);ncbi_100523460(TMEM236);ncbi_100525104(REL);ncbi_106504991(LOC106504991);ncbi_100736562(CREB1);ncbi_100515302(LOC100515302)
miR-670-x	known miRNA	2.0075	0.6266	-1.67978	0.0127232	1	MSTRG.23310(pro-pol)
novel-m0653-5p	novel miRNA	2.3464	0.6866	-1.77291	0.00295881	1	MSTRG.11277(Pol)
novel-m0332-5p	novel miRNA	1.8374	0.492367	-1.89986	0.00893397	2	MSTRG.11277(Pol);MSTRG.23310(pro-pol)
novel-m0323-5p	novel miRNA	1.7475	0.460467	-1.92412	0.0027924	2	MSTRG.60626(pol);MSTRG.68482(--)
ssc-miR-27b-5p	existed miRNA	21.2092	5.33257	-1.99179	1.63529e-15	4	ncbi_100523409(CREBRF);ncbi_100515635(CREB5);ncbi_100523106(ZNF81);ncbi_100518955(AKAP8L)
ssc-miR-1249	existed miRNA	6.5394	1.6329	-2.00172	6.41528e-05	4	ncbi_397590(PTGS2);ncbi_100738612(ATF3);ncbi_100737439(LRRC8D);ncbi_100154449(ETS2)
ssc-miR-652	existed miRNA	3.03307	0.7404	-2.0344	0.000490995	9	ncbi_100525209(IER2);ncbi_100521473(DUSP7);ncbi_100737439(LRRC8D);ncbi_100627019(ABL2);ncbi_102163011(LOC102163011);ncbi_106508661(FREM2);ncbi_110255931(MAFG);ncbi_100154449(ETS2);ncbi_100624468(OSER1)
miR-2310-x	known miRNA	4.7029	0.8454	-2.47584	4.18154e-09	1	MSTRG.60626(pol)
novel-m0083-5p	novel miRNA	1.06533	0.179	-2.57327	0.0157282	1	MSTRG.11277(Pol)
novel-m0609-5p	novel miRNA	1.15703	0.188033	-2.62137	0.0142182	1	MSTRG.11277(Pol)
novel-m0622-5p	novel miRNA	1.15703	0.188033	-2.62137	0.0140315	1	MSTRG.11277(Pol)
ssc-miR-7143-3p	existed miRNA	0.894467	0.134233	-2.73628	0.0195834	16	ncbi_100037298(SLC7A2);ncbi_100515879(PTGER1);ncbi_100514840(HELB);ncbi_100524681(ZNF507);ncbi_100523460(TMEM236);ncbi_100625349(MXD1);ncbi_100621879(SLC6A20);ncbi_100516668(RABGEF1);ncbi_100737439(LRRC8D);ncbi_100627019(ABL2);ncbi_100519845(DNAJC16);ncbi_100622195(CELSR3);ncbi_100155404(LOC100155404);ncbi_110261479(LOC110261479);ncbi_100156993(SLC12A6);ncbi_100337671(RASGEF1B)
novel-m0604-3p	novel miRNA	1.27743	0.125333	-3.34941	0.00153481	2	MSTRG.11277(Pol);MSTRG.68482(--)
novel-m0681-5p	novel miRNA	0.423933	0.01	-5.40577	0.0431574	1	MSTRG.60626(pol)
novel-m0964-5p	novel miRNA	0.4252	0.01	-5.41007	0.0431366	1	MSTRG.16438(Pol)
novel-m0986-5p	novel miRNA	0.4252	0.01	-5.41007	0.0429097	1	MSTRG.16438(Pol)
novel-m0987-5p	novel miRNA	0.4252	0.01	-5.41007	0.0426359	1	MSTRG.16438(Pol)
novel-m0144-3p	novel miRNA	0.466433	0.01	-5.5436	0.0368939	1	MSTRG.60626(pol)
miR-133-z	known miRNA	0.466867	0.01	-5.54494	0.0418541	1	MSTRG.68482(--)
novel-m0318-3p	novel miRNA	0.467067	0.01	-5.54556	0.0367546	1	MSTRG.60626(pol)
novel-m0339-3p	novel miRNA	0.467067	0.01	-5.54556	0.0366409	1	MSTRG.60626(pol)
novel-m0525-3p	novel miRNA	0.5083	0.01	-5.66761	0.0261472	1	MSTRG.60626(pol)
novel-m0610-5p	novel miRNA	0.5545	0.01	-5.79312	0.0450763	1	MSTRG.11277(Pol)
novel-m0774-5p	novel miRNA	0.600367	0.01	-5.90777	0.0354695	2	MSTRG.11277(Pol);MSTRG.60626(pol)
novel-m1001-5p	novel miRNA	0.6394	0.01	-5.99865	0.0128186	1	MSTRG.60626(pol)
novel-m0809-3p	novel miRNA	0.671633	0.01	-6.0696	0.0266558	1	MSTRG.11277(Pol)
