# Supplementary material for: Identification and integrated analysis of lncRNAs and miRNAs in IPEC-J2 cells provide novel insight into the regulation of the innate immune response by PDCoV infection
Source: BMC Genomics. 2022 Jul 4;23:486. doi: 10.1186/s12864-022-08722-2 (PMC9251034; doi:10.1186/s12864-022-08722-2)
Supplement: Supplementary file 6 — Additional file 6. Innate immunity-related target genes of DElncRNAs. [file 12864_2022_8722_MOESM6_ESM.xlsx]

## Sheet: Table S6-1
Table S6-1. Innate immunity-related cis-target genes of DElncRNAs in Mock-vs-PDCoV_12h.
lncRNA_ID	Log2(foldchange)	FDR	Chromosome	lncRNA_start	lncRNA_end	lncRNA_strand	Target gene ID	Gene symbol name	Gene description	Gene start	Gene end	Gene strand	Up/down stream	Distance
MSTRG.3759.6	-3.5597	0.0211324	NC_010443.5	164471285	164475012	-	ncbi_100233191	MAP2K1	mitogen-activated protein kinase kinase 1	164381892	164469313	+	downs stream	1971
MSTRG.16052.1	2.68143	7.69271e-09	NC_010446.5	2901973	2904790	+	ncbi_102167153	PTK2	protein tyrosine kinase 2, transcript variant X1	2656606	2896060	+	downs stream	5912
XR_002343075.1	1.15597	0.0430874	NC_010446.5	9869557	9886337	-	ncbi_100622999	ADCY8	adenylate cyclase 8, transcript variant X1	9645398	9867065	+	downs stream	2491
MSTRG.18177.1	4.24469	9.18947e-06	NC_010446.5	75785360	75787194	+	ncbi_100152890	LYN	LYN proto-oncogene, Src family tyrosine kinase, transcript variant X1	75793273	75903710	-	downs stream	6078
MSTRG.19229.3	-11.8429	9.28285e-09	NC_010446.5	99115174	99122809	+	ncbi_100152569	OTUD7B	OTU deubiquitinase 7B, transcript variant X2	99054426	99111649	+	downs stream	3524
MSTRG.19229.7	-2.99196	5.28796e-23	NC_010446.5	99115624	99122809	+	ncbi_100152569	OTUD7B	OTU deubiquitinase 7B, transcript variant X2	99054426	99111649	+	downs stream	3974
MSTRG.19229.8	-3.13914	4.876e-06	NC_010446.5	99115624	99122809	+	ncbi_100152569	OTUD7B	OTU deubiquitinase 7B, transcript variant X2	99054426	99111649	+	downs stream	3974
XR_002344101.1	-2.60973	0.0274232	NC_010447.5	59969806	60072976	-	ncbi_100620494	DUSP16	dual specificity phosphatase 16, transcript variant X1	59869902	59961839	+	downs stream	7966
MSTRG.32865.1	2.76603	4.06641e-09	NC_010450.4	56019760	56034740	-	ncbi_100520754	REST	RE1 silencing transcription factor, transcript variant X1	56035182	56061140	+	up stream	441
MSTRG.40430.1	1.58769	0.00745261	NC_010452.4	31326035	31327676	+	ncbi_100622592	UBQLN1	ubiquilin 1, transcript variant X1	31275916	31317521	+	downs stream	8513
MSTRG.42344.1	2.12611	0.00765941	NC_010453.5	19318203	19321364	-	ncbi_100151828	RB1	RB transcriptional corepressor 1	19186754	19317642	-	up stream	560
MSTRG.42344.2	4.35602	0.0317935	NC_010453.5	19320021	19321608	-	ncbi_100151828	RB1	RB transcriptional corepressor 1	19186754	19317642	-	up stream	2378
MSTRG.45719.1	4.35484	0.000195109	NC_010454.4	44169905	44171559	-	ncbi_396859	NOS2	nitric oxide synthase 2	44174944	44219875	-	downs stream	3384
MSTRG.45982.1	2.59265	2.12932e-08	NC_010454.4	47590232	47597899	-	ncbi_100620600	YWHAE	tyrosine 3-monooxygenase/tryptophan 5-monooxygenase activation protein epsilon, transcript variant X1	47601133	47645327	-	downs stream	3233
MSTRG.45982.2	9.86625	5.83271e-07	NC_010454.4	47590232	47597899	-	ncbi_100620600	YWHAE	tyrosine 3-monooxygenase/tryptophan 5-monooxygenase activation protein epsilon, transcript variant X1	47601133	47645327	-	downs stream	3233
MSTRG.45982.3	1.75939	3.67477e-05	NC_010454.4	47591935	47597899	-	ncbi_100620600	YWHAE	tyrosine 3-monooxygenase/tryptophan 5-monooxygenase activation protein epsilon, transcript variant X1	47601133	47645327	-	downs stream	3233
XR_002337414.1	-8.26053	0.0343329	NC_010454.4	60728293	60731887	-	ncbi_397308	SREBF1	sterol regulatory element binding transcription factor 1	60733967	60750951	+	up stream	2079
MSTRG.49341.1	4.98489	4.6019e-09	NC_010455.5	99716351	99723586	+	ncbi_397053	IL12A	interleukin 12A	99733394	99741078	+	up stream	9807
MSTRG.55332.1	-9.73697	0.000891371	NC_010456.5	108033526	108037214	+	ncbi_100155165	PIK3AP1	phosphoinositide-3-kinase adaptor protein 1	108038396	108303942	-	downs stream	1181
MSTRG.64419.1	3.6388	2.24234e-06	NC_010460.4	50560495	50561160	+	ncbi_397637	PPIA	peptidylprolyl isomerase A	50563130	50566857	-	downs stream	1969
XR_304343.3	-3.35923	0.027412	NW_018084804.1	166888	169294	+	ncbi_100523617	TRIM27	tripartite motif containing 27	139269	157847	+	downs stream	9040

## Sheet: Table S6-2
Table S6-2. Innate immunity-related trans-target genes of DElncRNAs in Mock-vs-PDCoV_12h.
lncRNA_ID	Log2(foldchange)	FDR	Target gene ID	Gene symbol name	Gene description	Correlation	P value
MSTRG.54440.1	2.68393	3.83343e-13	MSTRG.13769	IL1RL1	interleukin-1 receptor-like 1 isoform X3 [Bubalus bubalis]	0.954737	6.21417e-05
XR_001298964.2	4	3.71181e-06	MSTRG.13769	IL1RL1	interleukin-1 receptor-like 1 isoform X3 [Bubalus bubalis]	0.950743	8.32154e-05
XR_001300380.2	3.70536	7.63556e-15	MSTRG.13769	IL1RL1	interleukin-1 receptor-like 1 isoform X3 [Bubalus bubalis]	0.95297	7.09272e-05
MSTRG.1065.4	-1.52019	3.60448e-39	MSTRG.19521	DENND2C	DENN domain-containing protein 2C isoform X3 [Bos taurus]	0.954703	6.23027e-05
MSTRG.11484.12	-3.04743	9.59448e-15	ncbi_100037290	MAVS	mitochondrial antiviral signaling protein	0.963417	2.97486e-05
MSTRG.12991.2	-1.62396	2.10575e-07	ncbi_100037290	MAVS	mitochondrial antiviral signaling protein	0.972372	1.12342e-05
MSTRG.13509.1	5.05408	1.83474e-10	ncbi_100037290	MAVS	mitochondrial antiviral signaling protein	-0.983713	1.7868e-06
MSTRG.13755.8	-2.09637	0.00074952	ncbi_100037290	MAVS	mitochondrial antiviral signaling protein	0.993775	6.22764e-08
MSTRG.15857.2	-1.13104	3.34622e-06	ncbi_100037290	MAVS	mitochondrial antiviral signaling protein	0.979731	3.82731e-06
MSTRG.15987.1	-1.73264	2.77014e-12	ncbi_100037290	MAVS	mitochondrial antiviral signaling protein	0.964568	2.66288e-05
MSTRG.16083.4	-2.58684	9.36098e-109	ncbi_100037290	MAVS	mitochondrial antiviral signaling protein	0.967391	1.99693e-05
MSTRG.17524.1	-1.69608	1.22242e-15	ncbi_100037290	MAVS	mitochondrial antiviral signaling protein	0.955884	5.68647e-05
MSTRG.17875.3	-3.85561	0.000199023	ncbi_100037290	MAVS	mitochondrial antiviral signaling protein	0.978759	4.50485e-06
MSTRG.18488.1	-2.57129	0.000182922	ncbi_100037290	MAVS	mitochondrial antiviral signaling protein	0.977954	5.12688e-06
MSTRG.19229.7	-2.99196	5.28796e-23	ncbi_100037290	MAVS	mitochondrial antiviral signaling protein	0.986408	9.51287e-07
MSTRG.24352.1	2.89699	3.56187e-20	ncbi_100037290	MAVS	mitochondrial antiviral signaling protein	-0.950692	8.35118e-05
MSTRG.26245.1	-3.52356	1.83474e-10	ncbi_100037290	MAVS	mitochondrial antiviral signaling protein	0.979118	4.24491e-06
MSTRG.28254.2	-4.57258	2.08752e-05	ncbi_100037290	MAVS	mitochondrial antiviral signaling protein	0.961132	3.66917e-05
MSTRG.31590.2	-2.44536	6.49954e-10	ncbi_100037290	MAVS	mitochondrial antiviral signaling protein	0.965046	2.5406e-05
MSTRG.31870.2	-3.40762	2.43114e-11	ncbi_100037290	MAVS	mitochondrial antiviral signaling protein	0.969907	1.51146e-05
MSTRG.32510.3	-5.70695	2.71817e-10	ncbi_100037290	MAVS	mitochondrial antiviral signaling protein	0.958115	4.75259e-05
MSTRG.34349.2	-2.02501	1.0267e-61	ncbi_100037290	MAVS	mitochondrial antiviral signaling protein	0.977481	5.51952e-06
MSTRG.35165.7	-2.02095	8.9143e-07	ncbi_100037290	MAVS	mitochondrial antiviral signaling protein	0.960716	3.80719e-05
MSTRG.35523.1	-2.65883	3.53527e-08	ncbi_100037290	MAVS	mitochondrial antiviral signaling protein	0.968744	1.724e-05
MSTRG.361.1	-4.15943	2.22578e-05	ncbi_100037290	MAVS	mitochondrial antiviral signaling protein	0.951018	8.16225e-05
MSTRG.36163.1	-1.73697	0.000106248	ncbi_100037290	MAVS	mitochondrial antiviral signaling protein	0.982139	2.46387e-06
MSTRG.36664.1	-2.14886	4.92106e-05	ncbi_100037290	MAVS	mitochondrial antiviral signaling protein	0.958762	4.50335e-05
MSTRG.38391.1	-1.8861	4.04269e-10	ncbi_100037290	MAVS	mitochondrial antiviral signaling protein	0.956642	5.35569e-05
MSTRG.38395.2	-1.96153	2.71817e-10	ncbi_100037290	MAVS	mitochondrial antiviral signaling protein	0.976751	6.16713e-06
MSTRG.38986.1	1.51979	3.23372e-08	ncbi_100037290	MAVS	mitochondrial antiviral signaling protein	-0.97361	9.58011e-06
MSTRG.43164.1	-5.63807	1.04908e-09	ncbi_100037290	MAVS	mitochondrial antiviral signaling protein	0.971287	1.28419e-05
MSTRG.45402.1	4.04734	2.5826e-09	ncbi_100037290	MAVS	mitochondrial antiviral signaling protein	-0.97835	4.81316e-06
MSTRG.45480.2	-1.87551	1.48612e-12	ncbi_100037290	MAVS	mitochondrial antiviral signaling protein	0.978077	5.0282e-06
MSTRG.4566.1	-1.245	2.86525e-07	ncbi_100037290	MAVS	mitochondrial antiviral signaling protein	0.977629	5.39463e-06
MSTRG.46743.6	-2.09863	0.000214856	ncbi_100037290	MAVS	mitochondrial antiviral signaling protein	0.953366	6.88883e-05
MSTRG.48253.1	-2.3406	5.65074e-24	ncbi_100037290	MAVS	mitochondrial antiviral signaling protein	0.966542	2.18308e-05
MSTRG.48479.1	-1.36222	2.42305e-05	ncbi_100037290	MAVS	mitochondrial antiviral signaling protein	0.953184	6.98223e-05
MSTRG.48996.1	-1.45943	1.28763e-10	ncbi_100037290	MAVS	mitochondrial antiviral signaling protein	0.954775	6.19616e-05
MSTRG.53044.3	-3.29921	1.66391e-30	ncbi_100037290	MAVS	mitochondrial antiviral signaling protein	0.978371	4.79748e-06
MSTRG.53091.1	-2.76275	9.4872e-06	ncbi_100037290	MAVS	mitochondrial antiviral signaling protein	0.963178	3.04282e-05
MSTRG.55990.1	-3.17171	2.75941e-19	ncbi_100037290	MAVS	mitochondrial antiviral signaling protein	0.969135	1.65026e-05
MSTRG.56000.2	-2.53168	7.07385e-56	ncbi_100037290	MAVS	mitochondrial antiviral signaling protein	0.97155	1.24378e-05
MSTRG.57220.3	-1.23502	3.00314e-07	ncbi_100037290	MAVS	mitochondrial antiviral signaling protein	0.968784	1.7164e-05
MSTRG.57585.2	-2.95703	1.5275e-14	ncbi_100037290	MAVS	mitochondrial antiviral signaling protein	0.984819	1.39843e-06
MSTRG.58666.4	-3.46298	1.25011e-10	ncbi_100037290	MAVS	mitochondrial antiviral signaling protein	0.973092	1.02495e-05
MSTRG.60944.2	-1.45355	0.00101856	ncbi_100037290	MAVS	mitochondrial antiviral signaling protein	0.969767	1.53595e-05
MSTRG.61866.1	-4.12584	0.000846801	ncbi_100037290	MAVS	mitochondrial antiviral signaling protein	0.968017	1.86705e-05
MSTRG.66051.4	-2.19556	1.68102e-07	ncbi_100037290	MAVS	mitochondrial antiviral signaling protein	0.962457	3.25421e-05
MSTRG.67653.3	-3.85915	4.35767e-23	ncbi_100037290	MAVS	mitochondrial antiviral signaling protein	0.96695	2.0921e-05
MSTRG.7059.4	1.04108	3.83375e-57	ncbi_100037290	MAVS	mitochondrial antiviral signaling protein	-0.95994	4.0736e-05
MSTRG.7140.1	-3.36213	0.0148933	ncbi_100037290	MAVS	mitochondrial antiviral signaling protein	0.975856	7.03252e-06
MSTRG.7200.11	-10.2644	0.0130505	ncbi_100037290	MAVS	mitochondrial antiviral signaling protein	0.957795	4.87935e-05
MSTRG.7200.12	-2.81912	0.000225063	ncbi_100037290	MAVS	mitochondrial antiviral signaling protein	0.950428	8.5063e-05
MSTRG.8085.1	-2.57894	0.00572311	ncbi_100037290	MAVS	mitochondrial antiviral signaling protein	0.980084	3.60008e-06
MSTRG.9821.1	-1.39773	1.48551e-06	ncbi_100037290	MAVS	mitochondrial antiviral signaling protein	0.974575	8.41727e-06
XR_001298513.2	-2.80735	0.0197094	ncbi_100037290	MAVS	mitochondrial antiviral signaling protein	0.956783	5.29575e-05
XR_001302077.2	-4.1078	7.35634e-05	ncbi_100037290	MAVS	mitochondrial antiviral signaling protein	0.952695	7.23697e-05
XR_001302198.2	-1.89047	2.39963e-06	ncbi_100037290	MAVS	mitochondrial antiviral signaling protein	0.971741	1.21506e-05
XR_001303053.2	-2.45444	9.4765e-07	ncbi_100037290	MAVS	mitochondrial antiviral signaling protein	0.959888	4.09213e-05
XR_001303830.2	-4.48727	0.00463226	ncbi_100037290	MAVS	mitochondrial antiviral signaling protein	0.957077	5.17217e-05
XR_001304151.2	-4.30144	1.75706e-05	ncbi_100037290	MAVS	mitochondrial antiviral signaling protein	0.979529	3.96168e-06
XR_001308431.2	-3.81629	0.0082369	ncbi_100037290	MAVS	mitochondrial antiviral signaling protein	0.951598	7.83331e-05
XR_002335923.1	-2.48602	2.27488e-33	ncbi_100037290	MAVS	mitochondrial antiviral signaling protein	0.964669	2.63671e-05
XR_002336086.1	-3.51602	5.05111e-20	ncbi_100037290	MAVS	mitochondrial antiviral signaling protein	0.967041	2.0722e-05
XR_002336517.1	-2.59521	0.000716304	ncbi_100037290	MAVS	mitochondrial antiviral signaling protein	0.967283	2.0199e-05
XR_002337073.1	-8.09452	0.000765578	ncbi_100037290	MAVS	mitochondrial antiviral signaling protein	0.956646	5.35435e-05
XR_002337729.1	-3.76618	2.29924e-05	ncbi_100037290	MAVS	mitochondrial antiviral signaling protein	0.975815	7.07453e-06
XR_002338068.1	-3.98793	0.0230051	ncbi_100037290	MAVS	mitochondrial antiviral signaling protein	0.976797	6.12498e-06
XR_002338550.1	2.33492	4.09835e-20	ncbi_100037290	MAVS	mitochondrial antiviral signaling protein	-0.984428	1.52824e-06
XR_002338630.1	-2.3388	0.038077	ncbi_100037290	MAVS	mitochondrial antiviral signaling protein	0.953691	6.72423e-05
XR_002338840.1	-3.42728	0.000337687	ncbi_100037290	MAVS	mitochondrial antiviral signaling protein	0.958815	4.48343e-05
XR_002338913.1	-8.35168	0.0127749	ncbi_100037290	MAVS	mitochondrial antiviral signaling protein	0.956577	5.38371e-05
XR_002340151.1	-8.69116	0.00042379	ncbi_100037290	MAVS	mitochondrial antiviral signaling protein	0.965993	2.30989e-05
XR_002340613.1	-3.1569	3.61492e-08	ncbi_100037290	MAVS	mitochondrial antiviral signaling protein	0.978804	4.47115e-06
XR_002340667.1	-4.49185	0.0113736	ncbi_100037290	MAVS	mitochondrial antiviral signaling protein	0.964242	2.74872e-05
XR_002340668.1	-4.49185	0.0113736	ncbi_100037290	MAVS	mitochondrial antiviral signaling protein	0.964242	2.74872e-05
XR_002340836.1	-3.58976	2.81785e-05	ncbi_100037290	MAVS	mitochondrial antiviral signaling protein	0.960555	3.8613e-05
XR_002340840.1	-2.90438	7.84178e-35	ncbi_100037290	MAVS	mitochondrial antiviral signaling protein	0.970519	1.40739e-05
XR_002341460.1	-12.3627	1.84392e-07	ncbi_100037290	MAVS	mitochondrial antiviral signaling protein	0.978865	4.4269e-06
XR_002341919.1	-3.23133	0.00116181	ncbi_100037290	MAVS	mitochondrial antiviral signaling protein	0.958833	4.47662e-05
XR_002342528.1	-10.9144	0.000317605	ncbi_100037290	MAVS	mitochondrial antiviral signaling protein	0.965752	2.36709e-05
XR_002342741.1	-1.34294	7.1003e-07	ncbi_100037290	MAVS	mitochondrial antiviral signaling protein	0.950023	8.74889e-05
XR_002342749.1	-7.78136	0.00110097	ncbi_100037290	MAVS	mitochondrial antiviral signaling protein	0.970036	1.489e-05
XR_002342824.1	-2.95693	0.0112137	ncbi_100037290	MAVS	mitochondrial antiviral signaling protein	0.962036	3.38235e-05
XR_002343519.1	-7.56986	0.00566071	ncbi_100037290	MAVS	mitochondrial antiviral signaling protein	0.960758	3.79308e-05
XR_002343865.1	-8.26053	0.000232241	ncbi_100037290	MAVS	mitochondrial antiviral signaling protein	0.978259	4.88465e-06
XR_002343957.1	-8.45121	0.0123218	ncbi_100037290	MAVS	mitochondrial antiviral signaling protein	0.962765	3.16261e-05
XR_002344008.1	-2.23447	0.00886321	ncbi_100037290	MAVS	mitochondrial antiviral signaling protein	0.950081	8.71336e-05
XR_002344591.1	-7.90689	0.0111811	ncbi_100037290	MAVS	mitochondrial antiviral signaling protein	0.970726	1.37334e-05
XR_002344637.1	-4.18774	9.39784e-28	ncbi_100037290	MAVS	mitochondrial antiviral signaling protein	0.969628	1.56062e-05
XR_002344843.1	-7.35168	0.00652392	ncbi_100037290	MAVS	mitochondrial antiviral signaling protein	0.964082	2.79177e-05
XR_002344963.1	-1.24384	0.0177489	ncbi_100037290	MAVS	mitochondrial antiviral signaling protein	0.957082	5.17032e-05
XR_002345632.1	-1.85144	0.000131173	ncbi_100037290	MAVS	mitochondrial antiviral signaling protein	0.971295	1.28301e-05
XR_002346229.1	-9.43741	0.019071	ncbi_100037290	MAVS	mitochondrial antiviral signaling protein	0.955032	6.07497e-05
XR_298066.3	-1.57936	0.000190602	ncbi_100037290	MAVS	mitochondrial antiviral signaling protein	0.983261	1.96559e-06
XR_304343.3	-3.35923	0.027412	ncbi_100037290	MAVS	mitochondrial antiviral signaling protein	0.957607	4.95499e-05
XR_309131.3	-10.3916	0.0227657	ncbi_100037290	MAVS	mitochondrial antiviral signaling protein	0.967814	1.9085e-05
MSTRG.19151.1	3.31079	7.39777e-10	ncbi_100037298	SLC7A2	solute carrier family 7 member 2	0.964981	2.55705e-05
MSTRG.29553.1	-3.5297	0.0117475	ncbi_100037938	CD14	CD14 molecule	0.951087	8.12233e-05
MSTRG.1065.4	-1.52019	3.60448e-39	ncbi_100037964	SELENOP	selenoprotein P	0.95938	4.27403e-05
MSTRG.11484.12	-3.04743	9.59448e-15	ncbi_100048946	RNASEL	ribonuclease L	0.960448	3.89762e-05
MSTRG.12813.1	3.67833	3.32431e-30	ncbi_100048946	RNASEL	ribonuclease L	-0.957513	4.99301e-05
MSTRG.15987.1	-1.73264	2.77014e-12	ncbi_100048946	RNASEL	ribonuclease L	0.959472	4.24076e-05
MSTRG.16083.4	-2.58684	9.36098e-109	ncbi_100048946	RNASEL	ribonuclease L	0.951394	7.94789e-05
MSTRG.18068.1	-2.75161	0.000802933	ncbi_100048946	RNASEL	ribonuclease L	0.968534	1.76459e-05
MSTRG.1838.18	1.85351	4.35324e-27	ncbi_100048946	RNASEL	ribonuclease L	-0.960731	3.80187e-05
MSTRG.19229.3	-11.8429	9.28285e-09	ncbi_100048946	RNASEL	ribonuclease L	0.965603	2.40301e-05
MSTRG.28254.2	-4.57258	2.08752e-05	ncbi_100048946	RNASEL	ribonuclease L	0.975852	7.0368e-06
MSTRG.29553.1	-3.5297	0.0117475	ncbi_100048946	RNASEL	ribonuclease L	0.950249	8.61263e-05
MSTRG.31870.1	-2.35107	8.77417e-06	ncbi_100048946	RNASEL	ribonuclease L	0.952317	7.43873e-05
MSTRG.31870.2	-3.40762	2.43114e-11	ncbi_100048946	RNASEL	ribonuclease L	0.962197	3.3327e-05
MSTRG.32510.3	-5.70695	2.71817e-10	ncbi_100048946	RNASEL	ribonuclease L	0.95979	4.12669e-05
MSTRG.34349.2	-2.02501	1.0267e-61	ncbi_100048946	RNASEL	ribonuclease L	0.958624	4.55571e-05
MSTRG.34349.3	-1.52448	5.75717e-37	ncbi_100048946	RNASEL	ribonuclease L	0.973774	9.37492e-06
MSTRG.36664.1	-2.14886	4.92106e-05	ncbi_100048946	RNASEL	ribonuclease L	0.960218	3.97655e-05
MSTRG.39167.3	-1.66213	0.000189827	ncbi_100048946	RNASEL	ribonuclease L	0.955162	6.01476e-05
MSTRG.43164.1	-5.63807	1.04908e-09	ncbi_100048946	RNASEL	ribonuclease L	0.972545	1.09922e-05
MSTRG.44575.1	1.73953	2.56886e-65	ncbi_100048946	RNASEL	ribonuclease L	-0.954039	6.55129e-05
MSTRG.46601.1	-1.80957	1.76929e-05	ncbi_100048946	RNASEL	ribonuclease L	0.951604	7.82988e-05
MSTRG.53044.3	-3.29921	1.66391e-30	ncbi_100048946	RNASEL	ribonuclease L	0.952916	7.12119e-05
MSTRG.55335.1	3.06755	4.16868e-15	ncbi_100048946	RNASEL	ribonuclease L	-0.984551	1.48645e-06
MSTRG.55990.1	-3.17171	2.75941e-19	ncbi_100048946	RNASEL	ribonuclease L	0.956935	5.23163e-05
MSTRG.56000.2	-2.53168	7.07385e-56	ncbi_100048946	RNASEL	ribonuclease L	0.960152	3.99956e-05
MSTRG.57220.3	-1.23502	3.00314e-07	ncbi_100048946	RNASEL	ribonuclease L	0.955549	5.83715e-05
MSTRG.57585.2	-2.95703	1.5275e-14	ncbi_100048946	RNASEL	ribonuclease L	0.950121	8.68943e-05
MSTRG.58666.4	-3.46298	1.25011e-10	ncbi_100048946	RNASEL	ribonuclease L	0.977822	5.23466e-06
MSTRG.67653.3	-3.85915	4.35767e-23	ncbi_100048946	RNASEL	ribonuclease L	0.953808	6.66605e-05
MSTRG.68139.7	-10.8968	2.26817e-05	ncbi_100048946	RNASEL	ribonuclease L	0.953839	6.6505e-05
MSTRG.68563.1	-1.9937	0.00143673	ncbi_100048946	RNASEL	ribonuclease L	0.965604	2.40271e-05
MSTRG.7140.1	-3.36213	0.0148933	ncbi_100048946	RNASEL	ribonuclease L	0.965643	2.39329e-05
MSTRG.8609.1	-1.72649	0.000242399	ncbi_100048946	RNASEL	ribonuclease L	0.971135	1.30793e-05
XR_001302077.2	-4.1078	7.35634e-05	ncbi_100048946	RNASEL	ribonuclease L	0.959874	4.09679e-05
XR_001302198.2	-1.89047	2.39963e-06	ncbi_100048946	RNASEL	ribonuclease L	0.955285	5.95789e-05
XR_002335923.1	-2.48602	2.27488e-33	ncbi_100048946	RNASEL	ribonuclease L	0.957719	4.9098e-05
XR_002335925.1	-11.5035	0.000421012	ncbi_100048946	RNASEL	ribonuclease L	0.951889	7.67211e-05
XR_002336086.1	-3.51602	5.05111e-20	ncbi_100048946	RNASEL	ribonuclease L	0.976693	6.22087e-06
XR_002337729.1	-3.76618	2.29924e-05	ncbi_100048946	RNASEL	ribonuclease L	0.951069	8.13291e-05
XR_002338068.1	-3.98793	0.0230051	ncbi_100048946	RNASEL	ribonuclease L	0.961014	3.70806e-05
XR_002338913.1	-8.35168	0.0127749	ncbi_100048946	RNASEL	ribonuclease L	0.975481	7.4196e-06
XR_002339231.1	-7.1964	0.0035014	ncbi_100048946	RNASEL	ribonuclease L	0.969207	1.637e-05
XR_002339908.1	-9.15482	0.00125557	ncbi_100048946	RNASEL	ribonuclease L	0.956706	5.32859e-05
XR_002340613.1	-3.1569	3.61492e-08	ncbi_100048946	RNASEL	ribonuclease L	0.974388	8.63392e-06
XR_002340840.1	-2.90438	7.84178e-35	ncbi_100048946	RNASEL	ribonuclease L	0.962736	3.17104e-05
XR_002342749.1	-7.78136	0.00110097	ncbi_100048946	RNASEL	ribonuclease L	0.95873	4.51562e-05
XR_002343957.1	-8.45121	0.0123218	ncbi_100048946	RNASEL	ribonuclease L	0.975384	7.52239e-06
XR_002344591.1	-7.90689	0.0111811	ncbi_100048946	RNASEL	ribonuclease L	0.959642	4.17954e-05
XR_002344637.1	-4.18774	9.39784e-28	ncbi_100048946	RNASEL	ribonuclease L	0.961585	3.52336e-05
XR_002344787.1	-3.82927	0.0330576	ncbi_100048946	RNASEL	ribonuclease L	0.966051	2.29616e-05
XR_002344843.1	-7.35168	0.00652392	ncbi_100048946	RNASEL	ribonuclease L	0.95773	4.90541e-05
XR_002345323.1	-1.52044	0.00203367	ncbi_100048946	RNASEL	ribonuclease L	0.961793	3.45765e-05
XR_002346229.1	-9.43741	0.019071	ncbi_100048946	RNASEL	ribonuclease L	0.952564	7.30661e-05
XR_002346633.1	-2.11839	0.00886321	ncbi_100048946	RNASEL	ribonuclease L	0.960657	3.82683e-05
XR_299046.2	-9.84549	0.00185395	ncbi_100048946	RNASEL	ribonuclease L	0.965984	2.31192e-05
XR_309131.3	-10.3916	0.0227657	ncbi_100048946	RNASEL	ribonuclease L	0.979651	3.88006e-06
MSTRG.11484.12	-3.04743	9.59448e-15	ncbi_100048951	SLC15A2	solute carrier family 15 member 2	0.951129	8.09822e-05
MSTRG.12089.3	-3.75702	1.96363e-06	ncbi_100125346	BCL10	B-cell CLL/lymphoma 10	0.993724	6.4081e-08
MSTRG.13616.7	-3.558	0.000568474	ncbi_100125346	BCL10	B-cell CLL/lymphoma 10	0.976915	6.01738e-06
MSTRG.13755.8	-2.09637	0.00074952	ncbi_100125346	BCL10	B-cell CLL/lymphoma 10	0.959437	4.25353e-05
MSTRG.14142.3	-1.66654	6.8087e-05	ncbi_100125346	BCL10	B-cell CLL/lymphoma 10	0.952936	7.11084e-05
MSTRG.15435.1	-2.50168	1.8233e-05	ncbi_100125346	BCL10	B-cell CLL/lymphoma 10	0.950196	8.64486e-05
MSTRG.15987.1	-1.73264	2.77014e-12	ncbi_100125346	BCL10	B-cell CLL/lymphoma 10	0.974064	9.01956e-06
MSTRG.16083.2	-1.21396	9.34013e-12	ncbi_100125346	BCL10	B-cell CLL/lymphoma 10	0.972442	1.11355e-05
MSTRG.16083.4	-2.58684	9.36098e-109	ncbi_100125346	BCL10	B-cell CLL/lymphoma 10	0.985921	1.0755e-06
MSTRG.17524.1	-1.69608	1.22242e-15	ncbi_100125346	BCL10	B-cell CLL/lymphoma 10	0.980653	3.25454e-06
MSTRG.17627.20	-1.24401	1.39975e-06	ncbi_100125346	BCL10	B-cell CLL/lymphoma 10	0.953032	7.06079e-05
MSTRG.18068.2	-1.92791	0.000499709	ncbi_100125346	BCL10	B-cell CLL/lymphoma 10	0.95516	6.01543e-05
MSTRG.18156.1	-1.39091	4.02615e-05	ncbi_100125346	BCL10	B-cell CLL/lymphoma 10	0.970044	1.48767e-05
MSTRG.18488.1	-2.57129	0.000182922	ncbi_100125346	BCL10	B-cell CLL/lymphoma 10	0.974539	8.45867e-06
MSTRG.19229.7	-2.99196	5.28796e-23	ncbi_100125346	BCL10	B-cell CLL/lymphoma 10	0.973313	9.96019e-06
MSTRG.19229.8	-3.13914	4.876e-06	ncbi_100125346	BCL10	B-cell CLL/lymphoma 10	0.974903	8.04595e-06
MSTRG.25419.1	-2.32448	1.54831e-06	ncbi_100125346	BCL10	B-cell CLL/lymphoma 10	0.953442	6.85003e-05
MSTRG.26245.1	-3.52356	1.83474e-10	ncbi_100125346	BCL10	B-cell CLL/lymphoma 10	0.977691	5.34251e-06
MSTRG.30548.1	-2.67894	0.0256136	ncbi_100125346	BCL10	B-cell CLL/lymphoma 10	0.953735	6.70229e-05
MSTRG.31590.2	-2.44536	6.49954e-10	ncbi_100125346	BCL10	B-cell CLL/lymphoma 10	0.977448	5.54815e-06
MSTRG.31870.2	-3.40762	2.43114e-11	ncbi_100125346	BCL10	B-cell CLL/lymphoma 10	0.971069	1.31834e-05
MSTRG.32510.3	-5.70695	2.71817e-10	ncbi_100125346	BCL10	B-cell CLL/lymphoma 10	0.972708	1.07661e-05
MSTRG.34349.2	-2.02501	1.0267e-61	ncbi_100125346	BCL10	B-cell CLL/lymphoma 10	0.957957	4.81468e-05
MSTRG.34349.3	-1.52448	5.75717e-37	ncbi_100125346	BCL10	B-cell CLL/lymphoma 10	0.960586	3.85097e-05
MSTRG.35165.7	-2.02095	8.9143e-07	ncbi_100125346	BCL10	B-cell CLL/lymphoma 10	0.954829	6.17049e-05
MSTRG.35523.1	-2.65883	3.53527e-08	ncbi_100125346	BCL10	B-cell CLL/lymphoma 10	0.973343	9.92088e-06
MSTRG.36163.1	-1.73697	0.000106248	ncbi_100125346	BCL10	B-cell CLL/lymphoma 10	0.977634	5.39014e-06
MSTRG.38391.1	-1.8861	4.04269e-10	ncbi_100125346	BCL10	B-cell CLL/lymphoma 10	0.968796	1.71408e-05
MSTRG.38395.1	-5.16065	0.000107579	ncbi_100125346	BCL10	B-cell CLL/lymphoma 10	0.950415	8.51406e-05
MSTRG.38395.2	-1.96153	2.71817e-10	ncbi_100125346	BCL10	B-cell CLL/lymphoma 10	0.978734	4.52268e-06
MSTRG.43164.1	-5.63807	1.04908e-09	ncbi_100125346	BCL10	B-cell CLL/lymphoma 10	0.965329	2.46994e-05
MSTRG.44575.1	1.73953	2.56886e-65	ncbi_100125346	BCL10	B-cell CLL/lymphoma 10	-0.951847	7.69505e-05
MSTRG.45361.1	-2.54338	9.52393e-05	ncbi_100125346	BCL10	B-cell CLL/lymphoma 10	0.98722	7.67247e-07
MSTRG.45480.2	-1.87551	1.48612e-12	ncbi_100125346	BCL10	B-cell CLL/lymphoma 10	0.969004	1.67468e-05
MSTRG.4566.1	-1.245	2.86525e-07	ncbi_100125346	BCL10	B-cell CLL/lymphoma 10	0.97515	7.77438e-06
MSTRG.46469.2	-1.99932	1.30052e-15	ncbi_100125346	BCL10	B-cell CLL/lymphoma 10	0.973819	9.3188e-06
MSTRG.48253.1	-2.3406	5.65074e-24	ncbi_100125346	BCL10	B-cell CLL/lymphoma 10	0.981933	2.56443e-06
MSTRG.48479.1	-1.36222	2.42305e-05	ncbi_100125346	BCL10	B-cell CLL/lymphoma 10	0.958211	4.71513e-05
MSTRG.50878.1	-1.80261	0.000106585	ncbi_100125346	BCL10	B-cell CLL/lymphoma 10	0.97462	8.36604e-06
MSTRG.53021.5	-2.74496	3.17826e-07	ncbi_100125346	BCL10	B-cell CLL/lymphoma 10	0.971644	1.22955e-05
MSTRG.53044.3	-3.29921	1.66391e-30	ncbi_100125346	BCL10	B-cell CLL/lymphoma 10	0.969632	1.55997e-05
MSTRG.53091.1	-2.76275	9.4872e-06	ncbi_100125346	BCL10	B-cell CLL/lymphoma 10	0.977686	5.34659e-06
MSTRG.53152.5	-3.7829	0.000288415	ncbi_100125346	BCL10	B-cell CLL/lymphoma 10	0.960523	3.87223e-05
MSTRG.55867.2	-1.30844	6.28041e-06	ncbi_100125346	BCL10	B-cell CLL/lymphoma 10	0.950297	8.5841e-05
MSTRG.55990.1	-3.17171	2.75941e-19	ncbi_100125346	BCL10	B-cell CLL/lymphoma 10	0.968615	1.74874e-05
MSTRG.56000.2	-2.53168	7.07385e-56	ncbi_100125346	BCL10	B-cell CLL/lymphoma 10	0.972399	1.11954e-05
MSTRG.57220.3	-1.23502	3.00314e-07	ncbi_100125346	BCL10	B-cell CLL/lymphoma 10	0.970799	1.36161e-05
MSTRG.57585.2	-2.95703	1.5275e-14	ncbi_100125346	BCL10	B-cell CLL/lymphoma 10	0.962368	3.28075e-05
MSTRG.61866.1	-4.12584	0.000846801	ncbi_100125346	BCL10	B-cell CLL/lymphoma 10	0.978409	4.76803e-06
MSTRG.66848.2	-2.54727	0.00682899	ncbi_100125346	BCL10	B-cell CLL/lymphoma 10	0.966441	2.20611e-05
MSTRG.67653.3	-3.85915	4.35767e-23	ncbi_100125346	BCL10	B-cell CLL/lymphoma 10	0.975743	7.14775e-06
MSTRG.68563.1	-1.9937	0.00143673	ncbi_100125346	BCL10	B-cell CLL/lymphoma 10	0.95999	4.05613e-05
MSTRG.7140.1	-3.36213	0.0148933	ncbi_100125346	BCL10	B-cell CLL/lymphoma 10	0.960334	3.93658e-05
MSTRG.7200.11	-10.2644	0.0130505	ncbi_100125346	BCL10	B-cell CLL/lymphoma 10	0.998508	4.21492e-10
MSTRG.8085.1	-2.57894	0.00572311	ncbi_100125346	BCL10	B-cell CLL/lymphoma 10	0.964126	2.77998e-05
MSTRG.8949.1	-1.22449	0.0188275	ncbi_100125346	BCL10	B-cell CLL/lymphoma 10	0.980198	3.52888e-06
XR_001298513.2	-2.80735	0.0197094	ncbi_100125346	BCL10	B-cell CLL/lymphoma 10	0.966013	2.3051e-05
XR_001301839.2	-9.16323	5.64604e-06	ncbi_100125346	BCL10	B-cell CLL/lymphoma 10	0.962289	3.3049e-05
XR_001302077.2	-4.1078	7.35634e-05	ncbi_100125346	BCL10	B-cell CLL/lymphoma 10	0.973629	9.55614e-06
XR_001303053.2	-2.45444	9.4765e-07	ncbi_100125346	BCL10	B-cell CLL/lymphoma 10	0.985861	1.0916e-06
XR_001303830.2	-4.48727	0.00463226	ncbi_100125346	BCL10	B-cell CLL/lymphoma 10	0.976328	6.56613e-06
XR_001304469.2	-8.55714	0.0453084	ncbi_100125346	BCL10	B-cell CLL/lymphoma 10	0.966031	2.30093e-05
XR_002335923.1	-2.48602	2.27488e-33	ncbi_100125346	BCL10	B-cell CLL/lymphoma 10	0.977988	5.09934e-06
XR_002336086.1	-3.51602	5.05111e-20	ncbi_100125346	BCL10	B-cell CLL/lymphoma 10	0.956672	5.34317e-05
XR_002336517.1	-2.59521	0.000716304	ncbi_100125346	BCL10	B-cell CLL/lymphoma 10	0.957281	5.08793e-05
XR_002336866.1	-3.43463	0.0412023	ncbi_100125346	BCL10	B-cell CLL/lymphoma 10	0.967712	1.92953e-05
XR_002337073.1	-8.09452	0.000765578	ncbi_100125346	BCL10	B-cell CLL/lymphoma 10	0.968261	1.81824e-05
XR_002337077.1	-8.09452	0.0061259	ncbi_100125346	BCL10	B-cell CLL/lymphoma 10	0.952815	7.17414e-05
XR_002337152.1	-8.35168	0.00858342	ncbi_100125346	BCL10	B-cell CLL/lymphoma 10	0.998994	1.06384e-10
XR_002337195.1	-1.84545	2.83288e-11	ncbi_100125346	BCL10	B-cell CLL/lymphoma 10	0.989513	3.84873e-07
XR_002337265.1	-1.30378	0.0107482	ncbi_100125346	BCL10	B-cell CLL/lymphoma 10	0.959779	4.13063e-05
XR_002337413.1	-2.44815	0.00388718	ncbi_100125346	BCL10	B-cell CLL/lymphoma 10	0.95139	7.95034e-05
XR_002337414.1	-8.26053	0.0343329	ncbi_100125346	BCL10	B-cell CLL/lymphoma 10	0.979228	4.16784e-06
XR_002337463.1	-3.71049	0.0117475	ncbi_100125346	BCL10	B-cell CLL/lymphoma 10	0.972204	1.14735e-05
XR_002337729.1	-3.76618	2.29924e-05	ncbi_100125346	BCL10	B-cell CLL/lymphoma 10	0.980789	3.17572e-06
XR_002338068.1	-3.98793	0.0230051	ncbi_100125346	BCL10	B-cell CLL/lymphoma 10	0.977309	5.66749e-06
XR_002338498.1	-8.74819	0.0253003	ncbi_100125346	BCL10	B-cell CLL/lymphoma 10	0.951437	7.92361e-05
XR_002338711.1	-3.5025	0.0416134	ncbi_100125346	BCL10	B-cell CLL/lymphoma 10	0.962746	3.16816e-05
XR_002339036.1	-3.29866	0.000713254	ncbi_100125346	BCL10	B-cell CLL/lymphoma 10	0.952109	7.55121e-05
XR_002339174.1	-7.54432	0.00367238	ncbi_100125346	BCL10	B-cell CLL/lymphoma 10	0.971559	1.24245e-05
XR_002339231.1	-7.1964	0.0035014	ncbi_100125346	BCL10	B-cell CLL/lymphoma 10	0.958658	4.54271e-05
XR_002339552.1	-2.39232	0.0473452	ncbi_100125346	BCL10	B-cell CLL/lymphoma 10	0.96418	2.76539e-05
XR_002340613.1	-3.1569	3.61492e-08	ncbi_100125346	BCL10	B-cell CLL/lymphoma 10	0.961623	3.51123e-05
XR_002340840.1	-2.90438	7.84178e-35	ncbi_100125346	BCL10	B-cell CLL/lymphoma 10	0.980354	3.43312e-06
XR_002340863.1	-3.61471	0.0493303	ncbi_100125346	BCL10	B-cell CLL/lymphoma 10	0.981877	2.59202e-06
XR_002341137.1	-9.64985	0.000323562	ncbi_100125346	BCL10	B-cell CLL/lymphoma 10	0.994401	4.30036e-08
XR_002341460.1	-12.3627	1.84392e-07	ncbi_100125346	BCL10	B-cell CLL/lymphoma 10	0.978736	4.52176e-06
XR_002341919.1	-3.23133	0.00116181	ncbi_100125346	BCL10	B-cell CLL/lymphoma 10	0.981433	2.82021e-06
XR_002342528.1	-10.9144	0.000317605	ncbi_100125346	BCL10	B-cell CLL/lymphoma 10	0.976033	6.85493e-06
XR_002342741.1	-1.34294	7.1003e-07	ncbi_100125346	BCL10	B-cell CLL/lymphoma 10	0.96273	3.17292e-05
XR_002342749.1	-7.78136	0.00110097	ncbi_100125346	BCL10	B-cell CLL/lymphoma 10	0.967284	2.01981e-05
XR_002342824.1	-2.95693	0.0112137	ncbi_100125346	BCL10	B-cell CLL/lymphoma 10	0.981402	2.83641e-06
XR_002342869.1	-2.65605	0.00063658	ncbi_100125346	BCL10	B-cell CLL/lymphoma 10	0.975129	7.79658e-06
XR_002343457.1	-3.1375	1.83558e-06	ncbi_100125346	BCL10	B-cell CLL/lymphoma 10	0.975238	7.6782e-06
XR_002343519.1	-7.56986	0.00566071	ncbi_100125346	BCL10	B-cell CLL/lymphoma 10	0.99612	1.19326e-08
XR_002343570.1	-2.56071	0.00380989	ncbi_100125346	BCL10	B-cell CLL/lymphoma 10	0.966899	2.10336e-05
XR_002343673.1	-8.59495	0.00239385	ncbi_100125346	BCL10	B-cell CLL/lymphoma 10	0.953496	6.8226e-05
XR_002343843.1	-2.79874	0.00777614	ncbi_100125346	BCL10	B-cell CLL/lymphoma 10	0.976209	6.68161e-06
XR_002343865.1	-8.26053	0.000232241	ncbi_100125346	BCL10	B-cell CLL/lymphoma 10	0.977486	5.5156e-06
XR_002344136.1	-2.37084	1.22036e-06	ncbi_100125346	BCL10	B-cell CLL/lymphoma 10	0.975517	7.3817e-06
XR_002344591.1	-7.90689	0.0111811	ncbi_100125346	BCL10	B-cell CLL/lymphoma 10	0.968259	1.81866e-05
XR_002344637.1	-4.18774	9.39784e-28	ncbi_100125346	BCL10	B-cell CLL/lymphoma 10	0.978104	5.00686e-06
XR_002344718.1	-4.02718	0.0108877	ncbi_100125346	BCL10	B-cell CLL/lymphoma 10	0.960092	4.02043e-05
XR_002344843.1	-7.35168	0.00652392	ncbi_100125346	BCL10	B-cell CLL/lymphoma 10	0.974604	8.38389e-06
XR_002344864.1	-8.95613	0.000932979	ncbi_100125346	BCL10	B-cell CLL/lymphoma 10	0.975236	7.6809e-06
XR_002345632.1	-1.85144	0.000131173	ncbi_100125346	BCL10	B-cell CLL/lymphoma 10	0.983987	1.68436e-06
XR_002346023.1	-9.39518	1.24117e-06	ncbi_100125346	BCL10	B-cell CLL/lymphoma 10	0.968451	1.78078e-05
XR_300534.3	-2.71593	0.00733284	ncbi_100125346	BCL10	B-cell CLL/lymphoma 10	0.969744	1.54008e-05
XR_302627.3	-3.922	0.0323475	ncbi_100125346	BCL10	B-cell CLL/lymphoma 10	0.968668	1.73855e-05
XR_304343.3	-3.35923	0.027412	ncbi_100125346	BCL10	B-cell CLL/lymphoma 10	0.968921	1.69038e-05
MSTRG.14800.2	-1.98633	0.00253951	ncbi_100125349	SIRT4	sirtuin 4	0.956648	5.35347e-05
MSTRG.38986.1	1.51979	3.23372e-08	ncbi_100125838	NOD2	nucleotide binding oligomerization domain containing 2	-0.960443	3.89947e-05
MSTRG.49036.52	1.51152	1.10112e-22	ncbi_100125838	NOD2	nucleotide binding oligomerization domain containing 2	-0.981052	3.02672e-06
MSTRG.54091.1	2.74585	0.00516178	ncbi_100125838	NOD2	nucleotide binding oligomerization domain containing 2	-0.978079	5.02604e-06
XR_002335650.1	1.25664	4.31418e-05	ncbi_100125838	NOD2	nucleotide binding oligomerization domain containing 2	-0.982598	2.25029e-06
XR_002338398.1	-1.61298	0.0184472	ncbi_100125838	NOD2	nucleotide binding oligomerization domain containing 2	0.955385	5.91201e-05
XR_002340836.1	-3.58976	2.81785e-05	ncbi_100125838	NOD2	nucleotide binding oligomerization domain containing 2	0.962076	3.36989e-05
XR_304839.3	-1.4343	0.00777614	ncbi_100125838	NOD2	nucleotide binding oligomerization domain containing 2	0.974588	8.40276e-06
MSTRG.1065.4	-1.52019	3.60448e-39	ncbi_100125953	TOR1A	torsin family 1 member A	0.953317	6.91385e-05
MSTRG.11484.11	-2.48235	2.91166e-25	ncbi_100135660	NOD1	nucleotide binding oligomerization domain containing 1	0.991736	1.67584e-07
MSTRG.11484.12	-3.04743	9.59448e-15	ncbi_100135660	NOD1	nucleotide binding oligomerization domain containing 1	0.981614	2.72538e-06
MSTRG.12089.3	-3.75702	1.96363e-06	ncbi_100135660	NOD1	nucleotide binding oligomerization domain containing 1	0.971398	1.26709e-05
MSTRG.12991.2	-1.62396	2.10575e-07	ncbi_100135660	NOD1	nucleotide binding oligomerization domain containing 1	0.956565	5.38876e-05
MSTRG.13509.1	5.05408	1.83474e-10	ncbi_100135660	NOD1	nucleotide binding oligomerization domain containing 1	-0.9576	4.95771e-05
MSTRG.13616.7	-3.558	0.000568474	ncbi_100135660	NOD1	nucleotide binding oligomerization domain containing 1	0.975306	7.60579e-06
MSTRG.13755.8	-2.09637	0.00074952	ncbi_100135660	NOD1	nucleotide binding oligomerization domain containing 1	0.977496	5.50668e-06
MSTRG.14800.2	-1.98633	0.00253951	ncbi_100135660	NOD1	nucleotide binding oligomerization domain containing 1	0.957366	5.0531e-05
MSTRG.15435.1	-2.50168	1.8233e-05	ncbi_100135660	NOD1	nucleotide binding oligomerization domain containing 1	0.950532	8.44506e-05
MSTRG.15987.1	-1.73264	2.77014e-12	ncbi_100135660	NOD1	nucleotide binding oligomerization domain containing 1	0.998012	1.15199e-09
MSTRG.16083.2	-1.21396	9.34013e-12	ncbi_100135660	NOD1	nucleotide binding oligomerization domain containing 1	0.965079	2.53229e-05
MSTRG.16083.4	-2.58684	9.36098e-109	ncbi_100135660	NOD1	nucleotide binding oligomerization domain containing 1	0.996458	8.67824e-09
MSTRG.17524.1	-1.69608	1.22242e-15	ncbi_100135660	NOD1	nucleotide binding oligomerization domain containing 1	0.978232	4.90518e-06
MSTRG.17875.3	-3.85561	0.000199023	ncbi_100135660	NOD1	nucleotide binding oligomerization domain containing 1	0.97532	7.59098e-06
MSTRG.18068.2	-1.92791	0.000499709	ncbi_100135660	NOD1	nucleotide binding oligomerization domain containing 1	0.962099	3.36291e-05
MSTRG.18156.1	-1.39091	4.02615e-05	ncbi_100135660	NOD1	nucleotide binding oligomerization domain containing 1	0.956203	5.54568e-05
MSTRG.1838.18	1.85351	4.35324e-27	ncbi_100135660	NOD1	nucleotide binding oligomerization domain containing 1	-0.965954	2.31904e-05
MSTRG.18488.1	-2.57129	0.000182922	ncbi_100135660	NOD1	nucleotide binding oligomerization domain containing 1	0.976394	6.5033e-06
MSTRG.19229.7	-2.99196	5.28796e-23	ncbi_100135660	NOD1	nucleotide binding oligomerization domain containing 1	0.994963	2.9724e-08
MSTRG.19229.8	-3.13914	4.876e-06	ncbi_100135660	NOD1	nucleotide binding oligomerization domain containing 1	0.961398	3.58296e-05
MSTRG.25419.1	-2.32448	1.54831e-06	ncbi_100135660	NOD1	nucleotide binding oligomerization domain containing 1	0.973742	9.41461e-06
MSTRG.25677.3	-1.7779	2.68945e-10	ncbi_100135660	NOD1	nucleotide binding oligomerization domain containing 1	0.963788	2.87174e-05
MSTRG.26245.1	-3.52356	1.83474e-10	ncbi_100135660	NOD1	nucleotide binding oligomerization domain containing 1	0.986219	9.98034e-07
MSTRG.28254.2	-4.57258	2.08752e-05	ncbi_100135660	NOD1	nucleotide binding oligomerization domain containing 1	0.993333	7.91442e-08
MSTRG.28463.1	-2.0167	0.00181327	ncbi_100135660	NOD1	nucleotide binding oligomerization domain containing 1	0.953764	6.68803e-05
MSTRG.29553.1	-3.5297	0.0117475	ncbi_100135660	NOD1	nucleotide binding oligomerization domain containing 1	0.975735	7.15603e-06
MSTRG.30548.1	-2.67894	0.0256136	ncbi_100135660	NOD1	nucleotide binding oligomerization domain containing 1	0.953061	7.04545e-05
MSTRG.31590.2	-2.44536	6.49954e-10	ncbi_100135660	NOD1	nucleotide binding oligomerization domain containing 1	0.990621	2.60734e-07
MSTRG.31870.1	-2.35107	8.77417e-06	ncbi_100135660	NOD1	nucleotide binding oligomerization domain containing 1	0.966329	2.23162e-05
MSTRG.31870.2	-3.40762	2.43114e-11	ncbi_100135660	NOD1	nucleotide binding oligomerization domain containing 1	0.988808	4.83069e-07
MSTRG.32510.3	-5.70695	2.71817e-10	ncbi_100135660	NOD1	nucleotide binding oligomerization domain containing 1	0.995487	2.02459e-08
MSTRG.32510.4	-1.60034	5.71256e-06	ncbi_100135660	NOD1	nucleotide binding oligomerization domain containing 1	0.967773	1.91701e-05
MSTRG.34349.2	-2.02501	1.0267e-61	ncbi_100135660	NOD1	nucleotide binding oligomerization domain containing 1	0.993407	7.61117e-08
MSTRG.34349.3	-1.52448	5.75717e-37	ncbi_100135660	NOD1	nucleotide binding oligomerization domain containing 1	0.990668	2.5619e-07
MSTRG.35165.7	-2.02095	8.9143e-07	ncbi_100135660	NOD1	nucleotide binding oligomerization domain containing 1	0.978838	4.44636e-06
MSTRG.35523.1	-2.65883	3.53527e-08	ncbi_100135660	NOD1	nucleotide binding oligomerization domain containing 1	0.980641	3.26169e-06
MSTRG.36163.1	-1.73697	0.000106248	ncbi_100135660	NOD1	nucleotide binding oligomerization domain containing 1	0.984052	1.66072e-06
MSTRG.36664.1	-2.14886	4.92106e-05	ncbi_100135660	NOD1	nucleotide binding oligomerization domain containing 1	0.980538	3.32255e-06
MSTRG.38391.1	-1.8861	4.04269e-10	ncbi_100135660	NOD1	nucleotide binding oligomerization domain containing 1	0.9622	3.33192e-05
MSTRG.38395.1	-5.16065	0.000107579	ncbi_100135660	NOD1	nucleotide binding oligomerization domain containing 1	0.961067	3.69052e-05
MSTRG.38395.2	-1.96153	2.71817e-10	ncbi_100135660	NOD1	nucleotide binding oligomerization domain containing 1	0.963912	2.83773e-05
MSTRG.43164.1	-5.63807	1.04908e-09	ncbi_100135660	NOD1	nucleotide binding oligomerization domain containing 1	0.998698	2.61553e-10
MSTRG.44575.1	1.73953	2.56886e-65	ncbi_100135660	NOD1	nucleotide binding oligomerization domain containing 1	-0.973974	9.12878e-06
MSTRG.45361.1	-2.54338	9.52393e-05	ncbi_100135660	NOD1	nucleotide binding oligomerization domain containing 1	0.97812	4.9934e-06
MSTRG.45402.1	4.04734	2.5826e-09	ncbi_100135660	NOD1	nucleotide binding oligomerization domain containing 1	-0.974825	8.13329e-06
MSTRG.45480.2	-1.87551	1.48612e-12	ncbi_100135660	NOD1	nucleotide binding oligomerization domain containing 1	0.978681	4.56238e-06
MSTRG.4566.1	-1.245	2.86525e-07	ncbi_100135660	NOD1	nucleotide binding oligomerization domain containing 1	0.963395	2.98095e-05
MSTRG.46469.2	-1.99932	1.30052e-15	ncbi_100135660	NOD1	nucleotide binding oligomerization domain containing 1	0.979674	3.8647e-06
MSTRG.46601.1	-1.80957	1.76929e-05	ncbi_100135660	NOD1	nucleotide binding oligomerization domain containing 1	0.960425	3.90553e-05
MSTRG.46743.6	-2.09863	0.000214856	ncbi_100135660	NOD1	nucleotide binding oligomerization domain containing 1	0.967203	2.03725e-05
MSTRG.48253.1	-2.3406	5.65074e-24	ncbi_100135660	NOD1	nucleotide binding oligomerization domain containing 1	0.985085	1.31502e-06
MSTRG.48479.1	-1.36222	2.42305e-05	ncbi_100135660	NOD1	nucleotide binding oligomerization domain containing 1	0.970826	1.35726e-05
MSTRG.48996.1	-1.45943	1.28763e-10	ncbi_100135660	NOD1	nucleotide binding oligomerization domain containing 1	0.964089	2.78974e-05
MSTRG.50627.1	-1.38714	1.2765e-09	ncbi_100135660	NOD1	nucleotide binding oligomerization domain containing 1	0.960775	3.78726e-05
MSTRG.50878.1	-1.80261	0.000106585	ncbi_100135660	NOD1	nucleotide binding oligomerization domain containing 1	0.965894	2.33317e-05
MSTRG.53021.5	-2.74496	3.17826e-07	ncbi_100135660	NOD1	nucleotide binding oligomerization domain containing 1	0.986026	1.04761e-06
MSTRG.53044.3	-3.29921	1.66391e-30	ncbi_100135660	NOD1	nucleotide binding oligomerization domain containing 1	0.995788	1.58971e-08
MSTRG.53091.1	-2.76275	9.4872e-06	ncbi_100135660	NOD1	nucleotide binding oligomerization domain containing 1	0.979083	4.2702e-06
MSTRG.53152.5	-3.7829	0.000288415	ncbi_100135660	NOD1	nucleotide binding oligomerization domain containing 1	0.976546	6.35845e-06
MSTRG.55335.1	3.06755	4.16868e-15	ncbi_100135660	NOD1	nucleotide binding oligomerization domain containing 1	-0.969065	1.66334e-05
MSTRG.55990.1	-3.17171	2.75941e-19	ncbi_100135660	NOD1	nucleotide binding oligomerization domain containing 1	0.994495	4.05275e-08
MSTRG.56000.2	-2.53168	7.07385e-56	ncbi_100135660	NOD1	nucleotide binding oligomerization domain containing 1	0.992138	1.40783e-07
MSTRG.57220.3	-1.23502	3.00314e-07	ncbi_100135660	NOD1	nucleotide binding oligomerization domain containing 1	0.973171	1.01454e-05
MSTRG.57585.2	-2.95703	1.5275e-14	ncbi_100135660	NOD1	nucleotide binding oligomerization domain containing 1	0.992782	1.04447e-07
MSTRG.58666.4	-3.46298	1.25011e-10	ncbi_100135660	NOD1	nucleotide binding oligomerization domain containing 1	0.983016	2.06763e-06
MSTRG.60944.2	-1.45355	0.00101856	ncbi_100135660	NOD1	nucleotide binding oligomerization domain containing 1	0.950268	8.60147e-05
MSTRG.61866.1	-4.12584	0.000846801	ncbi_100135660	NOD1	nucleotide binding oligomerization domain containing 1	0.972404	1.11884e-05
MSTRG.63434.4	-2.27742	0.0177115	ncbi_100135660	NOD1	nucleotide binding oligomerization domain containing 1	0.951514	7.88053e-05
MSTRG.66051.4	-2.19556	1.68102e-07	ncbi_100135660	NOD1	nucleotide binding oligomerization domain containing 1	0.974605	8.38302e-06
MSTRG.67653.3	-3.85915	4.35767e-23	ncbi_100135660	NOD1	nucleotide binding oligomerization domain containing 1	0.997829	1.56542e-09
MSTRG.67843.3	-1.34292	3.00987e-29	ncbi_100135660	NOD1	nucleotide binding oligomerization domain containing 1	0.968977	1.6798e-05
MSTRG.6817.1	-1.16538	2.26817e-05	ncbi_100135660	NOD1	nucleotide binding oligomerization domain containing 1	0.962768	3.16181e-05
MSTRG.68354.1	-1.33816	2.61412e-14	ncbi_100135660	NOD1	nucleotide binding oligomerization domain containing 1	0.975012	7.92535e-06
MSTRG.68563.1	-1.9937	0.00143673	ncbi_100135660	NOD1	nucleotide binding oligomerization domain containing 1	0.983917	1.71018e-06
MSTRG.7059.4	1.04108	3.83375e-57	ncbi_100135660	NOD1	nucleotide binding oligomerization domain containing 1	-0.970388	1.42932e-05
MSTRG.7140.1	-3.36213	0.0148933	ncbi_100135660	NOD1	nucleotide binding oligomerization domain containing 1	0.98749	7.12267e-07
MSTRG.7200.11	-10.2644	0.0130505	ncbi_100135660	NOD1	nucleotide binding oligomerization domain containing 1	0.985328	1.24174e-06
MSTRG.7200.12	-2.81912	0.000225063	ncbi_100135660	NOD1	nucleotide binding oligomerization domain containing 1	0.952323	7.4354e-05
MSTRG.8085.1	-2.57894	0.00572311	ncbi_100135660	NOD1	nucleotide binding oligomerization domain containing 1	0.980189	3.53431e-06
MSTRG.8609.1	-1.72649	0.000242399	ncbi_100135660	NOD1	nucleotide binding oligomerization domain containing 1	0.956892	5.24969e-05
MSTRG.9821.1	-1.39773	1.48551e-06	ncbi_100135660	NOD1	nucleotide binding oligomerization domain containing 1	0.965373	2.45916e-05
XR_001298513.2	-2.80735	0.0197094	ncbi_100135660	NOD1	nucleotide binding oligomerization domain containing 1	0.967528	1.96801e-05
XR_001301839.2	-9.16323	5.64604e-06	ncbi_100135660	NOD1	nucleotide binding oligomerization domain containing 1	0.961901	3.42403e-05
XR_001302077.2	-4.1078	7.35634e-05	ncbi_100135660	NOD1	nucleotide binding oligomerization domain containing 1	0.98851	5.29349e-07
XR_001302198.2	-1.89047	2.39963e-06	ncbi_100135660	NOD1	nucleotide binding oligomerization domain containing 1	0.958569	4.57669e-05
XR_001303053.2	-2.45444	9.4765e-07	ncbi_100135660	NOD1	nucleotide binding oligomerization domain containing 1	0.96885	1.70386e-05
XR_001303830.2	-4.48727	0.00463226	ncbi_100135660	NOD1	nucleotide binding oligomerization domain containing 1	0.965331	2.4695e-05
XR_001304151.2	-4.30144	1.75706e-05	ncbi_100135660	NOD1	nucleotide binding oligomerization domain containing 1	0.987361	7.38223e-07
XR_001304374.2	-2.6187	0.00660061	ncbi_100135660	NOD1	nucleotide binding oligomerization domain containing 1	0.967895	1.89193e-05
XR_001304469.2	-8.55714	0.0453084	ncbi_100135660	NOD1	nucleotide binding oligomerization domain containing 1	0.950057	8.72795e-05
XR_001308431.2	-3.81629	0.0082369	ncbi_100135660	NOD1	nucleotide binding oligomerization domain containing 1	0.978683	4.56071e-06
XR_002335923.1	-2.48602	2.27488e-33	ncbi_100135660	NOD1	nucleotide binding oligomerization domain containing 1	0.996814	5.98994e-09
XR_002335925.1	-11.5035	0.000421012	ncbi_100135660	NOD1	nucleotide binding oligomerization domain containing 1	0.978198	4.93178e-06
XR_002336086.1	-3.51602	5.05111e-20	ncbi_100135660	NOD1	nucleotide binding oligomerization domain containing 1	0.996373	9.43178e-09
XR_002336517.1	-2.59521	0.000716304	ncbi_100135660	NOD1	nucleotide binding oligomerization domain containing 1	0.972219	1.1452e-05
XR_002336638.1	-7.38082	0.0333284	ncbi_100135660	NOD1	nucleotide binding oligomerization domain containing 1	0.966986	2.08437e-05
XR_002336866.1	-3.43463	0.0412023	ncbi_100135660	NOD1	nucleotide binding oligomerization domain containing 1	0.959086	4.38222e-05
XR_002337073.1	-8.09452	0.000765578	ncbi_100135660	NOD1	nucleotide binding oligomerization domain containing 1	0.989939	3.33086e-07
XR_002337077.1	-8.09452	0.0061259	ncbi_100135660	NOD1	nucleotide binding oligomerization domain containing 1	0.957208	5.11802e-05
XR_002337152.1	-8.35168	0.00858342	ncbi_100135660	NOD1	nucleotide binding oligomerization domain containing 1	0.96912	1.65311e-05
XR_002337195.1	-1.84545	2.83288e-11	ncbi_100135660	NOD1	nucleotide binding oligomerization domain containing 1	0.980549	3.31573e-06
XR_002337363.1	-4.32193	0.00852547	ncbi_100135660	NOD1	nucleotide binding oligomerization domain containing 1	0.964345	2.72146e-05
XR_002337413.1	-2.44815	0.00388718	ncbi_100135660	NOD1	nucleotide binding oligomerization domain containing 1	0.97085	1.35329e-05
XR_002337463.1	-3.71049	0.0117475	ncbi_100135660	NOD1	nucleotide binding oligomerization domain containing 1	0.961719	3.48093e-05
XR_002337729.1	-3.76618	2.29924e-05	ncbi_100135660	NOD1	nucleotide binding oligomerization domain containing 1	0.992835	1.01784e-07
XR_002338068.1	-3.98793	0.0230051	ncbi_100135660	NOD1	nucleotide binding oligomerization domain containing 1	0.990366	2.86274e-07
XR_002338550.1	2.33492	4.09835e-20	ncbi_100135660	NOD1	nucleotide binding oligomerization domain containing 1	-0.967086	2.06239e-05
XR_002338711.1	-3.5025	0.0416134	ncbi_100135660	NOD1	nucleotide binding oligomerization domain containing 1	0.969519	1.5802e-05
XR_002338840.1	-3.42728	0.000337687	ncbi_100135660	NOD1	nucleotide binding oligomerization domain containing 1	0.966051	2.29616e-05
XR_002338913.1	-8.35168	0.0127749	ncbi_100135660	NOD1	nucleotide binding oligomerization domain containing 1	0.970342	1.43688e-05
XR_002339231.1	-7.1964	0.0035014	ncbi_100135660	NOD1	nucleotide binding oligomerization domain containing 1	0.967631	1.94649e-05
XR_002339552.1	-2.39232	0.0473452	ncbi_100135660	NOD1	nucleotide binding oligomerization domain containing 1	0.961419	3.57639e-05
XR_002340151.1	-8.69116	0.00042379	ncbi_100135660	NOD1	nucleotide binding oligomerization domain containing 1	0.958155	4.73665e-05
XR_002340612.1	-1.8632	0.00371743	ncbi_100135660	NOD1	nucleotide binding oligomerization domain containing 1	0.955624	5.80332e-05
XR_002340613.1	-3.1569	3.61492e-08	ncbi_100135660	NOD1	nucleotide binding oligomerization domain containing 1	0.997023	4.72696e-09
XR_002340667.1	-4.49185	0.0113736	ncbi_100135660	NOD1	nucleotide binding oligomerization domain containing 1	0.956762	5.30457e-05
XR_002340668.1	-4.49185	0.0113736	ncbi_100135660	NOD1	nucleotide binding oligomerization domain containing 1	0.956762	5.30457e-05
XR_002340840.1	-2.90438	7.84178e-35	ncbi_100135660	NOD1	nucleotide binding oligomerization domain containing 1	0.993729	6.3915e-08
XR_002340863.1	-3.61471	0.0493303	ncbi_100135660	NOD1	nucleotide binding oligomerization domain containing 1	0.971258	1.28864e-05
XR_002341137.1	-9.64985	0.000323562	ncbi_100135660	NOD1	nucleotide binding oligomerization domain containing 1	0.967761	1.91942e-05
XR_002341460.1	-12.3627	1.84392e-07	ncbi_100135660	NOD1	nucleotide binding oligomerization domain containing 1	0.990277	2.956e-07
XR_002341919.1	-3.23133	0.00116181	ncbi_100135660	NOD1	nucleotide binding oligomerization domain containing 1	0.981225	2.93159e-06
XR_002342528.1	-10.9144	0.000317605	ncbi_100135660	NOD1	nucleotide binding oligomerization domain containing 1	0.996359	9.55459e-09
XR_002342741.1	-1.34294	7.1003e-07	ncbi_100135660	NOD1	nucleotide binding oligomerization domain containing 1	0.965553	2.4152e-05
XR_002342749.1	-7.78136	0.00110097	ncbi_100135660	NOD1	nucleotide binding oligomerization domain containing 1	0.998544	3.86897e-10
XR_002342824.1	-2.95693	0.0112137	ncbi_100135660	NOD1	nucleotide binding oligomerization domain containing 1	0.977811	5.24328e-06
XR_002342869.1	-2.65605	0.00063658	ncbi_100135660	NOD1	nucleotide binding oligomerization domain containing 1	0.971823	1.2029e-05
XR_002343457.1	-3.1375	1.83558e-06	ncbi_100135660	NOD1	nucleotide binding oligomerization domain containing 1	0.975981	6.90703e-06
XR_002343519.1	-7.56986	0.00566071	ncbi_100135660	NOD1	nucleotide binding oligomerization domain containing 1	0.985123	1.3032e-06
XR_002343843.1	-2.79874	0.00777614	ncbi_100135660	NOD1	nucleotide binding oligomerization domain containing 1	0.960029	4.0425e-05
XR_002343865.1	-8.26053	0.000232241	ncbi_100135660	NOD1	nucleotide binding oligomerization domain containing 1	0.986971	8.20739e-07
XR_002343957.1	-8.45121	0.0123218	ncbi_100135660	NOD1	nucleotide binding oligomerization domain containing 1	0.978172	4.95283e-06
XR_002344136.1	-2.37084	1.22036e-06	ncbi_100135660	NOD1	nucleotide binding oligomerization domain containing 1	0.970733	1.37228e-05
XR_002344591.1	-7.90689	0.0111811	ncbi_100135660	NOD1	nucleotide binding oligomerization domain containing 1	0.998918	1.37007e-10
XR_002344637.1	-4.18774	9.39784e-28	ncbi_100135660	NOD1	nucleotide binding oligomerization domain containing 1	0.998153	8.9052e-10
XR_002344718.1	-4.02718	0.0108877	ncbi_100135660	NOD1	nucleotide binding oligomerization domain containing 1	0.974775	8.18897e-06
XR_002344843.1	-7.35168	0.00652392	ncbi_100135660	NOD1	nucleotide binding oligomerization domain containing 1	0.982132	2.4673e-06
XR_002345323.1	-1.52044	0.00203367	ncbi_100135660	NOD1	nucleotide binding oligomerization domain containing 1	0.956236	5.53116e-05
XR_002345504.1	-1.23847	0.000775037	ncbi_100135660	NOD1	nucleotide binding oligomerization domain containing 1	0.9609	3.7458e-05
XR_002345632.1	-1.85144	0.000131173	ncbi_100135660	NOD1	nucleotide binding oligomerization domain containing 1	0.976301	6.5922e-06
XR_002346023.1	-9.39518	1.24117e-06	ncbi_100135660	NOD1	nucleotide binding oligomerization domain containing 1	0.973499	9.72041e-06
XR_002346229.1	-9.43741	0.019071	ncbi_100135660	NOD1	nucleotide binding oligomerization domain containing 1	0.985137	1.29889e-06
XR_299046.2	-9.84549	0.00185395	ncbi_100135660	NOD1	nucleotide binding oligomerization domain containing 1	0.954244	6.45111e-05
XR_300534.3	-2.71593	0.00733284	ncbi_100135660	NOD1	nucleotide binding oligomerization domain containing 1	0.956783	5.29575e-05
XR_309131.3	-10.3916	0.0227657	ncbi_100135660	NOD1	nucleotide binding oligomerization domain containing 1	0.987398	7.30615e-07
MSTRG.1065.1	-1.13376	3.13807e-44	ncbi_100135677	DEGS1	delta 4-desaturase, sphingolipid 1	0.970418	1.42414e-05
MSTRG.11484.12	-3.04743	9.59448e-15	ncbi_100145895	ISG15	ISG15 ubiquitin-like modifier	-0.963451	2.96525e-05
MSTRG.13616.7	-3.558	0.000568474	ncbi_100145895	ISG15	ISG15 ubiquitin-like modifier	-0.960326	3.93931e-05
MSTRG.13755.8	-2.09637	0.00074952	ncbi_100145895	ISG15	ISG15 ubiquitin-like modifier	-0.950932	8.2116e-05
MSTRG.14800.2	-1.98633	0.00253951	ncbi_100145895	ISG15	ISG15 ubiquitin-like modifier	-0.950697	8.34811e-05
MSTRG.15435.1	-2.50168	1.8233e-05	ncbi_100145895	ISG15	ISG15 ubiquitin-like modifier	-0.973939	9.17113e-06
MSTRG.15987.1	-1.73264	2.77014e-12	ncbi_100145895	ISG15	ISG15 ubiquitin-like modifier	-0.973224	1.00757e-05
MSTRG.16083.4	-2.58684	9.36098e-109	ncbi_100145895	ISG15	ISG15 ubiquitin-like modifier	-0.979163	4.21332e-06
MSTRG.17875.3	-3.85561	0.000199023	ncbi_100145895	ISG15	ISG15 ubiquitin-like modifier	-0.986346	9.66429e-07
MSTRG.18068.2	-1.92791	0.000499709	ncbi_100145895	ISG15	ISG15 ubiquitin-like modifier	-0.960866	3.7569e-05
MSTRG.1838.18	1.85351	4.35324e-27	ncbi_100145895	ISG15	ISG15 ubiquitin-like modifier	0.964016	2.80959e-05
MSTRG.18488.1	-2.57129	0.000182922	ncbi_100145895	ISG15	ISG15 ubiquitin-like modifier	-0.956276	5.51373e-05
MSTRG.19229.7	-2.99196	5.28796e-23	ncbi_100145895	ISG15	ISG15 ubiquitin-like modifier	-0.97815	4.96967e-06
MSTRG.25419.1	-2.32448	1.54831e-06	ncbi_100145895	ISG15	ISG15 ubiquitin-like modifier	-0.974017	9.07674e-06
MSTRG.26245.1	-3.52356	1.83474e-10	ncbi_100145895	ISG15	ISG15 ubiquitin-like modifier	-0.988097	5.98871e-07
MSTRG.28254.2	-4.57258	2.08752e-05	ncbi_100145895	ISG15	ISG15 ubiquitin-like modifier	-0.975879	7.01e-06
MSTRG.28463.1	-2.0167	0.00181327	ncbi_100145895	ISG15	ISG15 ubiquitin-like modifier	-0.962444	3.25809e-05
MSTRG.29553.1	-3.5297	0.0117475	ncbi_100145895	ISG15	ISG15 ubiquitin-like modifier	-0.962285	3.30602e-05
MSTRG.31590.2	-2.44536	6.49954e-10	ncbi_100145895	ISG15	ISG15 ubiquitin-like modifier	-0.964317	2.729e-05
MSTRG.31870.2	-3.40762	2.43114e-11	ncbi_100145895	ISG15	ISG15 ubiquitin-like modifier	-0.958486	4.60829e-05
MSTRG.32510.3	-5.70695	2.71817e-10	ncbi_100145895	ISG15	ISG15 ubiquitin-like modifier	-0.980813	3.16175e-06
MSTRG.34349.2	-2.02501	1.0267e-61	ncbi_100145895	ISG15	ISG15 ubiquitin-like modifier	-0.958349	4.6612e-05
MSTRG.34349.3	-1.52448	5.75717e-37	ncbi_100145895	ISG15	ISG15 ubiquitin-like modifier	-0.968437	1.78347e-05
MSTRG.35165.7	-2.02095	8.9143e-07	ncbi_100145895	ISG15	ISG15 ubiquitin-like modifier	-0.982669	2.21871e-06
MSTRG.35523.1	-2.65883	3.53527e-08	ncbi_100145895	ISG15	ISG15 ubiquitin-like modifier	-0.965164	2.51082e-05
MSTRG.36163.1	-1.73697	0.000106248	ncbi_100145895	ISG15	ISG15 ubiquitin-like modifier	-0.958533	4.59055e-05
MSTRG.36664.1	-2.14886	4.92106e-05	ncbi_100145895	ISG15	ISG15 ubiquitin-like modifier	-0.959291	4.30671e-05
MSTRG.38395.2	-1.96153	2.71817e-10	ncbi_100145895	ISG15	ISG15 ubiquitin-like modifier	-0.952016	7.60228e-05
MSTRG.39167.3	-1.66213	0.000189827	ncbi_100145895	ISG15	ISG15 ubiquitin-like modifier	-0.955763	5.74051e-05
MSTRG.41861.3	-3.62986	0.000177805	ncbi_100145895	ISG15	ISG15 ubiquitin-like modifier	-0.978265	4.87941e-06
MSTRG.43164.1	-5.63807	1.04908e-09	ncbi_100145895	ISG15	ISG15 ubiquitin-like modifier	-0.975704	7.18745e-06
MSTRG.44679.2	-1.54374	3.18779e-12	ncbi_100145895	ISG15	ISG15 ubiquitin-like modifier	-0.954766	6.20041e-05
MSTRG.45361.1	-2.54338	9.52393e-05	ncbi_100145895	ISG15	ISG15 ubiquitin-like modifier	-0.957815	4.87137e-05
MSTRG.45402.1	4.04734	2.5826e-09	ncbi_100145895	ISG15	ISG15 ubiquitin-like modifier	0.97831	4.84458e-06
MSTRG.45480.2	-1.87551	1.48612e-12	ncbi_100145895	ISG15	ISG15 ubiquitin-like modifier	-0.976317	6.57665e-06
MSTRG.46469.2	-1.99932	1.30052e-15	ncbi_100145895	ISG15	ISG15 ubiquitin-like modifier	-0.986654	8.92412e-07
MSTRG.46601.1	-1.80957	1.76929e-05	ncbi_100145895	ISG15	ISG15 ubiquitin-like modifier	-0.958818	4.48224e-05
MSTRG.46743.6	-2.09863	0.000214856	ncbi_100145895	ISG15	ISG15 ubiquitin-like modifier	-0.953477	6.83228e-05
MSTRG.48253.1	-2.3406	5.65074e-24	ncbi_100145895	ISG15	ISG15 ubiquitin-like modifier	-0.971	1.32929e-05
MSTRG.48479.1	-1.36222	2.42305e-05	ncbi_100145895	ISG15	ISG15 ubiquitin-like modifier	-0.981063	3.02066e-06
MSTRG.48996.1	-1.45943	1.28763e-10	ncbi_100145895	ISG15	ISG15 ubiquitin-like modifier	-0.960909	3.74258e-05
MSTRG.53021.5	-2.74496	3.17826e-07	ncbi_100145895	ISG15	ISG15 ubiquitin-like modifier	-0.976859	6.06861e-06
MSTRG.53044.3	-3.29921	1.66391e-30	ncbi_100145895	ISG15	ISG15 ubiquitin-like modifier	-0.979104	4.25525e-06
MSTRG.53091.1	-2.76275	9.4872e-06	ncbi_100145895	ISG15	ISG15 ubiquitin-like modifier	-0.962902	3.12234e-05
MSTRG.53152.5	-3.7829	0.000288415	ncbi_100145895	ISG15	ISG15 ubiquitin-like modifier	-0.990026	3.23167e-07
MSTRG.55990.1	-3.17171	2.75941e-19	ncbi_100145895	ISG15	ISG15 ubiquitin-like modifier	-0.989478	3.89471e-07
MSTRG.56000.2	-2.53168	7.07385e-56	ncbi_100145895	ISG15	ISG15 ubiquitin-like modifier	-0.968533	1.76475e-05
MSTRG.57585.2	-2.95703	1.5275e-14	ncbi_100145895	ISG15	ISG15 ubiquitin-like modifier	-0.985709	1.13297e-06
MSTRG.58666.4	-3.46298	1.25011e-10	ncbi_100145895	ISG15	ISG15 ubiquitin-like modifier	-0.955296	5.95284e-05
MSTRG.61866.1	-4.12584	0.000846801	ncbi_100145895	ISG15	ISG15 ubiquitin-like modifier	-0.95734	5.06365e-05
MSTRG.67653.3	-3.85915	4.35767e-23	ncbi_100145895	ISG15	ISG15 ubiquitin-like modifier	-0.986751	8.70057e-07
MSTRG.67843.3	-1.34292	3.00987e-29	ncbi_100145895	ISG15	ISG15 ubiquitin-like modifier	-0.969336	1.6133e-05
MSTRG.68354.1	-1.33816	2.61412e-14	ncbi_100145895	ISG15	ISG15 ubiquitin-like modifier	-0.950026	8.747e-05
MSTRG.7059.4	1.04108	3.83375e-57	ncbi_100145895	ISG15	ISG15 ubiquitin-like modifier	0.967848	1.90158e-05
MSTRG.7200.11	-10.2644	0.0130505	ncbi_100145895	ISG15	ISG15 ubiquitin-like modifier	-0.971908	1.19034e-05
MSTRG.8949.1	-1.22449	0.0188275	ncbi_100145895	ISG15	ISG15 ubiquitin-like modifier	-0.956223	5.53693e-05
XR_001298513.2	-2.80735	0.0197094	ncbi_100145895	ISG15	ISG15 ubiquitin-like modifier	-0.961526	3.54218e-05
XR_001301839.2	-9.16323	5.64604e-06	ncbi_100145895	ISG15	ISG15 ubiquitin-like modifier	-0.952154	7.52696e-05
XR_001302077.2	-4.1078	7.35634e-05	ncbi_100145895	ISG15	ISG15 ubiquitin-like modifier	-0.975047	7.88598e-06
XR_001303053.2	-2.45444	9.4765e-07	ncbi_100145895	ISG15	ISG15 ubiquitin-like modifier	-0.955951	5.65688e-05
XR_001303830.2	-4.48727	0.00463226	ncbi_100145895	ISG15	ISG15 ubiquitin-like modifier	-0.985674	1.14269e-06
XR_001304151.2	-4.30144	1.75706e-05	ncbi_100145895	ISG15	ISG15 ubiquitin-like modifier	-0.969896	1.51328e-05
XR_001308431.2	-3.81629	0.0082369	ncbi_100145895	ISG15	ISG15 ubiquitin-like modifier	-0.987484	7.13557e-07
XR_002335923.1	-2.48602	2.27488e-33	ncbi_100145895	ISG15	ISG15 ubiquitin-like modifier	-0.969628	1.56071e-05
XR_002335925.1	-11.5035	0.000421012	ncbi_100145895	ISG15	ISG15 ubiquitin-like modifier	-0.950809	8.2831e-05
XR_002336086.1	-3.51602	5.05111e-20	ncbi_100145895	ISG15	ISG15 ubiquitin-like modifier	-0.978869	4.4239e-06
XR_002336237.1	-1.71572	4.21355e-12	ncbi_100145895	ISG15	ISG15 ubiquitin-like modifier	-0.950191	8.64737e-05
XR_002337073.1	-8.09452	0.000765578	ncbi_100145895	ISG15	ISG15 ubiquitin-like modifier	-0.968226	1.82521e-05
XR_002337077.1	-8.09452	0.0061259	ncbi_100145895	ISG15	ISG15 ubiquitin-like modifier	-0.967961	1.87852e-05
XR_002337152.1	-8.35168	0.00858342	ncbi_100145895	ISG15	ISG15 ubiquitin-like modifier	-0.957682	4.92452e-05
XR_002337195.1	-1.84545	2.83288e-11	ncbi_100145895	ISG15	ISG15 ubiquitin-like modifier	-0.986736	8.73459e-07
XR_002337363.1	-4.32193	0.00852547	ncbi_100145895	ISG15	ISG15 ubiquitin-like modifier	-0.964975	2.55841e-05
XR_002337413.1	-2.44815	0.00388718	ncbi_100145895	ISG15	ISG15 ubiquitin-like modifier	-0.98048	3.35703e-06
XR_002337463.1	-3.71049	0.0117475	ncbi_100145895	ISG15	ISG15 ubiquitin-like modifier	-0.959987	4.05715e-05
XR_002337729.1	-3.76618	2.29924e-05	ncbi_100145895	ISG15	ISG15 ubiquitin-like modifier	-0.968315	1.80737e-05
XR_002338068.1	-3.98793	0.0230051	ncbi_100145895	ISG15	ISG15 ubiquitin-like modifier	-0.961427	3.57393e-05
XR_002338550.1	2.33492	4.09835e-20	ncbi_100145895	ISG15	ISG15 ubiquitin-like modifier	0.959497	4.2316e-05
XR_002338711.1	-3.5025	0.0416134	ncbi_100145895	ISG15	ISG15 ubiquitin-like modifier	-0.966081	2.28916e-05
XR_002338840.1	-3.42728	0.000337687	ncbi_100145895	ISG15	ISG15 ubiquitin-like modifier	-0.977985	5.10206e-06
XR_002338913.1	-8.35168	0.0127749	ncbi_100145895	ISG15	ISG15 ubiquitin-like modifier	-0.952721	7.22331e-05
XR_002339377.1	-2.69188	0.0385079	ncbi_100145895	ISG15	ISG15 ubiquitin-like modifier	-0.95161	7.82658e-05
XR_002339552.1	-2.39232	0.0473452	ncbi_100145895	ISG15	ISG15 ubiquitin-like modifier	-0.979278	4.13267e-06
XR_002340151.1	-8.69116	0.00042379	ncbi_100145895	ISG15	ISG15 ubiquitin-like modifier	-0.955188	6.00261e-05
XR_002340612.1	-1.8632	0.00371743	ncbi_100145895	ISG15	ISG15 ubiquitin-like modifier	-0.954646	6.25747e-05
XR_002340613.1	-3.1569	3.61492e-08	ncbi_100145895	ISG15	ISG15 ubiquitin-like modifier	-0.971608	1.23502e-05
XR_002340667.1	-4.49185	0.0113736	ncbi_100145895	ISG15	ISG15 ubiquitin-like modifier	-0.960154	3.99903e-05
XR_002340668.1	-4.49185	0.0113736	ncbi_100145895	ISG15	ISG15 ubiquitin-like modifier	-0.960154	3.99903e-05
XR_002340840.1	-2.90438	7.84178e-35	ncbi_100145895	ISG15	ISG15 ubiquitin-like modifier	-0.976619	6.2898e-06
XR_002340863.1	-3.61471	0.0493303	ncbi_100145895	ISG15	ISG15 ubiquitin-like modifier	-0.968122	1.84589e-05
XR_002341137.1	-9.64985	0.000323562	ncbi_100145895	ISG15	ISG15 ubiquitin-like modifier	-0.958901	4.45118e-05
XR_002341460.1	-12.3627	1.84392e-07	ncbi_100145895	ISG15	ISG15 ubiquitin-like modifier	-0.981605	2.73017e-06
XR_002341919.1	-3.23133	0.00116181	ncbi_100145895	ISG15	ISG15 ubiquitin-like modifier	-0.954494	6.3302e-05
XR_002342235.1	-1.90367	2.22098e-05	ncbi_100145895	ISG15	ISG15 ubiquitin-like modifier	-0.982056	2.5041e-06
XR_002342528.1	-10.9144	0.000317605	ncbi_100145895	ISG15	ISG15 ubiquitin-like modifier	-0.975973	6.91539e-06
XR_002342749.1	-7.78136	0.00110097	ncbi_100145895	ISG15	ISG15 ubiquitin-like modifier	-0.977191	5.77077e-06
XR_002342824.1	-2.95693	0.0112137	ncbi_100145895	ISG15	ISG15 ubiquitin-like modifier	-0.95329	6.92745e-05
XR_002342869.1	-2.65605	0.00063658	ncbi_100145895	ISG15	ISG15 ubiquitin-like modifier	-0.985871	1.08893e-06
XR_002343457.1	-3.1375	1.83558e-06	ncbi_100145895	ISG15	ISG15 ubiquitin-like modifier	-0.965428	2.44548e-05
XR_002343519.1	-7.56986	0.00566071	ncbi_100145895	ISG15	ISG15 ubiquitin-like modifier	-0.972665	1.08259e-05
XR_002343865.1	-8.26053	0.000232241	ncbi_100145895	ISG15	ISG15 ubiquitin-like modifier	-0.979925	3.7009e-06
XR_002343957.1	-8.45121	0.0123218	ncbi_100145895	ISG15	ISG15 ubiquitin-like modifier	-0.961173	3.65599e-05
XR_002344591.1	-7.90689	0.0111811	ncbi_100145895	ISG15	ISG15 ubiquitin-like modifier	-0.977797	5.25504e-06
XR_002344637.1	-4.18774	9.39784e-28	ncbi_100145895	ISG15	ISG15 ubiquitin-like modifier	-0.984389	1.54151e-06
XR_002344843.1	-7.35168	0.00652392	ncbi_100145895	ISG15	ISG15 ubiquitin-like modifier	-0.96922	1.63459e-05
XR_002344877.1	-8.98489	0.00343066	ncbi_100145895	ISG15	ISG15 ubiquitin-like modifier	-0.969093	1.65815e-05
XR_002345504.1	-1.23847	0.000775037	ncbi_100145895	ISG15	ISG15 ubiquitin-like modifier	-0.963745	2.88344e-05
XR_002345632.1	-1.85144	0.000131173	ncbi_100145895	ISG15	ISG15 ubiquitin-like modifier	-0.958134	4.74517e-05
XR_002346023.1	-9.39518	1.24117e-06	ncbi_100145895	ISG15	ISG15 ubiquitin-like modifier	-0.953102	7.02439e-05
XR_002346229.1	-9.43741	0.019071	ncbi_100145895	ISG15	ISG15 ubiquitin-like modifier	-0.959086	4.38231e-05
XR_002346469.1	-2.19401	0.000370451	ncbi_100145895	ISG15	ISG15 ubiquitin-like modifier	-0.960429	3.90409e-05
XR_299046.2	-9.84549	0.00185395	ncbi_100145895	ISG15	ISG15 ubiquitin-like modifier	-0.952959	7.09868e-05
XR_309131.3	-10.3916	0.0227657	ncbi_100145895	ISG15	ISG15 ubiquitin-like modifier	-0.966614	2.1668e-05
MSTRG.7769.1	-1.66522	0.000422728	ncbi_100151743	PPP1R18	protein phosphatase 1 regulatory subunit 18	0.964816	2.59898e-05
MSTRG.11484.11	-2.48235	2.91166e-25	ncbi_100151990	ULK1	unc-51 like autophagy activating kinase 1, transcript variant X5	0.967358	2.00391e-05
MSTRG.11484.12	-3.04743	9.59448e-15	ncbi_100151990	ULK1	unc-51 like autophagy activating kinase 1, transcript variant X5	0.955393	5.90844e-05
MSTRG.12089.3	-3.75702	1.96363e-06	ncbi_100151990	ULK1	unc-51 like autophagy activating kinase 1, transcript variant X5	0.954988	6.09574e-05
MSTRG.12403.3	-1.9301	0.0239765	ncbi_100151990	ULK1	unc-51 like autophagy activating kinase 1, transcript variant X5	0.982139	2.4638e-06
MSTRG.13509.1	5.05408	1.83474e-10	ncbi_100151990	ULK1	unc-51 like autophagy activating kinase 1, transcript variant X5	-0.950478	8.47697e-05
MSTRG.14800.2	-1.98633	0.00253951	ncbi_100151990	ULK1	unc-51 like autophagy activating kinase 1, transcript variant X5	0.958889	4.4554e-05
MSTRG.15987.1	-1.73264	2.77014e-12	ncbi_100151990	ULK1	unc-51 like autophagy activating kinase 1, transcript variant X5	0.960656	3.82736e-05
MSTRG.16083.4	-2.58684	9.36098e-109	ncbi_100151990	ULK1	unc-51 like autophagy activating kinase 1, transcript variant X5	0.969184	1.6412e-05
MSTRG.17524.1	-1.69608	1.22242e-15	ncbi_100151990	ULK1	unc-51 like autophagy activating kinase 1, transcript variant X5	0.954504	6.32514e-05
MSTRG.18068.1	-2.75161	0.000802933	ncbi_100151990	ULK1	unc-51 like autophagy activating kinase 1, transcript variant X5	0.957822	4.86839e-05
MSTRG.18488.1	-2.57129	0.000182922	ncbi_100151990	ULK1	unc-51 like autophagy activating kinase 1, transcript variant X5	0.955635	5.79808e-05
MSTRG.19229.7	-2.99196	5.28796e-23	ncbi_100151990	ULK1	unc-51 like autophagy activating kinase 1, transcript variant X5	0.968845	1.70472e-05
MSTRG.20733.1	-1.96507	0.0375202	ncbi_100151990	ULK1	unc-51 like autophagy activating kinase 1, transcript variant X5	0.978973	4.34889e-06
MSTRG.25677.3	-1.7779	2.68945e-10	ncbi_100151990	ULK1	unc-51 like autophagy activating kinase 1, transcript variant X5	0.976849	6.07774e-06
MSTRG.26245.1	-3.52356	1.83474e-10	ncbi_100151990	ULK1	unc-51 like autophagy activating kinase 1, transcript variant X5	0.953802	6.66893e-05
MSTRG.28254.2	-4.57258	2.08752e-05	ncbi_100151990	ULK1	unc-51 like autophagy activating kinase 1, transcript variant X5	0.951902	7.66462e-05
MSTRG.31590.2	-2.44536	6.49954e-10	ncbi_100151990	ULK1	unc-51 like autophagy activating kinase 1, transcript variant X5	0.958063	4.77291e-05
MSTRG.31870.2	-3.40762	2.43114e-11	ncbi_100151990	ULK1	unc-51 like autophagy activating kinase 1, transcript variant X5	0.982039	2.51215e-06
MSTRG.32510.3	-5.70695	2.71817e-10	ncbi_100151990	ULK1	unc-51 like autophagy activating kinase 1, transcript variant X5	0.963038	3.08299e-05
MSTRG.34349.2	-2.02501	1.0267e-61	ncbi_100151990	ULK1	unc-51 like autophagy activating kinase 1, transcript variant X5	0.969577	1.56965e-05
MSTRG.34349.3	-1.52448	5.75717e-37	ncbi_100151990	ULK1	unc-51 like autophagy activating kinase 1, transcript variant X5	0.952479	7.35196e-05
MSTRG.35165.7	-2.02095	8.9143e-07	ncbi_100151990	ULK1	unc-51 like autophagy activating kinase 1, transcript variant X5	0.958467	4.61576e-05
MSTRG.35523.1	-2.65883	3.53527e-08	ncbi_100151990	ULK1	unc-51 like autophagy activating kinase 1, transcript variant X5	0.98431	1.56897e-06
MSTRG.36163.1	-1.73697	0.000106248	ncbi_100151990	ULK1	unc-51 like autophagy activating kinase 1, transcript variant X5	0.950474	8.47899e-05
MSTRG.38391.1	-1.8861	4.04269e-10	ncbi_100151990	ULK1	unc-51 like autophagy activating kinase 1, transcript variant X5	0.951188	8.06445e-05
MSTRG.3941.8	2.2385	1.73355e-28	ncbi_100151990	ULK1	unc-51 like autophagy activating kinase 1, transcript variant X5	-0.962284	3.30617e-05
MSTRG.42789.1	1.66959	2.35097e-07	ncbi_100151990	ULK1	unc-51 like autophagy activating kinase 1, transcript variant X5	-0.953545	6.79777e-05
MSTRG.43164.1	-5.63807	1.04908e-09	ncbi_100151990	ULK1	unc-51 like autophagy activating kinase 1, transcript variant X5	0.966374	2.22142e-05
MSTRG.44575.1	1.73953	2.56886e-65	ncbi_100151990	ULK1	unc-51 like autophagy activating kinase 1, transcript variant X5	-0.954488	6.33293e-05
MSTRG.45361.1	-2.54338	9.52393e-05	ncbi_100151990	ULK1	unc-51 like autophagy activating kinase 1, transcript variant X5	0.952119	7.54584e-05
MSTRG.45480.2	-1.87551	1.48612e-12	ncbi_100151990	ULK1	unc-51 like autophagy activating kinase 1, transcript variant X5	0.962124	3.35514e-05
MSTRG.46743.6	-2.09863	0.000214856	ncbi_100151990	ULK1	unc-51 like autophagy activating kinase 1, transcript variant X5	0.966688	2.15027e-05
MSTRG.48253.1	-2.3406	5.65074e-24	ncbi_100151990	ULK1	unc-51 like autophagy activating kinase 1, transcript variant X5	0.961279	3.62158e-05
MSTRG.48996.1	-1.45943	1.28763e-10	ncbi_100151990	ULK1	unc-51 like autophagy activating kinase 1, transcript variant X5	0.960573	3.85509e-05
MSTRG.51709.1	-1.3783	0.00147412	ncbi_100151990	ULK1	unc-51 like autophagy activating kinase 1, transcript variant X5	0.954988	6.09551e-05
MSTRG.53021.5	-2.74496	3.17826e-07	ncbi_100151990	ULK1	unc-51 like autophagy activating kinase 1, transcript variant X5	0.959576	4.20333e-05
MSTRG.53044.3	-3.29921	1.66391e-30	ncbi_100151990	ULK1	unc-51 like autophagy activating kinase 1, transcript variant X5	0.975238	7.67818e-06
MSTRG.53091.1	-2.76275	9.4872e-06	ncbi_100151990	ULK1	unc-51 like autophagy activating kinase 1, transcript variant X5	0.969663	1.55431e-05
MSTRG.55990.1	-3.17171	2.75941e-19	ncbi_100151990	ULK1	unc-51 like autophagy activating kinase 1, transcript variant X5	0.960851	3.76208e-05
MSTRG.56000.2	-2.53168	7.07385e-56	ncbi_100151990	ULK1	unc-51 like autophagy activating kinase 1, transcript variant X5	0.968604	1.75085e-05
MSTRG.57585.2	-2.95703	1.5275e-14	ncbi_100151990	ULK1	unc-51 like autophagy activating kinase 1, transcript variant X5	0.960133	4.00604e-05
MSTRG.58666.4	-3.46298	1.25011e-10	ncbi_100151990	ULK1	unc-51 like autophagy activating kinase 1, transcript variant X5	0.96874	1.7248e-05
MSTRG.60662.1	-4.22463	0.00886321	ncbi_100151990	ULK1	unc-51 like autophagy activating kinase 1, transcript variant X5	0.971771	1.21059e-05
MSTRG.61866.1	-4.12584	0.000846801	ncbi_100151990	ULK1	unc-51 like autophagy activating kinase 1, transcript variant X5	0.958027	4.78696e-05
MSTRG.66051.4	-2.19556	1.68102e-07	ncbi_100151990	ULK1	unc-51 like autophagy activating kinase 1, transcript variant X5	0.984508	1.501e-06
MSTRG.67653.3	-3.85915	4.35767e-23	ncbi_100151990	ULK1	unc-51 like autophagy activating kinase 1, transcript variant X5	0.961903	3.42338e-05
MSTRG.6817.1	-1.16538	2.26817e-05	ncbi_100151990	ULK1	unc-51 like autophagy activating kinase 1, transcript variant X5	0.954991	6.09428e-05
MSTRG.68563.1	-1.9937	0.00143673	ncbi_100151990	ULK1	unc-51 like autophagy activating kinase 1, transcript variant X5	0.950203	8.64024e-05
MSTRG.7140.1	-3.36213	0.0148933	ncbi_100151990	ULK1	unc-51 like autophagy activating kinase 1, transcript variant X5	0.985525	1.1845e-06
XR_001301839.2	-9.16323	5.64604e-06	ncbi_100151990	ULK1	unc-51 like autophagy activating kinase 1, transcript variant X5	0.960973	3.72148e-05
XR_001304469.2	-8.55714	0.0453084	ncbi_100151990	ULK1	unc-51 like autophagy activating kinase 1, transcript variant X5	0.95104	8.14946e-05
XR_002335923.1	-2.48602	2.27488e-33	ncbi_100151990	ULK1	unc-51 like autophagy activating kinase 1, transcript variant X5	0.969933	1.50697e-05
XR_002336086.1	-3.51602	5.05111e-20	ncbi_100151990	ULK1	unc-51 like autophagy activating kinase 1, transcript variant X5	0.957175	5.13181e-05
XR_002336517.1	-2.59521	0.000716304	ncbi_100151990	ULK1	unc-51 like autophagy activating kinase 1, transcript variant X5	0.955097	6.04484e-05
XR_002336866.1	-3.43463	0.0412023	ncbi_100151990	ULK1	unc-51 like autophagy activating kinase 1, transcript variant X5	0.987458	7.1873e-07
XR_002337729.1	-3.76618	2.29924e-05	ncbi_100151990	ULK1	unc-51 like autophagy activating kinase 1, transcript variant X5	0.977253	5.71638e-06
XR_002338068.1	-3.98793	0.0230051	ncbi_100151990	ULK1	unc-51 like autophagy activating kinase 1, transcript variant X5	0.953993	6.57387e-05
XR_002338913.1	-8.35168	0.0127749	ncbi_100151990	ULK1	unc-51 like autophagy activating kinase 1, transcript variant X5	0.963068	3.0742e-05
XR_002340613.1	-3.1569	3.61492e-08	ncbi_100151990	ULK1	unc-51 like autophagy activating kinase 1, transcript variant X5	0.964303	2.73263e-05
XR_002340840.1	-2.90438	7.84178e-35	ncbi_100151990	ULK1	unc-51 like autophagy activating kinase 1, transcript variant X5	0.972491	1.10671e-05
XR_002342741.1	-1.34294	7.1003e-07	ncbi_100151990	ULK1	unc-51 like autophagy activating kinase 1, transcript variant X5	0.969239	1.63106e-05
XR_002342749.1	-7.78136	0.00110097	ncbi_100151990	ULK1	unc-51 like autophagy activating kinase 1, transcript variant X5	0.953369	6.88714e-05
XR_002342824.1	-2.95693	0.0112137	ncbi_100151990	ULK1	unc-51 like autophagy activating kinase 1, transcript variant X5	0.972538	1.10012e-05
XR_002343457.1	-3.1375	1.83558e-06	ncbi_100151990	ULK1	unc-51 like autophagy activating kinase 1, transcript variant X5	0.952717	7.22528e-05
XR_002343519.1	-7.56986	0.00566071	ncbi_100151990	ULK1	unc-51 like autophagy activating kinase 1, transcript variant X5	0.95731	5.07575e-05
XR_002343957.1	-8.45121	0.0123218	ncbi_100151990	ULK1	unc-51 like autophagy activating kinase 1, transcript variant X5	0.967799	1.91158e-05
XR_002344136.1	-2.37084	1.22036e-06	ncbi_100151990	ULK1	unc-51 like autophagy activating kinase 1, transcript variant X5	0.976999	5.94197e-06
XR_002344591.1	-7.90689	0.0111811	ncbi_100151990	ULK1	unc-51 like autophagy activating kinase 1, transcript variant X5	0.954733	6.21602e-05
XR_002344637.1	-4.18774	9.39784e-28	ncbi_100151990	ULK1	unc-51 like autophagy activating kinase 1, transcript variant X5	0.964017	2.80914e-05
XR_002344843.1	-7.35168	0.00652392	ncbi_100151990	ULK1	unc-51 like autophagy activating kinase 1, transcript variant X5	0.969128	1.65154e-05
XR_002345323.1	-1.52044	0.00203367	ncbi_100151990	ULK1	unc-51 like autophagy activating kinase 1, transcript variant X5	0.950716	8.33692e-05
XR_002345632.1	-1.85144	0.000131173	ncbi_100151990	ULK1	unc-51 like autophagy activating kinase 1, transcript variant X5	0.969182	1.64158e-05
XR_309131.3	-10.3916	0.0227657	ncbi_100151990	ULK1	unc-51 like autophagy activating kinase 1, transcript variant X5	0.963924	2.83457e-05
MSTRG.11484.11	-2.48235	2.91166e-25	ncbi_100152069	SMAD6	SMAD family member 6	0.963569	2.93214e-05
MSTRG.11484.12	-3.04743	9.59448e-15	ncbi_100152069	SMAD6	SMAD family member 6	0.962717	3.17662e-05
MSTRG.12089.3	-3.75702	1.96363e-06	ncbi_100152069	SMAD6	SMAD family member 6	0.966056	2.29495e-05
MSTRG.13616.7	-3.558	0.000568474	ncbi_100152069	SMAD6	SMAD family member 6	0.959388	4.27124e-05
MSTRG.14800.2	-1.98633	0.00253951	ncbi_100152069	SMAD6	SMAD family member 6	0.968508	1.76962e-05
MSTRG.15435.1	-2.50168	1.8233e-05	ncbi_100152069	SMAD6	SMAD family member 6	0.966915	2.09992e-05
MSTRG.15987.1	-1.73264	2.77014e-12	ncbi_100152069	SMAD6	SMAD family member 6	0.984953	1.35585e-06
MSTRG.16083.4	-2.58684	9.36098e-109	ncbi_100152069	SMAD6	SMAD family member 6	0.988468	5.36188e-07
MSTRG.17875.3	-3.85561	0.000199023	ncbi_100152069	SMAD6	SMAD family member 6	0.9694	1.60158e-05
MSTRG.18068.2	-1.92791	0.000499709	ncbi_100152069	SMAD6	SMAD family member 6	0.96377	2.87651e-05
MSTRG.1838.18	1.85351	4.35324e-27	ncbi_100152069	SMAD6	SMAD family member 6	-0.956793	5.29164e-05
MSTRG.19229.7	-2.99196	5.28796e-23	ncbi_100152069	SMAD6	SMAD family member 6	0.98807	6.03557e-07
MSTRG.19229.8	-3.13914	4.876e-06	ncbi_100152069	SMAD6	SMAD family member 6	0.961677	3.49437e-05
MSTRG.25419.1	-2.32448	1.54831e-06	ncbi_100152069	SMAD6	SMAD family member 6	0.967897	1.89146e-05
MSTRG.26245.1	-3.52356	1.83474e-10	ncbi_100152069	SMAD6	SMAD family member 6	0.988515	5.2856e-07
MSTRG.28254.2	-4.57258	2.08752e-05	ncbi_100152069	SMAD6	SMAD family member 6	0.968955	1.68402e-05
MSTRG.30548.1	-2.67894	0.0256136	ncbi_100152069	SMAD6	SMAD family member 6	0.973674	9.4996e-06
MSTRG.31590.2	-2.44536	6.49954e-10	ncbi_100152069	SMAD6	SMAD family member 6	0.974077	9.00404e-06
MSTRG.31870.2	-3.40762	2.43114e-11	ncbi_100152069	SMAD6	SMAD family member 6	0.970213	1.45874e-05
MSTRG.32510.3	-5.70695	2.71817e-10	ncbi_100152069	SMAD6	SMAD family member 6	0.990319	2.91199e-07
MSTRG.32510.4	-1.60034	5.71256e-06	ncbi_100152069	SMAD6	SMAD family member 6	0.968065	1.85744e-05
MSTRG.34349.2	-2.02501	1.0267e-61	ncbi_100152069	SMAD6	SMAD family member 6	0.967788	1.91384e-05
MSTRG.34349.3	-1.52448	5.75717e-37	ncbi_100152069	SMAD6	SMAD family member 6	0.978605	4.619e-06
MSTRG.35165.7	-2.02095	8.9143e-07	ncbi_100152069	SMAD6	SMAD family member 6	0.975854	7.0346e-06
MSTRG.35523.1	-2.65883	3.53527e-08	ncbi_100152069	SMAD6	SMAD family member 6	0.979064	4.28373e-06
MSTRG.36163.1	-1.73697	0.000106248	ncbi_100152069	SMAD6	SMAD family member 6	0.962829	3.14377e-05
MSTRG.36664.1	-2.14886	4.92106e-05	ncbi_100152069	SMAD6	SMAD family member 6	0.966368	2.2227e-05
MSTRG.38395.2	-1.96153	2.71817e-10	ncbi_100152069	SMAD6	SMAD family member 6	0.961374	3.59088e-05
MSTRG.41861.3	-3.62986	0.000177805	ncbi_100152069	SMAD6	SMAD family member 6	0.958497	4.60425e-05
MSTRG.43164.1	-5.63807	1.04908e-09	ncbi_100152069	SMAD6	SMAD family member 6	0.977296	5.67904e-06
MSTRG.44679.2	-1.54374	3.18779e-12	ncbi_100152069	SMAD6	SMAD family member 6	0.951	8.17225e-05
MSTRG.45361.1	-2.54338	9.52393e-05	ncbi_100152069	SMAD6	SMAD family member 6	0.962615	3.20691e-05
MSTRG.45402.1	4.04734	2.5826e-09	ncbi_100152069	SMAD6	SMAD family member 6	-0.985778	1.11402e-06
MSTRG.45480.2	-1.87551	1.48612e-12	ncbi_100152069	SMAD6	SMAD family member 6	0.978785	4.48544e-06
MSTRG.4566.1	-1.245	2.86525e-07	ncbi_100152069	SMAD6	SMAD family member 6	0.968209	1.82854e-05
MSTRG.46469.2	-1.99932	1.30052e-15	ncbi_100152069	SMAD6	SMAD family member 6	0.989347	4.06608e-07
MSTRG.48253.1	-2.3406	5.65074e-24	ncbi_100152069	SMAD6	SMAD family member 6	0.961919	3.41829e-05
MSTRG.48479.1	-1.36222	2.42305e-05	ncbi_100152069	SMAD6	SMAD family member 6	0.959308	4.30036e-05
MSTRG.48996.1	-1.45943	1.28763e-10	ncbi_100152069	SMAD6	SMAD family member 6	0.960628	3.83654e-05
MSTRG.50627.1	-1.38714	1.2765e-09	ncbi_100152069	SMAD6	SMAD family member 6	0.962215	3.32733e-05
MSTRG.53021.5	-2.74496	3.17826e-07	ncbi_100152069	SMAD6	SMAD family member 6	0.973507	9.71053e-06
MSTRG.53044.3	-3.29921	1.66391e-30	ncbi_100152069	SMAD6	SMAD family member 6	0.984128	1.63314e-06
MSTRG.53091.1	-2.76275	9.4872e-06	ncbi_100152069	SMAD6	SMAD family member 6	0.990622	2.60597e-07
MSTRG.53152.5	-3.7829	0.000288415	ncbi_100152069	SMAD6	SMAD family member 6	0.96842	1.78668e-05
MSTRG.55990.1	-3.17171	2.75941e-19	ncbi_100152069	SMAD6	SMAD family member 6	0.982214	2.42794e-06
MSTRG.56000.2	-2.53168	7.07385e-56	ncbi_100152069	SMAD6	SMAD family member 6	0.965412	2.44961e-05
MSTRG.57585.2	-2.95703	1.5275e-14	ncbi_100152069	SMAD6	SMAD family member 6	0.980908	3.10769e-06
MSTRG.58666.4	-3.46298	1.25011e-10	ncbi_100152069	SMAD6	SMAD family member 6	0.959115	4.37133e-05
MSTRG.60944.2	-1.45355	0.00101856	ncbi_100152069	SMAD6	SMAD family member 6	0.957696	4.91887e-05
MSTRG.61866.1	-4.12584	0.000846801	ncbi_100152069	SMAD6	SMAD family member 6	0.97035	1.43555e-05
MSTRG.66051.4	-2.19556	1.68102e-07	ncbi_100152069	SMAD6	SMAD family member 6	0.956238	5.53046e-05
MSTRG.67653.3	-3.85915	4.35767e-23	ncbi_100152069	SMAD6	SMAD family member 6	0.988288	5.65988e-07
MSTRG.67843.3	-1.34292	3.00987e-29	ncbi_100152069	SMAD6	SMAD family member 6	0.959809	4.12e-05
MSTRG.68354.1	-1.33816	2.61412e-14	ncbi_100152069	SMAD6	SMAD family member 6	0.95543	5.89156e-05
MSTRG.7059.4	1.04108	3.83375e-57	ncbi_100152069	SMAD6	SMAD family member 6	-0.985637	1.15308e-06
MSTRG.7140.1	-3.36213	0.0148933	ncbi_100152069	SMAD6	SMAD family member 6	0.965409	2.45014e-05
MSTRG.7200.11	-10.2644	0.0130505	ncbi_100152069	SMAD6	SMAD family member 6	0.978067	5.03595e-06
XR_001302077.2	-4.1078	7.35634e-05	ncbi_100152069	SMAD6	SMAD family member 6	0.960925	3.73732e-05
XR_001303053.2	-2.45444	9.4765e-07	ncbi_100152069	SMAD6	SMAD family member 6	0.953416	6.86315e-05
XR_001303830.2	-4.48727	0.00463226	ncbi_100152069	SMAD6	SMAD family member 6	0.968645	1.74302e-05
XR_001304151.2	-4.30144	1.75706e-05	ncbi_100152069	SMAD6	SMAD family member 6	0.978876	4.41885e-06
XR_001304374.2	-2.6187	0.00660061	ncbi_100152069	SMAD6	SMAD family member 6	0.965967	2.31604e-05
XR_001308431.2	-3.81629	0.0082369	ncbi_100152069	SMAD6	SMAD family member 6	0.970954	1.33662e-05
XR_002335923.1	-2.48602	2.27488e-33	ncbi_100152069	SMAD6	SMAD family member 6	0.976898	6.03274e-06
XR_002335925.1	-11.5035	0.000421012	ncbi_100152069	SMAD6	SMAD family member 6	0.95463	6.26489e-05
XR_002336086.1	-3.51602	5.05111e-20	ncbi_100152069	SMAD6	SMAD family member 6	0.97398	9.12153e-06
XR_002336866.1	-3.43463	0.0412023	ncbi_100152069	SMAD6	SMAD family member 6	0.957786	4.88293e-05
XR_002337073.1	-8.09452	0.000765578	ncbi_100152069	SMAD6	SMAD family member 6	0.977978	5.10781e-06
XR_002337077.1	-8.09452	0.0061259	ncbi_100152069	SMAD6	SMAD family member 6	0.980382	3.41592e-06
XR_002337152.1	-8.35168	0.00858342	ncbi_100152069	SMAD6	SMAD family member 6	0.967197	2.03845e-05
XR_002337195.1	-1.84545	2.83288e-11	ncbi_100152069	SMAD6	SMAD family member 6	0.980267	3.486e-06
XR_002337413.1	-2.44815	0.00388718	ncbi_100152069	SMAD6	SMAD family member 6	0.969008	1.67405e-05
XR_002337729.1	-3.76618	2.29924e-05	ncbi_100152069	SMAD6	SMAD family member 6	0.98398	1.68667e-06
XR_002338068.1	-3.98793	0.0230051	ncbi_100152069	SMAD6	SMAD family member 6	0.963543	2.93955e-05
XR_002338550.1	2.33492	4.09835e-20	ncbi_100152069	SMAD6	SMAD family member 6	-0.971282	1.28499e-05
XR_002338716.1	-1.08517	0.0065755	ncbi_100152069	SMAD6	SMAD family member 6	0.969065	1.66337e-05
XR_002338840.1	-3.42728	0.000337687	ncbi_100152069	SMAD6	SMAD family member 6	0.95074	8.32288e-05
XR_002339036.1	-3.29866	0.000713254	ncbi_100152069	SMAD6	SMAD family member 6	0.956929	5.23432e-05
XR_002339552.1	-2.39232	0.0473452	ncbi_100152069	SMAD6	SMAD family member 6	0.966887	2.10615e-05
XR_002340613.1	-3.1569	3.61492e-08	ncbi_100152069	SMAD6	SMAD family member 6	0.975028	7.90754e-06
XR_002340840.1	-2.90438	7.84178e-35	ncbi_100152069	SMAD6	SMAD family member 6	0.980624	3.27143e-06
XR_002340863.1	-3.61471	0.0493303	ncbi_100152069	SMAD6	SMAD family member 6	0.951326	7.98601e-05
XR_002341137.1	-9.64985	0.000323562	ncbi_100152069	SMAD6	SMAD family member 6	0.961005	3.71096e-05
XR_002341460.1	-12.3627	1.84392e-07	ncbi_100152069	SMAD6	SMAD family member 6	0.977397	5.5918e-06
XR_002341461.1	-11.1861	0.000134886	ncbi_100152069	SMAD6	SMAD family member 6	0.951777	7.7337e-05
XR_002341919.1	-3.23133	0.00116181	ncbi_100152069	SMAD6	SMAD family member 6	0.970909	1.34379e-05
XR_002342528.1	-10.9144	0.000317605	ncbi_100152069	SMAD6	SMAD family member 6	0.983035	2.05963e-06
XR_002342749.1	-7.78136	0.00110097	ncbi_100152069	SMAD6	SMAD family member 6	0.981547	2.76012e-06
XR_002342824.1	-2.95693	0.0112137	ncbi_100152069	SMAD6	SMAD family member 6	0.957357	5.05677e-05
XR_002342869.1	-2.65605	0.00063658	ncbi_100152069	SMAD6	SMAD family member 6	0.961544	3.5365e-05
XR_002343457.1	-3.1375	1.83558e-06	ncbi_100152069	SMAD6	SMAD family member 6	0.972373	1.12328e-05
XR_002343519.1	-7.56986	0.00566071	ncbi_100152069	SMAD6	SMAD family member 6	0.975612	7.28298e-06
XR_002343570.1	-2.56071	0.00380989	ncbi_100152069	SMAD6	SMAD family member 6	0.963606	2.922e-05
XR_002343865.1	-8.26053	0.000232241	ncbi_100152069	SMAD6	SMAD family member 6	0.973693	9.47557e-06
XR_002343957.1	-8.45121	0.0123218	ncbi_100152069	SMAD6	SMAD family member 6	0.952767	7.19903e-05
XR_002344136.1	-2.37084	1.22036e-06	ncbi_100152069	SMAD6	SMAD family member 6	0.961604	3.51741e-05
XR_002344591.1	-7.90689	0.0111811	ncbi_100152069	SMAD6	SMAD family member 6	0.981869	2.59604e-06
XR_002344637.1	-4.18774	9.39784e-28	ncbi_100152069	SMAD6	SMAD family member 6	0.983009	2.07064e-06
XR_002344718.1	-4.02718	0.0108877	ncbi_100152069	SMAD6	SMAD family member 6	0.964459	2.69143e-05
XR_002344843.1	-7.35168	0.00652392	ncbi_100152069	SMAD6	SMAD family member 6	0.965033	2.54381e-05
XR_002344877.1	-8.98489	0.00343066	ncbi_100152069	SMAD6	SMAD family member 6	0.954698	6.23234e-05
XR_002345632.1	-1.85144	0.000131173	ncbi_100152069	SMAD6	SMAD family member 6	0.975679	7.21364e-06
XR_002346023.1	-9.39518	1.24117e-06	ncbi_100152069	SMAD6	SMAD family member 6	0.967743	1.92326e-05
XR_002346229.1	-9.43741	0.019071	ncbi_100152069	SMAD6	SMAD family member 6	0.963945	2.82868e-05
XR_297711.3	-1.46864	0.00379447	ncbi_100152069	SMAD6	SMAD family member 6	0.961931	3.41469e-05
XR_309131.3	-10.3916	0.0227657	ncbi_100152069	SMAD6	SMAD family member 6	0.96143	3.57269e-05
MSTRG.32510.4	-1.60034	5.71256e-06	ncbi_100152080	ZNF407	zinc finger protein 407, transcript variant X1	0.975867	7.02147e-06
MSTRG.13616.7	-3.558	0.000568474	ncbi_100152238	IFNGR1	interferon gamma receptor 1	0.959935	4.07554e-05
MSTRG.16181.1	-1.15603	0.0101229	ncbi_100152238	IFNGR1	interferon gamma receptor 1	0.970696	1.37833e-05
MSTRG.18156.1	-1.39091	4.02615e-05	ncbi_100152238	IFNGR1	interferon gamma receptor 1	0.952685	7.24235e-05
MSTRG.25668.1	-4.34442	0.000151417	ncbi_100152238	IFNGR1	interferon gamma receptor 1	0.950248	8.61347e-05
MSTRG.45361.1	-2.54338	9.52393e-05	ncbi_100152238	IFNGR1	interferon gamma receptor 1	0.958423	4.63282e-05
MSTRG.50878.1	-1.80261	0.000106585	ncbi_100152238	IFNGR1	interferon gamma receptor 1	0.969718	1.54466e-05
MSTRG.6817.1	-1.16538	2.26817e-05	ncbi_100152238	IFNGR1	interferon gamma receptor 1	0.957553	4.97653e-05
MSTRG.68563.1	-1.9937	0.00143673	ncbi_100152238	IFNGR1	interferon gamma receptor 1	0.971663	1.2267e-05
XR_002335973.1	-1.38651	0.0244025	ncbi_100152238	IFNGR1	interferon gamma receptor 1	0.956139	5.57385e-05
XR_002339231.1	-7.1964	0.0035014	ncbi_100152238	IFNGR1	interferon gamma receptor 1	0.953295	6.92508e-05
XR_002344787.1	-3.82927	0.0330576	ncbi_100152238	IFNGR1	interferon gamma receptor 1	0.953402	6.87028e-05
XR_300534.3	-2.71593	0.00733284	ncbi_100152238	IFNGR1	interferon gamma receptor 1	0.968466	1.77781e-05
XR_001303139.2	-9.46489	0.0155238	ncbi_100152247	TP53INP2	tumor protein p53 inducible nuclear protein 2, transcript variant X2	0.97622	6.671e-06
XR_002335973.1	-1.38651	0.0244025	ncbi_100152364	AKNA	AT-hook transcription factor, transcript variant X3	0.951701	7.77565e-05
MSTRG.1065.1	-1.13376	3.13807e-44	ncbi_100152380	YLPM1	YLP motif containing 1, transcript variant X1	0.966266	2.24613e-05
MSTRG.20508.1	3.6584	3.18832e-05	ncbi_100153038	IFIT1	interferon-induced protein with tetratricopeptide repeats 1	0.957408	5.03574e-05
MSTRG.22457.1	1.79064	4.41436e-05	ncbi_100153038	IFIT1	interferon-induced protein with tetratricopeptide repeats 1	0.965573	2.41011e-05
MSTRG.24696.1	2.45692	6.71144e-06	ncbi_100153038	IFIT1	interferon-induced protein with tetratricopeptide repeats 1	0.951432	7.92626e-05
MSTRG.28498.2	1.77349	1.66875e-28	ncbi_100153038	IFIT1	interferon-induced protein with tetratricopeptide repeats 1	0.958764	4.50269e-05
MSTRG.40104.1	2.09994	2.23131e-05	ncbi_100153038	IFIT1	interferon-induced protein with tetratricopeptide repeats 1	0.960078	4.02517e-05
MSTRG.41274.1	3.27645	8.52409e-10	ncbi_100153038	IFIT1	interferon-induced protein with tetratricopeptide repeats 1	0.980224	3.51249e-06
MSTRG.42395.1	4.41396	2.80946e-10	ncbi_100153038	IFIT1	interferon-induced protein with tetratricopeptide repeats 1	0.951025	8.15793e-05
MSTRG.44394.1	1.96683	1.08512e-27	ncbi_100153038	IFIT1	interferon-induced protein with tetratricopeptide repeats 1	0.959672	4.16894e-05
MSTRG.52004.1	4.60344	5.74894e-09	ncbi_100153038	IFIT1	interferon-induced protein with tetratricopeptide repeats 1	0.971729	1.21682e-05
MSTRG.54255.9	2.67563	3.75193e-48	ncbi_100153038	IFIT1	interferon-induced protein with tetratricopeptide repeats 1	0.970764	1.36722e-05
MSTRG.63521.1	1.06651	1.81362e-07	ncbi_100153038	IFIT1	interferon-induced protein with tetratricopeptide repeats 1	0.951121	8.10321e-05
MSTRG.63661.1	1.95079	9.19214e-08	ncbi_100153038	IFIT1	interferon-induced protein with tetratricopeptide repeats 1	0.966687	2.15044e-05
MSTRG.64419.1	3.6388	2.24234e-06	ncbi_100153038	IFIT1	interferon-induced protein with tetratricopeptide repeats 1	0.968098	1.8507e-05
MSTRG.68482.2	1.72304	0.000164505	ncbi_100153038	IFIT1	interferon-induced protein with tetratricopeptide repeats 1	0.984649	1.45369e-06
MSTRG.6975.1	4.86714	1.99735e-08	ncbi_100153038	IFIT1	interferon-induced protein with tetratricopeptide repeats 1	0.961602	3.51796e-05
MSTRG.8951.10	1.15881	3.44952e-09	ncbi_100153038	IFIT1	interferon-induced protein with tetratricopeptide repeats 1	0.979836	3.75825e-06
XR_002344150.1	2.50057	2.43114e-11	ncbi_100153038	IFIT1	interferon-induced protein with tetratricopeptide repeats 1	0.96853	1.76524e-05
XR_002344952.1	2.86301	4.48879e-06	ncbi_100153038	IFIT1	interferon-induced protein with tetratricopeptide repeats 1	0.985092	1.31272e-06
MSTRG.11484.11	-2.48235	2.91166e-25	ncbi_100153069	ZNF318	zinc finger protein 318, transcript variant X1	0.952759	7.20357e-05
MSTRG.11484.12	-3.04743	9.59448e-15	ncbi_100153581	NUP153	nucleoporin 153, transcript variant X1	0.978053	5.0468e-06
MSTRG.12089.3	-3.75702	1.96363e-06	ncbi_100153581	NUP153	nucleoporin 153, transcript variant X1	0.976416	6.48199e-06
MSTRG.12991.2	-1.62396	2.10575e-07	ncbi_100153581	NUP153	nucleoporin 153, transcript variant X1	0.954477	6.33807e-05
MSTRG.13509.1	5.05408	1.83474e-10	ncbi_100153581	NUP153	nucleoporin 153, transcript variant X1	-0.965125	2.5206e-05
MSTRG.13616.7	-3.558	0.000568474	ncbi_100153581	NUP153	nucleoporin 153, transcript variant X1	0.965824	2.34984e-05
MSTRG.13755.8	-2.09637	0.00074952	ncbi_100153581	NUP153	nucleoporin 153, transcript variant X1	0.979403	4.0471e-06
MSTRG.14800.2	-1.98633	0.00253951	ncbi_100153581	NUP153	nucleoporin 153, transcript variant X1	0.966808	2.12354e-05
MSTRG.15435.1	-2.50168	1.8233e-05	ncbi_100153581	NUP153	nucleoporin 153, transcript variant X1	0.956061	5.60813e-05
MSTRG.15857.2	-1.13104	3.34622e-06	ncbi_100153581	NUP153	nucleoporin 153, transcript variant X1	0.952768	7.19867e-05
MSTRG.15987.1	-1.73264	2.77014e-12	ncbi_100153581	NUP153	nucleoporin 153, transcript variant X1	0.993066	9.07786e-08
MSTRG.16083.4	-2.58684	9.36098e-109	ncbi_100153581	NUP153	nucleoporin 153, transcript variant X1	0.996102	1.2126e-08
MSTRG.17524.1	-1.69608	1.22242e-15	ncbi_100153581	NUP153	nucleoporin 153, transcript variant X1	0.97134	1.2759e-05
MSTRG.17627.20	-1.24401	1.39975e-06	ncbi_100153581	NUP153	nucleoporin 153, transcript variant X1	0.952279	7.4593e-05
MSTRG.17875.3	-3.85561	0.000199023	ncbi_100153581	NUP153	nucleoporin 153, transcript variant X1	0.977049	5.89697e-06
MSTRG.18068.2	-1.92791	0.000499709	ncbi_100153581	NUP153	nucleoporin 153, transcript variant X1	0.963049	3.0797e-05
MSTRG.1838.18	1.85351	4.35324e-27	ncbi_100153581	NUP153	nucleoporin 153, transcript variant X1	-0.965961	2.31727e-05
MSTRG.18488.1	-2.57129	0.000182922	ncbi_100153581	NUP153	nucleoporin 153, transcript variant X1	0.97755	5.46141e-06
MSTRG.19229.7	-2.99196	5.28796e-23	ncbi_100153581	NUP153	nucleoporin 153, transcript variant X1	0.998826	1.82267e-10
MSTRG.19229.8	-3.13914	4.876e-06	ncbi_100153581	NUP153	nucleoporin 153, transcript variant X1	0.967479	1.9784e-05
MSTRG.25419.1	-2.32448	1.54831e-06	ncbi_100153581	NUP153	nucleoporin 153, transcript variant X1	0.972273	1.1375e-05
MSTRG.25677.3	-1.7779	2.68945e-10	ncbi_100153581	NUP153	nucleoporin 153, transcript variant X1	0.95995	4.07008e-05
MSTRG.26245.1	-3.52356	1.83474e-10	ncbi_100153581	NUP153	nucleoporin 153, transcript variant X1	0.993593	6.88995e-08
MSTRG.28254.2	-4.57258	2.08752e-05	ncbi_100153581	NUP153	nucleoporin 153, transcript variant X1	0.983305	1.94785e-06
MSTRG.29553.1	-3.5297	0.0117475	ncbi_100153581	NUP153	nucleoporin 153, transcript variant X1	0.959378	4.27482e-05
MSTRG.30548.1	-2.67894	0.0256136	ncbi_100153581	NUP153	nucleoporin 153, transcript variant X1	0.953374	6.88474e-05
MSTRG.31590.2	-2.44536	6.49954e-10	ncbi_100153581	NUP153	nucleoporin 153, transcript variant X1	0.987381	7.34224e-07
MSTRG.31870.1	-2.35107	8.77417e-06	ncbi_100153581	NUP153	nucleoporin 153, transcript variant X1	0.961138	3.6673e-05
MSTRG.31870.2	-3.40762	2.43114e-11	ncbi_100153581	NUP153	nucleoporin 153, transcript variant X1	0.990357	2.87262e-07
MSTRG.32510.3	-5.70695	2.71817e-10	ncbi_100153581	NUP153	nucleoporin 153, transcript variant X1	0.993486	7.30021e-08
MSTRG.32510.4	-1.60034	5.71256e-06	ncbi_100153581	NUP153	nucleoporin 153, transcript variant X1	0.969337	1.61304e-05
MSTRG.34349.2	-2.02501	1.0267e-61	ncbi_100153581	NUP153	nucleoporin 153, transcript variant X1	0.987886	6.36662e-07
MSTRG.34349.3	-1.52448	5.75717e-37	ncbi_100153581	NUP153	nucleoporin 153, transcript variant X1	0.985626	1.15613e-06
MSTRG.35165.7	-2.02095	8.9143e-07	ncbi_100153581	NUP153	nucleoporin 153, transcript variant X1	0.980717	3.21699e-06
MSTRG.35523.1	-2.65883	3.53527e-08	ncbi_100153581	NUP153	nucleoporin 153, transcript variant X1	0.990027	3.23028e-07
MSTRG.36163.1	-1.73697	0.000106248	ncbi_100153581	NUP153	nucleoporin 153, transcript variant X1	0.982912	2.11212e-06
MSTRG.36664.1	-2.14886	4.92106e-05	ncbi_100153581	NUP153	nucleoporin 153, transcript variant X1	0.978488	4.70788e-06
MSTRG.38391.1	-1.8861	4.04269e-10	ncbi_100153581	NUP153	nucleoporin 153, transcript variant X1	0.960735	3.8007e-05
MSTRG.38395.1	-5.16065	0.000107579	ncbi_100153581	NUP153	nucleoporin 153, transcript variant X1	0.95985	4.10562e-05
MSTRG.38395.2	-1.96153	2.71817e-10	ncbi_100153581	NUP153	nucleoporin 153, transcript variant X1	0.976061	6.82699e-06
MSTRG.43164.1	-5.63807	1.04908e-09	ncbi_100153581	NUP153	nucleoporin 153, transcript variant X1	0.992674	1.10034e-07
MSTRG.44575.1	1.73953	2.56886e-65	ncbi_100153581	NUP153	nucleoporin 153, transcript variant X1	-0.959131	4.36537e-05
MSTRG.45361.1	-2.54338	9.52393e-05	ncbi_100153581	NUP153	nucleoporin 153, transcript variant X1	0.974373	8.65231e-06
MSTRG.45402.1	4.04734	2.5826e-09	ncbi_100153581	NUP153	nucleoporin 153, transcript variant X1	-0.986022	1.04873e-06
MSTRG.45480.2	-1.87551	1.48612e-12	ncbi_100153581	NUP153	nucleoporin 153, transcript variant X1	0.98958	3.76443e-07
MSTRG.4566.1	-1.245	2.86525e-07	ncbi_100153581	NUP153	nucleoporin 153, transcript variant X1	0.977286	5.68799e-06
MSTRG.46469.2	-1.99932	1.30052e-15	ncbi_100153581	NUP153	nucleoporin 153, transcript variant X1	0.980575	3.30053e-06
MSTRG.46601.1	-1.80957	1.76929e-05	ncbi_100153581	NUP153	nucleoporin 153, transcript variant X1	0.95203	7.59458e-05
MSTRG.46743.6	-2.09863	0.000214856	ncbi_100153581	NUP153	nucleoporin 153, transcript variant X1	0.965036	2.54293e-05
MSTRG.48253.1	-2.3406	5.65074e-24	ncbi_100153581	NUP153	nucleoporin 153, transcript variant X1	0.983332	1.9368e-06
MSTRG.48479.1	-1.36222	2.42305e-05	ncbi_100153581	NUP153	nucleoporin 153, transcript variant X1	0.968813	1.7108e-05
MSTRG.48996.1	-1.45943	1.28763e-10	ncbi_100153581	NUP153	nucleoporin 153, transcript variant X1	0.969698	1.54815e-05
MSTRG.50627.1	-1.38714	1.2765e-09	ncbi_100153581	NUP153	nucleoporin 153, transcript variant X1	0.95675	5.30977e-05
MSTRG.53021.5	-2.74496	3.17826e-07	ncbi_100153581	NUP153	nucleoporin 153, transcript variant X1	0.97846	4.72882e-06
MSTRG.53044.3	-3.29921	1.66391e-30	ncbi_100153581	NUP153	nucleoporin 153, transcript variant X1	0.99617	1.14065e-08
MSTRG.53091.1	-2.76275	9.4872e-06	ncbi_100153581	NUP153	nucleoporin 153, transcript variant X1	0.988618	5.12214e-07
MSTRG.53152.5	-3.7829	0.000288415	ncbi_100153581	NUP153	nucleoporin 153, transcript variant X1	0.97215	1.15512e-05
MSTRG.55335.1	3.06755	4.16868e-15	ncbi_100153581	NUP153	nucleoporin 153, transcript variant X1	-0.956118	5.58276e-05
MSTRG.55990.1	-3.17171	2.75941e-19	ncbi_100153581	NUP153	nucleoporin 153, transcript variant X1	0.992144	1.40408e-07
MSTRG.56000.2	-2.53168	7.07385e-56	ncbi_100153581	NUP153	nucleoporin 153, transcript variant X1	0.98668	8.86497e-07
MSTRG.57220.3	-1.23502	3.00314e-07	ncbi_100153581	NUP153	nucleoporin 153, transcript variant X1	0.972183	1.15039e-05
MSTRG.57585.2	-2.95703	1.5275e-14	ncbi_100153581	NUP153	nucleoporin 153, transcript variant X1	0.994348	4.44617e-08
MSTRG.58666.4	-3.46298	1.25011e-10	ncbi_100153581	NUP153	nucleoporin 153, transcript variant X1	0.984747	1.42169e-06
MSTRG.60944.2	-1.45355	0.00101856	ncbi_100153581	NUP153	nucleoporin 153, transcript variant X1	0.961162	3.65943e-05
MSTRG.61866.1	-4.12584	0.000846801	ncbi_100153581	NUP153	nucleoporin 153, transcript variant X1	0.982853	2.13749e-06
MSTRG.66051.4	-2.19556	1.68102e-07	ncbi_100153581	NUP153	nucleoporin 153, transcript variant X1	0.975865	7.02364e-06
MSTRG.67653.3	-3.85915	4.35767e-23	ncbi_100153581	NUP153	nucleoporin 153, transcript variant X1	0.9944	4.30469e-08
MSTRG.67843.3	-1.34292	3.00987e-29	ncbi_100153581	NUP153	nucleoporin 153, transcript variant X1	0.962601	3.21092e-05
MSTRG.6817.1	-1.16538	2.26817e-05	ncbi_100153581	NUP153	nucleoporin 153, transcript variant X1	0.951205	8.05477e-05
MSTRG.68354.1	-1.33816	2.61412e-14	ncbi_100153581	NUP153	nucleoporin 153, transcript variant X1	0.961587	3.52275e-05
MSTRG.68563.1	-1.9937	0.00143673	ncbi_100153581	NUP153	nucleoporin 153, transcript variant X1	0.966062	2.29361e-05
MSTRG.7059.4	1.04108	3.83375e-57	ncbi_100153581	NUP153	nucleoporin 153, transcript variant X1	-0.98187	2.59556e-06
MSTRG.7140.1	-3.36213	0.0148933	ncbi_100153581	NUP153	nucleoporin 153, transcript variant X1	0.988911	4.67766e-07
MSTRG.7200.11	-10.2644	0.0130505	ncbi_100153581	NUP153	nucleoporin 153, transcript variant X1	0.985779	1.11382e-06
MSTRG.8085.1	-2.57894	0.00572311	ncbi_100153581	NUP153	nucleoporin 153, transcript variant X1	0.974996	7.94285e-06
MSTRG.9821.1	-1.39773	1.48551e-06	ncbi_100153581	NUP153	nucleoporin 153, transcript variant X1	0.95437	6.38986e-05
XR_001298513.2	-2.80735	0.0197094	ncbi_100153581	NUP153	nucleoporin 153, transcript variant X1	0.956258	5.52175e-05
XR_001301839.2	-9.16323	5.64604e-06	ncbi_100153581	NUP153	nucleoporin 153, transcript variant X1	0.968317	1.80707e-05
XR_001302077.2	-4.1078	7.35634e-05	ncbi_100153581	NUP153	nucleoporin 153, transcript variant X1	0.977699	5.33563e-06
XR_001302198.2	-1.89047	2.39963e-06	ncbi_100153581	NUP153	nucleoporin 153, transcript variant X1	0.962521	3.23486e-05
XR_001303053.2	-2.45444	9.4765e-07	ncbi_100153581	NUP153	nucleoporin 153, transcript variant X1	0.967244	2.0284e-05
XR_001303830.2	-4.48727	0.00463226	ncbi_100153581	NUP153	nucleoporin 153, transcript variant X1	0.974137	8.9314e-06
XR_001304151.2	-4.30144	1.75706e-05	ncbi_100153581	NUP153	nucleoporin 153, transcript variant X1	0.987801	6.52426e-07
XR_001304374.2	-2.6187	0.00660061	ncbi_100153581	NUP153	nucleoporin 153, transcript variant X1	0.966585	2.17332e-05
XR_001304469.2	-8.55714	0.0453084	ncbi_100153581	NUP153	nucleoporin 153, transcript variant X1	0.958804	4.48743e-05
XR_001308431.2	-3.81629	0.0082369	ncbi_100153581	NUP153	nucleoporin 153, transcript variant X1	0.97411	8.9639e-06
XR_002335923.1	-2.48602	2.27488e-33	ncbi_100153581	NUP153	nucleoporin 153, transcript variant X1	0.990349	2.8805e-07
XR_002335925.1	-11.5035	0.000421012	ncbi_100153581	NUP153	nucleoporin 153, transcript variant X1	0.964763	2.61252e-05
XR_002336086.1	-3.51602	5.05111e-20	ncbi_100153581	NUP153	nucleoporin 153, transcript variant X1	0.988847	4.77195e-07
XR_002336517.1	-2.59521	0.000716304	ncbi_100153581	NUP153	nucleoporin 153, transcript variant X1	0.971013	1.32716e-05
XR_002336638.1	-7.38082	0.0333284	ncbi_100153581	NUP153	nucleoporin 153, transcript variant X1	0.951286	8.00884e-05
XR_002336866.1	-3.43463	0.0412023	ncbi_100153581	NUP153	nucleoporin 153, transcript variant X1	0.9713	1.28217e-05
XR_002337073.1	-8.09452	0.000765578	ncbi_100153581	NUP153	nucleoporin 153, transcript variant X1	0.981331	2.87421e-06
XR_002337077.1	-8.09452	0.0061259	ncbi_100153581	NUP153	nucleoporin 153, transcript variant X1	0.961529	3.54104e-05
XR_002337152.1	-8.35168	0.00858342	ncbi_100153581	NUP153	nucleoporin 153, transcript variant X1	0.970696	1.37828e-05
XR_002337195.1	-1.84545	2.83288e-11	ncbi_100153581	NUP153	nucleoporin 153, transcript variant X1	0.979963	3.67671e-06
XR_002337363.1	-4.32193	0.00852547	ncbi_100153581	NUP153	nucleoporin 153, transcript variant X1	0.958389	4.64585e-05
XR_002337413.1	-2.44815	0.00388718	ncbi_100153581	NUP153	nucleoporin 153, transcript variant X1	0.966238	2.25257e-05
XR_002337463.1	-3.71049	0.0117475	ncbi_100153581	NUP153	nucleoporin 153, transcript variant X1	0.959533	4.21877e-05
XR_002337729.1	-3.76618	2.29924e-05	ncbi_100153581	NUP153	nucleoporin 153, transcript variant X1	0.996411	9.08556e-09
XR_002338068.1	-3.98793	0.0230051	ncbi_100153581	NUP153	nucleoporin 153, transcript variant X1	0.986867	8.43918e-07
XR_002338550.1	2.33492	4.09835e-20	ncbi_100153581	NUP153	nucleoporin 153, transcript variant X1	-0.97869	4.5553e-06
XR_002338711.1	-3.5025	0.0416134	ncbi_100153581	NUP153	nucleoporin 153, transcript variant X1	0.963166	3.04624e-05
XR_002338840.1	-3.42728	0.000337687	ncbi_100153581	NUP153	nucleoporin 153, transcript variant X1	0.968223	1.82578e-05
XR_002338913.1	-8.35168	0.0127749	ncbi_100153581	NUP153	nucleoporin 153, transcript variant X1	0.969426	1.59693e-05
XR_002339231.1	-7.1964	0.0035014	ncbi_100153581	NUP153	nucleoporin 153, transcript variant X1	0.956466	5.43145e-05
XR_002339552.1	-2.39232	0.0473452	ncbi_100153581	NUP153	nucleoporin 153, transcript variant X1	0.956628	5.36202e-05
XR_002340151.1	-8.69116	0.00042379	ncbi_100153581	NUP153	nucleoporin 153, transcript variant X1	0.958876	4.46037e-05
XR_002340613.1	-3.1569	3.61492e-08	ncbi_100153581	NUP153	nucleoporin 153, transcript variant X1	0.993419	7.56314e-08
XR_002340667.1	-4.49185	0.0113736	ncbi_100153581	NUP153	nucleoporin 153, transcript variant X1	0.95485	6.16064e-05
XR_002340668.1	-4.49185	0.0113736	ncbi_100153581	NUP153	nucleoporin 153, transcript variant X1	0.95485	6.16064e-05
XR_002340840.1	-2.90438	7.84178e-35	ncbi_100153581	NUP153	nucleoporin 153, transcript variant X1	0.994735	3.46939e-08
XR_002340863.1	-3.61471	0.0493303	ncbi_100153581	NUP153	nucleoporin 153, transcript variant X1	0.965686	2.38295e-05
XR_002341137.1	-9.64985	0.000323562	ncbi_100153581	NUP153	nucleoporin 153, transcript variant X1	0.973357	9.90377e-06
XR_002341460.1	-12.3627	1.84392e-07	ncbi_100153581	NUP153	nucleoporin 153, transcript variant X1	0.99135	1.96552e-07
XR_002341919.1	-3.23133	0.00116181	ncbi_100153581	NUP153	nucleoporin 153, transcript variant X1	0.980071	3.60797e-06
XR_002342528.1	-10.9144	0.000317605	ncbi_100153581	NUP153	nucleoporin 153, transcript variant X1	0.989716	3.59528e-07
XR_002342741.1	-1.34294	7.1003e-07	ncbi_100153581	NUP153	nucleoporin 153, transcript variant X1	0.963505	2.95015e-05
XR_002342749.1	-7.78136	0.00110097	ncbi_100153581	NUP153	nucleoporin 153, transcript variant X1	0.991468	1.87315e-07
XR_002342824.1	-2.95693	0.0112137	ncbi_100153581	NUP153	nucleoporin 153, transcript variant X1	0.979002	4.32764e-06
XR_002342869.1	-2.65605	0.00063658	ncbi_100153581	NUP153	nucleoporin 153, transcript variant X1	0.962794	3.1541e-05
XR_002343457.1	-3.1375	1.83558e-06	ncbi_100153581	NUP153	nucleoporin 153, transcript variant X1	0.977077	5.8722e-06
XR_002343519.1	-7.56986	0.00566071	ncbi_100153581	NUP153	nucleoporin 153, transcript variant X1	0.987164	7.79151e-07
XR_002343570.1	-2.56071	0.00380989	ncbi_100153581	NUP153	nucleoporin 153, transcript variant X1	0.955384	5.91253e-05
XR_002343865.1	-8.26053	0.000232241	ncbi_100153581	NUP153	nucleoporin 153, transcript variant X1	0.989644	3.68451e-07
XR_002343957.1	-8.45121	0.0123218	ncbi_100153581	NUP153	nucleoporin 153, transcript variant X1	0.977652	5.37548e-06
XR_002344136.1	-2.37084	1.22036e-06	ncbi_100153581	NUP153	nucleoporin 153, transcript variant X1	0.969886	1.51514e-05
XR_002344591.1	-7.90689	0.0111811	ncbi_100153581	NUP153	nucleoporin 153, transcript variant X1	0.992138	1.40779e-07
XR_002344637.1	-4.18774	9.39784e-28	ncbi_100153581	NUP153	nucleoporin 153, transcript variant X1	0.994345	4.45362e-08
XR_002344718.1	-4.02718	0.0108877	ncbi_100153581	NUP153	nucleoporin 153, transcript variant X1	0.964708	2.6268e-05
XR_002344843.1	-7.35168	0.00652392	ncbi_100153581	NUP153	nucleoporin 153, transcript variant X1	0.985028	1.33252e-06
XR_002344877.1	-8.98489	0.00343066	ncbi_100153581	NUP153	nucleoporin 153, transcript variant X1	0.959387	4.2716e-05
XR_002345323.1	-1.52044	0.00203367	ncbi_100153581	NUP153	nucleoporin 153, transcript variant X1	0.95571	5.76455e-05
XR_002345504.1	-1.23847	0.000775037	ncbi_100153581	NUP153	nucleoporin 153, transcript variant X1	0.954372	6.38891e-05
XR_002345632.1	-1.85144	0.000131173	ncbi_100153581	NUP153	nucleoporin 153, transcript variant X1	0.987329	7.44797e-07
XR_002346023.1	-9.39518	1.24117e-06	ncbi_100153581	NUP153	nucleoporin 153, transcript variant X1	0.965042	2.54154e-05
XR_002346229.1	-9.43741	0.019071	ncbi_100153581	NUP153	nucleoporin 153, transcript variant X1	0.972973	1.04074e-05
XR_298066.3	-1.57936	0.000190602	ncbi_100153581	NUP153	nucleoporin 153, transcript variant X1	0.957968	4.81042e-05
XR_299046.2	-9.84549	0.00185395	ncbi_100153581	NUP153	nucleoporin 153, transcript variant X1	0.951575	7.84608e-05
XR_304343.3	-3.35923	0.027412	ncbi_100153581	NUP153	nucleoporin 153, transcript variant X1	0.957372	5.05056e-05
XR_309131.3	-10.3916	0.0227657	ncbi_100153581	NUP153	nucleoporin 153, transcript variant X1	0.982552	2.27114e-06
MSTRG.32650.1	2.6513	3.00759e-10	ncbi_100153654	ZNRF3	zinc and ring finger 3, transcript variant X1	-0.96289	3.12595e-05
MSTRG.12624.1	2.15646	2.17244e-07	ncbi_100153822	NFIL3	nuclear factor, interleukin 3 regulated, transcript variant X1	0.960262	3.96133e-05
MSTRG.15119.1	1.29938	0.00242118	ncbi_100153822	NFIL3	nuclear factor, interleukin 3 regulated, transcript variant X1	0.955812	5.71867e-05
MSTRG.16066.1	3.07249	4.48879e-06	ncbi_100153822	NFIL3	nuclear factor, interleukin 3 regulated, transcript variant X1	0.961293	3.6171e-05
MSTRG.18620.1	4.12421	5.32919e-27	ncbi_100153822	NFIL3	nuclear factor, interleukin 3 regulated, transcript variant X1	0.976335	6.55992e-06
MSTRG.19151.1	3.31079	7.39777e-10	ncbi_100153822	NFIL3	nuclear factor, interleukin 3 regulated, transcript variant X1	0.953102	7.02426e-05
MSTRG.20264.1	2.58449	6.10582e-12	ncbi_100153822	NFIL3	nuclear factor, interleukin 3 regulated, transcript variant X1	0.994757	3.41882e-08
MSTRG.20922.1	2.01639	9.28285e-09	ncbi_100153822	NFIL3	nuclear factor, interleukin 3 regulated, transcript variant X1	0.990609	2.61813e-07
MSTRG.22457.1	1.79064	4.41436e-05	ncbi_100153822	NFIL3	nuclear factor, interleukin 3 regulated, transcript variant X1	0.968703	1.73192e-05
MSTRG.23116.1	2.51198	3.04694e-11	ncbi_100153822	NFIL3	nuclear factor, interleukin 3 regulated, transcript variant X1	0.979495	3.98421e-06
MSTRG.24696.1	2.45692	6.71144e-06	ncbi_100153822	NFIL3	nuclear factor, interleukin 3 regulated, transcript variant X1	0.983724	1.78277e-06
MSTRG.26736.1	4.23897	7.61199e-16	ncbi_100153822	NFIL3	nuclear factor, interleukin 3 regulated, transcript variant X1	0.9546	6.27918e-05
MSTRG.27484.1	6.49985	8.52409e-10	ncbi_100153822	NFIL3	nuclear factor, interleukin 3 regulated, transcript variant X1	0.965731	2.37215e-05
MSTRG.30852.1	2.09335	0.00487133	ncbi_100153822	NFIL3	nuclear factor, interleukin 3 regulated, transcript variant X1	0.963628	2.91592e-05
MSTRG.31793.13	2.03525	0.0345047	ncbi_100153822	NFIL3	nuclear factor, interleukin 3 regulated, transcript variant X1	0.955689	5.77387e-05
MSTRG.32865.1	2.76603	4.06641e-09	ncbi_100153822	NFIL3	nuclear factor, interleukin 3 regulated, transcript variant X1	0.986402	9.52627e-07
MSTRG.33326.1	1.41715	0.0240878	ncbi_100153822	NFIL3	nuclear factor, interleukin 3 regulated, transcript variant X1	0.969316	1.61699e-05
MSTRG.34634.1	3.63029	9.28285e-09	ncbi_100153822	NFIL3	nuclear factor, interleukin 3 regulated, transcript variant X1	0.971993	1.17783e-05
MSTRG.36107.1	4.43204	1.73443e-15	ncbi_100153822	NFIL3	nuclear factor, interleukin 3 regulated, transcript variant X1	0.971888	1.19328e-05
MSTRG.40104.1	2.09994	2.23131e-05	ncbi_100153822	NFIL3	nuclear factor, interleukin 3 regulated, transcript variant X1	0.973059	1.02931e-05
MSTRG.42395.1	4.41396	2.80946e-10	ncbi_100153822	NFIL3	nuclear factor, interleukin 3 regulated, transcript variant X1	0.957559	4.97413e-05
MSTRG.43178.1	2.19238	0.000199882	ncbi_100153822	NFIL3	nuclear factor, interleukin 3 regulated, transcript variant X1	0.95332	6.91201e-05
MSTRG.44391.1	1.51521	0.00153135	ncbi_100153822	NFIL3	nuclear factor, interleukin 3 regulated, transcript variant X1	0.959022	4.40607e-05
MSTRG.44394.1	1.96683	1.08512e-27	ncbi_100153822	NFIL3	nuclear factor, interleukin 3 regulated, transcript variant X1	0.981836	2.61246e-06
MSTRG.45646.1	4.51785	0.00619845	ncbi_100153822	NFIL3	nuclear factor, interleukin 3 regulated, transcript variant X1	0.958112	4.75371e-05
MSTRG.45719.1	4.35484	0.000195109	ncbi_100153822	NFIL3	nuclear factor, interleukin 3 regulated, transcript variant X1	0.961649	3.50315e-05
MSTRG.45978.1	5.01724	3.3686e-22	ncbi_100153822	NFIL3	nuclear factor, interleukin 3 regulated, transcript variant X1	0.981173	2.95996e-06
MSTRG.45981.1	4.34965	5.07599e-130	ncbi_100153822	NFIL3	nuclear factor, interleukin 3 regulated, transcript variant X1	0.994011	5.44312e-08
MSTRG.45982.3	1.75939	3.67477e-05	ncbi_100153822	NFIL3	nuclear factor, interleukin 3 regulated, transcript variant X1	0.973567	9.6347e-06
MSTRG.49341.1	4.98489	4.6019e-09	ncbi_100153822	NFIL3	nuclear factor, interleukin 3 regulated, transcript variant X1	0.953544	6.79824e-05
MSTRG.51004.1	4.11548	7.87366e-15	ncbi_100153822	NFIL3	nuclear factor, interleukin 3 regulated, transcript variant X1	0.977425	5.56794e-06
MSTRG.52004.1	4.60344	5.74894e-09	ncbi_100153822	NFIL3	nuclear factor, interleukin 3 regulated, transcript variant X1	0.975889	6.99983e-06
MSTRG.52366.1	4.38333	9.92389e-06	ncbi_100153822	NFIL3	nuclear factor, interleukin 3 regulated, transcript variant X1	0.952152	7.52804e-05
MSTRG.52367.1	4.90207	4.6974e-15	ncbi_100153822	NFIL3	nuclear factor, interleukin 3 regulated, transcript variant X1	0.96451	2.67807e-05
MSTRG.54139.35	1.67143	6.06774e-12	ncbi_100153822	NFIL3	nuclear factor, interleukin 3 regulated, transcript variant X1	0.961063	3.69181e-05
MSTRG.54255.10	2.69707	4.97244e-06	ncbi_100153822	NFIL3	nuclear factor, interleukin 3 regulated, transcript variant X1	0.996169	1.14131e-08
MSTRG.54440.1	2.68393	3.83343e-13	ncbi_100153822	NFIL3	nuclear factor, interleukin 3 regulated, transcript variant X1	0.980537	3.32301e-06
MSTRG.5555.1	3.26053	0.00063658	ncbi_100153822	NFIL3	nuclear factor, interleukin 3 regulated, transcript variant X1	0.979356	4.07891e-06
MSTRG.58005.1	5.93074	8.24295e-11	ncbi_100153822	NFIL3	nuclear factor, interleukin 3 regulated, transcript variant X1	0.979502	3.97948e-06
MSTRG.58006.1	5.39518	5.83329e-32	ncbi_100153822	NFIL3	nuclear factor, interleukin 3 regulated, transcript variant X1	0.993517	7.17901e-08
MSTRG.58551.1	2.20145	0.0116592	ncbi_100153822	NFIL3	nuclear factor, interleukin 3 regulated, transcript variant X1	0.96463	2.64693e-05
MSTRG.59782.1	2.04519	9.79642e-10	ncbi_100153822	NFIL3	nuclear factor, interleukin 3 regulated, transcript variant X1	0.974396	8.62478e-06
MSTRG.59786.1	2.56188	0.000301725	ncbi_100153822	NFIL3	nuclear factor, interleukin 3 regulated, transcript variant X1	0.972766	1.06868e-05
MSTRG.61571.1	2.04148	0.0290854	ncbi_100153822	NFIL3	nuclear factor, interleukin 3 regulated, transcript variant X1	0.95824	4.70349e-05
MSTRG.61997.5	1.83432	0.000164505	ncbi_100153822	NFIL3	nuclear factor, interleukin 3 regulated, transcript variant X1	0.984386	1.54265e-06
MSTRG.63521.1	1.06651	1.81362e-07	ncbi_100153822	NFIL3	nuclear factor, interleukin 3 regulated, transcript variant X1	0.958641	4.54929e-05
MSTRG.63521.2	1.14861	0.00171322	ncbi_100153822	NFIL3	nuclear factor, interleukin 3 regulated, transcript variant X1	0.956255	5.52284e-05
MSTRG.64268.1	4.62449	1.11718e-05	ncbi_100153822	NFIL3	nuclear factor, interleukin 3 regulated, transcript variant X1	0.972058	1.16833e-05
MSTRG.64269.1	3.03953	0.0376663	ncbi_100153822	NFIL3	nuclear factor, interleukin 3 regulated, transcript variant X1	0.973192	1.01184e-05
MSTRG.64270.1	2.79008	0.00202339	ncbi_100153822	NFIL3	nuclear factor, interleukin 3 regulated, transcript variant X1	0.97714	5.81591e-06
MSTRG.64270.2	2.70782	0.0033541	ncbi_100153822	NFIL3	nuclear factor, interleukin 3 regulated, transcript variant X1	0.962297	3.30234e-05
MSTRG.64319.1	3.71178	2.08266e-13	ncbi_100153822	NFIL3	nuclear factor, interleukin 3 regulated, transcript variant X1	0.987957	6.23779e-07
MSTRG.64320.1	5.19265	1.89243e-07	ncbi_100153822	NFIL3	nuclear factor, interleukin 3 regulated, transcript variant X1	0.984358	1.55207e-06
MSTRG.64321.1	6.52356	8.29653e-05	ncbi_100153822	NFIL3	nuclear factor, interleukin 3 regulated, transcript variant X1	0.975991	6.89688e-06
MSTRG.64419.1	3.6388	2.24234e-06	ncbi_100153822	NFIL3	nuclear factor, interleukin 3 regulated, transcript variant X1	0.957861	4.85275e-05
MSTRG.68093.1	2.15409	0.000694463	ncbi_100153822	NFIL3	nuclear factor, interleukin 3 regulated, transcript variant X1	0.956892	5.24993e-05
MSTRG.68482.2	1.72304	0.000164505	ncbi_100153822	NFIL3	nuclear factor, interleukin 3 regulated, transcript variant X1	0.956693	5.33398e-05
MSTRG.6975.1	4.86714	1.99735e-08	ncbi_100153822	NFIL3	nuclear factor, interleukin 3 regulated, transcript variant X1	0.981608	2.72848e-06
MSTRG.7875.1	1.1366	0.00171108	ncbi_100153822	NFIL3	nuclear factor, interleukin 3 regulated, transcript variant X1	0.981921	2.57048e-06
MSTRG.8951.10	1.15881	3.44952e-09	ncbi_100153822	NFIL3	nuclear factor, interleukin 3 regulated, transcript variant X1	0.972556	1.09768e-05
XR_001306517.2	1.05134	4.84327e-39	ncbi_100153822	NFIL3	nuclear factor, interleukin 3 regulated, transcript variant X1	0.95383	6.65475e-05
XR_002344150.1	2.50057	2.43114e-11	ncbi_100153822	NFIL3	nuclear factor, interleukin 3 regulated, transcript variant X1	0.981272	2.90591e-06
MSTRG.11484.11	-2.48235	2.91166e-25	ncbi_100153830	MALT1	MALT1 paracaspase, transcript variant X1	0.964308	2.73136e-05
MSTRG.11484.12	-3.04743	9.59448e-15	ncbi_100153830	MALT1	MALT1 paracaspase, transcript variant X1	0.960904	3.74446e-05
MSTRG.12089.3	-3.75702	1.96363e-06	ncbi_100153830	MALT1	MALT1 paracaspase, transcript variant X1	0.970581	1.3972e-05
MSTRG.13616.7	-3.558	0.000568474	ncbi_100153830	MALT1	MALT1 paracaspase, transcript variant X1	0.971523	1.24796e-05
MSTRG.13755.8	-2.09637	0.00074952	ncbi_100153830	MALT1	MALT1 paracaspase, transcript variant X1	0.960387	3.91841e-05
MSTRG.15435.1	-2.50168	1.8233e-05	ncbi_100153830	MALT1	MALT1 paracaspase, transcript variant X1	0.975516	7.38284e-06
MSTRG.15987.1	-1.73264	2.77014e-12	ncbi_100153830	MALT1	MALT1 paracaspase, transcript variant X1	0.985311	1.24675e-06
MSTRG.16083.2	-1.21396	9.34013e-12	ncbi_100153830	MALT1	MALT1 paracaspase, transcript variant X1	0.960131	4.00674e-05
MSTRG.16083.4	-2.58684	9.36098e-109	ncbi_100153830	MALT1	MALT1 paracaspase, transcript variant X1	0.986015	1.05072e-06
MSTRG.17524.1	-1.69608	1.22242e-15	ncbi_100153830	MALT1	MALT1 paracaspase, transcript variant X1	0.959641	4.17992e-05
MSTRG.17875.3	-3.85561	0.000199023	ncbi_100153830	MALT1	MALT1 paracaspase, transcript variant X1	0.985578	1.16961e-06
MSTRG.18068.2	-1.92791	0.000499709	ncbi_100153830	MALT1	MALT1 paracaspase, transcript variant X1	0.961294	3.61674e-05
MSTRG.1838.18	1.85351	4.35324e-27	ncbi_100153830	MALT1	MALT1 paracaspase, transcript variant X1	-0.964983	2.55646e-05
MSTRG.18488.1	-2.57129	0.000182922	ncbi_100153830	MALT1	MALT1 paracaspase, transcript variant X1	0.964544	2.66917e-05
MSTRG.19229.7	-2.99196	5.28796e-23	ncbi_100153830	MALT1	MALT1 paracaspase, transcript variant X1	0.983418	1.90203e-06
MSTRG.19229.8	-3.13914	4.876e-06	ncbi_100153830	MALT1	MALT1 paracaspase, transcript variant X1	0.964796	2.60414e-05
MSTRG.25419.1	-2.32448	1.54831e-06	ncbi_100153830	MALT1	MALT1 paracaspase, transcript variant X1	0.97042	1.42387e-05
MSTRG.26245.1	-3.52356	1.83474e-10	ncbi_100153830	MALT1	MALT1 paracaspase, transcript variant X1	0.989277	4.15977e-07
MSTRG.28254.2	-4.57258	2.08752e-05	ncbi_100153830	MALT1	MALT1 paracaspase, transcript variant X1	0.971882	1.19419e-05
MSTRG.28463.1	-2.0167	0.00181327	ncbi_100153830	MALT1	MALT1 paracaspase, transcript variant X1	0.954852	6.15963e-05
MSTRG.29553.1	-3.5297	0.0117475	ncbi_100153830	MALT1	MALT1 paracaspase, transcript variant X1	0.951759	7.74366e-05
MSTRG.30548.1	-2.67894	0.0256136	ncbi_100153830	MALT1	MALT1 paracaspase, transcript variant X1	0.963595	2.92505e-05
MSTRG.31590.2	-2.44536	6.49954e-10	ncbi_100153830	MALT1	MALT1 paracaspase, transcript variant X1	0.983279	1.95826e-06
MSTRG.31870.2	-3.40762	2.43114e-11	ncbi_100153830	MALT1	MALT1 paracaspase, transcript variant X1	0.967889	1.89314e-05
MSTRG.32510.3	-5.70695	2.71817e-10	ncbi_100153830	MALT1	MALT1 paracaspase, transcript variant X1	0.984198	1.60818e-06
MSTRG.32510.4	-1.60034	5.71256e-06	ncbi_100153830	MALT1	MALT1 paracaspase, transcript variant X1	0.960618	3.84009e-05
MSTRG.34349.2	-2.02501	1.0267e-61	ncbi_100153830	MALT1	MALT1 paracaspase, transcript variant X1	0.966994	2.08252e-05
MSTRG.34349.3	-1.52448	5.75717e-37	ncbi_100153830	MALT1	MALT1 paracaspase, transcript variant X1	0.97537	7.53757e-06
MSTRG.35165.7	-2.02095	8.9143e-07	ncbi_100153830	MALT1	MALT1 paracaspase, transcript variant X1	0.971757	1.21262e-05
MSTRG.35523.1	-2.65883	3.53527e-08	ncbi_100153830	MALT1	MALT1 paracaspase, transcript variant X1	0.963271	3.01628e-05
MSTRG.361.1	-4.15943	2.22578e-05	ncbi_100153830	MALT1	MALT1 paracaspase, transcript variant X1	0.953545	6.79781e-05
MSTRG.36163.1	-1.73697	0.000106248	ncbi_100153830	MALT1	MALT1 paracaspase, transcript variant X1	0.970801	1.36119e-05
MSTRG.36664.1	-2.14886	4.92106e-05	ncbi_100153830	MALT1	MALT1 paracaspase, transcript variant X1	0.974146	8.92096e-06
MSTRG.38395.1	-5.16065	0.000107579	ncbi_100153830	MALT1	MALT1 paracaspase, transcript variant X1	0.964832	2.59485e-05
MSTRG.38395.2	-1.96153	2.71817e-10	ncbi_100153830	MALT1	MALT1 paracaspase, transcript variant X1	0.966451	2.20369e-05
MSTRG.41861.3	-3.62986	0.000177805	ncbi_100153830	MALT1	MALT1 paracaspase, transcript variant X1	0.95164	7.80961e-05
MSTRG.43164.1	-5.63807	1.04908e-09	ncbi_100153830	MALT1	MALT1 paracaspase, transcript variant X1	0.979304	4.11529e-06
MSTRG.44679.2	-1.54374	3.18779e-12	ncbi_100153830	MALT1	MALT1 paracaspase, transcript variant X1	0.953367	6.88821e-05
MSTRG.45361.1	-2.54338	9.52393e-05	ncbi_100153830	MALT1	MALT1 paracaspase, transcript variant X1	0.965859	2.34162e-05
MSTRG.45402.1	4.04734	2.5826e-09	ncbi_100153830	MALT1	MALT1 paracaspase, transcript variant X1	-0.968258	1.81873e-05
MSTRG.45480.2	-1.87551	1.48612e-12	ncbi_100153830	MALT1	MALT1 paracaspase, transcript variant X1	0.976863	6.0646e-06
MSTRG.4566.1	-1.245	2.86525e-07	ncbi_100153830	MALT1	MALT1 paracaspase, transcript variant X1	0.964256	2.74521e-05
MSTRG.46469.2	-1.99932	1.30052e-15	ncbi_100153830	MALT1	MALT1 paracaspase, transcript variant X1	0.985967	1.06309e-06
MSTRG.46601.1	-1.80957	1.76929e-05	ncbi_100153830	MALT1	MALT1 paracaspase, transcript variant X1	0.962709	3.17916e-05
MSTRG.48253.1	-2.3406	5.65074e-24	ncbi_100153830	MALT1	MALT1 paracaspase, transcript variant X1	0.97486	8.09368e-06
MSTRG.48479.1	-1.36222	2.42305e-05	ncbi_100153830	MALT1	MALT1 paracaspase, transcript variant X1	0.964647	2.64244e-05
MSTRG.50627.1	-1.38714	1.2765e-09	ncbi_100153830	MALT1	MALT1 paracaspase, transcript variant X1	0.951465	7.90769e-05
MSTRG.50878.1	-1.80261	0.000106585	ncbi_100153830	MALT1	MALT1 paracaspase, transcript variant X1	0.96427	2.74129e-05
MSTRG.53021.5	-2.74496	3.17826e-07	ncbi_100153830	MALT1	MALT1 paracaspase, transcript variant X1	0.976309	6.58434e-06
MSTRG.53044.3	-3.29921	1.66391e-30	ncbi_100153830	MALT1	MALT1 paracaspase, transcript variant X1	0.979239	4.1599e-06
MSTRG.53091.1	-2.76275	9.4872e-06	ncbi_100153830	MALT1	MALT1 paracaspase, transcript variant X1	0.969944	1.50502e-05
MSTRG.53152.5	-3.7829	0.000288415	ncbi_100153830	MALT1	MALT1 paracaspase, transcript variant X1	0.993329	7.93056e-08
MSTRG.55990.1	-3.17171	2.75941e-19	ncbi_100153830	MALT1	MALT1 paracaspase, transcript variant X1	0.985354	1.23417e-06
MSTRG.56000.2	-2.53168	7.07385e-56	ncbi_100153830	MALT1	MALT1 paracaspase, transcript variant X1	0.970204	1.46027e-05
MSTRG.57220.3	-1.23502	3.00314e-07	ncbi_100153830	MALT1	MALT1 paracaspase, transcript variant X1	0.959969	4.06346e-05
MSTRG.57585.2	-2.95703	1.5275e-14	ncbi_100153830	MALT1	MALT1 paracaspase, transcript variant X1	0.982714	2.19841e-06
MSTRG.58666.4	-3.46298	1.25011e-10	ncbi_100153830	MALT1	MALT1 paracaspase, transcript variant X1	0.9579	4.83734e-05
MSTRG.61866.1	-4.12584	0.000846801	ncbi_100153830	MALT1	MALT1 paracaspase, transcript variant X1	0.9732	1.01071e-05
MSTRG.67653.3	-3.85915	4.35767e-23	ncbi_100153830	MALT1	MALT1 paracaspase, transcript variant X1	0.987911	6.32036e-07
MSTRG.67843.3	-1.34292	3.00987e-29	ncbi_100153830	MALT1	MALT1 paracaspase, transcript variant X1	0.976957	5.97934e-06
MSTRG.68354.1	-1.33816	2.61412e-14	ncbi_100153830	MALT1	MALT1 paracaspase, transcript variant X1	0.965725	2.37365e-05
MSTRG.68563.1	-1.9937	0.00143673	ncbi_100153830	MALT1	MALT1 paracaspase, transcript variant X1	0.957992	4.80113e-05
MSTRG.7059.4	1.04108	3.83375e-57	ncbi_100153830	MALT1	MALT1 paracaspase, transcript variant X1	-0.960572	3.85551e-05
MSTRG.7140.1	-3.36213	0.0148933	ncbi_100153830	MALT1	MALT1 paracaspase, transcript variant X1	0.955538	5.84238e-05
MSTRG.7200.11	-10.2644	0.0130505	ncbi_100153830	MALT1	MALT1 paracaspase, transcript variant X1	0.987105	7.91698e-07
MSTRG.8085.1	-2.57894	0.00572311	ncbi_100153830	MALT1	MALT1 paracaspase, transcript variant X1	0.964207	2.75824e-05
MSTRG.8949.1	-1.22449	0.0188275	ncbi_100153830	MALT1	MALT1 paracaspase, transcript variant X1	0.9686	1.7517e-05
XR_001298513.2	-2.80735	0.0197094	ncbi_100153830	MALT1	MALT1 paracaspase, transcript variant X1	0.975777	7.11299e-06
XR_001302077.2	-4.1078	7.35634e-05	ncbi_100153830	MALT1	MALT1 paracaspase, transcript variant X1	0.987426	7.25043e-07
XR_001303053.2	-2.45444	9.4765e-07	ncbi_100153830	MALT1	MALT1 paracaspase, transcript variant X1	0.973135	1.01934e-05
XR_001303830.2	-4.48727	0.00463226	ncbi_100153830	MALT1	MALT1 paracaspase, transcript variant X1	0.980203	3.52593e-06
XR_001304151.2	-4.30144	1.75706e-05	ncbi_100153830	MALT1	MALT1 paracaspase, transcript variant X1	0.979564	3.93795e-06
XR_001308431.2	-3.81629	0.0082369	ncbi_100153830	MALT1	MALT1 paracaspase, transcript variant X1	0.969825	1.52571e-05
XR_002335923.1	-2.48602	2.27488e-33	ncbi_100153830	MALT1	MALT1 paracaspase, transcript variant X1	0.978584	4.63493e-06
XR_002335925.1	-11.5035	0.000421012	ncbi_100153830	MALT1	MALT1 paracaspase, transcript variant X1	0.954414	6.36872e-05
XR_002336086.1	-3.51602	5.05111e-20	ncbi_100153830	MALT1	MALT1 paracaspase, transcript variant X1	0.97778	5.26864e-06
XR_002337073.1	-8.09452	0.000765578	ncbi_100153830	MALT1	MALT1 paracaspase, transcript variant X1	0.984491	1.5066e-06
XR_002337077.1	-8.09452	0.0061259	ncbi_100153830	MALT1	MALT1 paracaspase, transcript variant X1	0.969311	1.61786e-05
XR_002337152.1	-8.35168	0.00858342	ncbi_100153830	MALT1	MALT1 paracaspase, transcript variant X1	0.979053	4.29153e-06
XR_002337195.1	-1.84545	2.83288e-11	ncbi_100153830	MALT1	MALT1 paracaspase, transcript variant X1	0.989383	4.01868e-07
XR_002337413.1	-2.44815	0.00388718	ncbi_100153830	MALT1	MALT1 paracaspase, transcript variant X1	0.967693	1.93361e-05
XR_002337463.1	-3.71049	0.0117475	ncbi_100153830	MALT1	MALT1 paracaspase, transcript variant X1	0.956527	5.4052e-05
XR_002337729.1	-3.76618	2.29924e-05	ncbi_100153830	MALT1	MALT1 paracaspase, transcript variant X1	0.975041	7.89306e-06
XR_002338068.1	-3.98793	0.0230051	ncbi_100153830	MALT1	MALT1 paracaspase, transcript variant X1	0.972403	1.11899e-05
XR_002338550.1	2.33492	4.09835e-20	ncbi_100153830	MALT1	MALT1 paracaspase, transcript variant X1	-0.951792	7.72561e-05
XR_002338711.1	-3.5025	0.0416134	ncbi_100153830	MALT1	MALT1 paracaspase, transcript variant X1	0.958676	4.53584e-05
XR_002338840.1	-3.42728	0.000337687	ncbi_100153830	MALT1	MALT1 paracaspase, transcript variant X1	0.957041	5.1875e-05
XR_002339036.1	-3.29866	0.000713254	ncbi_100153830	MALT1	MALT1 paracaspase, transcript variant X1	0.955733	5.75415e-05
XR_002339231.1	-7.1964	0.0035014	ncbi_100153830	MALT1	MALT1 paracaspase, transcript variant X1	0.956652	5.35141e-05
XR_002339552.1	-2.39232	0.0473452	ncbi_100153830	MALT1	MALT1 paracaspase, transcript variant X1	0.979092	4.26357e-06
XR_002340151.1	-8.69116	0.00042379	ncbi_100153830	MALT1	MALT1 paracaspase, transcript variant X1	0.961424	3.57489e-05
XR_002340612.1	-1.8632	0.00371743	ncbi_100153830	MALT1	MALT1 paracaspase, transcript variant X1	0.955005	6.08758e-05
XR_002340613.1	-3.1569	3.61492e-08	ncbi_100153830	MALT1	MALT1 paracaspase, transcript variant X1	0.976014	6.87406e-06
XR_002340667.1	-4.49185	0.0113736	ncbi_100153830	MALT1	MALT1 paracaspase, transcript variant X1	0.959132	4.36523e-05
XR_002340668.1	-4.49185	0.0113736	ncbi_100153830	MALT1	MALT1 paracaspase, transcript variant X1	0.959132	4.36523e-05
XR_002340840.1	-2.90438	7.84178e-35	ncbi_100153830	MALT1	MALT1 paracaspase, transcript variant X1	0.978922	4.38558e-06
XR_002340863.1	-3.61471	0.0493303	ncbi_100153830	MALT1	MALT1 paracaspase, transcript variant X1	0.970235	1.45502e-05
XR_002341137.1	-9.64985	0.000323562	ncbi_100153830	MALT1	MALT1 paracaspase, transcript variant X1	0.970041	1.48818e-05
XR_002341460.1	-12.3627	1.84392e-07	ncbi_100153830	MALT1	MALT1 paracaspase, transcript variant X1	0.991935	1.53924e-07
XR_002341919.1	-3.23133	0.00116181	ncbi_100153830	MALT1	MALT1 paracaspase, transcript variant X1	0.97804	5.05748e-06
XR_002342235.1	-1.90367	2.22098e-05	ncbi_100153830	MALT1	MALT1 paracaspase, transcript variant X1	0.96943	1.59614e-05
XR_002342528.1	-10.9144	0.000317605	ncbi_100153830	MALT1	MALT1 paracaspase, transcript variant X1	0.988836	4.78853e-07
XR_002342749.1	-7.78136	0.00110097	ncbi_100153830	MALT1	MALT1 paracaspase, transcript variant X1	0.985286	1.25424e-06
XR_002342824.1	-2.95693	0.0112137	ncbi_100153830	MALT1	MALT1 paracaspase, transcript variant X1	0.959532	4.21902e-05
XR_002342869.1	-2.65605	0.00063658	ncbi_100153830	MALT1	MALT1 paracaspase, transcript variant X1	0.986381	9.57852e-07
XR_002343457.1	-3.1375	1.83558e-06	ncbi_100153830	MALT1	MALT1 paracaspase, transcript variant X1	0.965201	2.50168e-05
XR_002343519.1	-7.56986	0.00566071	ncbi_100153830	MALT1	MALT1 paracaspase, transcript variant X1	0.983346	1.93104e-06
XR_002343843.1	-2.79874	0.00777614	ncbi_100153830	MALT1	MALT1 paracaspase, transcript variant X1	0.954945	6.11592e-05
XR_002343865.1	-8.26053	0.000232241	ncbi_100153830	MALT1	MALT1 paracaspase, transcript variant X1	0.988483	5.3382e-07
XR_002343957.1	-8.45121	0.0123218	ncbi_100153830	MALT1	MALT1 paracaspase, transcript variant X1	0.951365	7.96411e-05
XR_002344136.1	-2.37084	1.22036e-06	ncbi_100153830	MALT1	MALT1 paracaspase, transcript variant X1	0.952718	7.22508e-05
XR_002344171.1	-3.61005	0.0135156	ncbi_100153830	MALT1	MALT1 paracaspase, transcript variant X1	0.95866	4.54212e-05
XR_002344591.1	-7.90689	0.0111811	ncbi_100153830	MALT1	MALT1 paracaspase, transcript variant X1	0.98558	1.16897e-06
XR_002344637.1	-4.18774	9.39784e-28	ncbi_100153830	MALT1	MALT1 paracaspase, transcript variant X1	0.986094	1.03016e-06
XR_002344718.1	-4.02718	0.0108877	ncbi_100153830	MALT1	MALT1 paracaspase, transcript variant X1	0.960909	3.74265e-05
XR_002344843.1	-7.35168	0.00652392	ncbi_100153830	MALT1	MALT1 paracaspase, transcript variant X1	0.968387	1.79318e-05
XR_002344864.1	-8.95613	0.000932979	ncbi_100153830	MALT1	MALT1 paracaspase, transcript variant X1	0.953249	6.94843e-05
XR_002344877.1	-8.98489	0.00343066	ncbi_100153830	MALT1	MALT1 paracaspase, transcript variant X1	0.956146	5.57087e-05
XR_002345632.1	-1.85144	0.000131173	ncbi_100153830	MALT1	MALT1 paracaspase, transcript variant X1	0.96438	2.7123e-05
XR_002346023.1	-9.39518	1.24117e-06	ncbi_100153830	MALT1	MALT1 paracaspase, transcript variant X1	0.977576	5.43937e-06
XR_002346229.1	-9.43741	0.019071	ncbi_100153830	MALT1	MALT1 paracaspase, transcript variant X1	0.965164	2.51085e-05
XR_002346631.1	-8.05889	0.0130468	ncbi_100153830	MALT1	MALT1 paracaspase, transcript variant X1	0.961874	3.43241e-05
XR_298185.3	-3.23589	0.000376831	ncbi_100153830	MALT1	MALT1 paracaspase, transcript variant X1	0.950378	8.53602e-05
XR_300534.3	-2.71593	0.00733284	ncbi_100153830	MALT1	MALT1 paracaspase, transcript variant X1	0.950062	8.72492e-05
XR_302627.3	-3.922	0.0323475	ncbi_100153830	MALT1	MALT1 paracaspase, transcript variant X1	0.960862	3.75836e-05
XR_304343.3	-3.35923	0.027412	ncbi_100153830	MALT1	MALT1 paracaspase, transcript variant X1	0.961046	3.69743e-05
XR_309131.3	-10.3916	0.0227657	ncbi_100153830	MALT1	MALT1 paracaspase, transcript variant X1	0.959876	4.09619e-05
MSTRG.1065.1	-1.13376	3.13807e-44	ncbi_100153847	ASXL1	additional sex combs like 1, transcriptional regulator, transcript variant X1	0.960813	3.77457e-05
MSTRG.11484.12	-3.04743	9.59448e-15	ncbi_100153946	CEBPD	CCAAT/enhancer binding protein delta	0.972256	1.13991e-05
MSTRG.12089.3	-3.75702	1.96363e-06	ncbi_100153946	CEBPD	CCAAT/enhancer binding protein delta	0.975775	7.11512e-06
MSTRG.12991.2	-1.62396	2.10575e-07	ncbi_100153946	CEBPD	CCAAT/enhancer binding protein delta	0.955935	5.66394e-05
MSTRG.13509.1	5.05408	1.83474e-10	ncbi_100153946	CEBPD	CCAAT/enhancer binding protein delta	-0.951283	8.01059e-05
MSTRG.13616.7	-3.558	0.000568474	ncbi_100153946	CEBPD	CCAAT/enhancer binding protein delta	0.98125	2.91821e-06
MSTRG.13755.8	-2.09637	0.00074952	ncbi_100153946	CEBPD	CCAAT/enhancer binding protein delta	0.971504	1.25084e-05
MSTRG.14800.2	-1.98633	0.00253951	ncbi_100153946	CEBPD	CCAAT/enhancer binding protein delta	0.956763	5.30426e-05
MSTRG.15435.1	-2.50168	1.8233e-05	ncbi_100153946	CEBPD	CCAAT/enhancer binding protein delta	0.964156	2.77181e-05
MSTRG.15987.1	-1.73264	2.77014e-12	ncbi_100153946	CEBPD	CCAAT/enhancer binding protein delta	0.995992	1.33695e-08
MSTRG.16083.2	-1.21396	9.34013e-12	ncbi_100153946	CEBPD	CCAAT/enhancer binding protein delta	0.964946	2.56577e-05
MSTRG.16083.4	-2.58684	9.36098e-109	ncbi_100153946	CEBPD	CCAAT/enhancer binding protein delta	0.997928	1.33069e-09
MSTRG.17524.1	-1.69608	1.22242e-15	ncbi_100153946	CEBPD	CCAAT/enhancer binding protein delta	0.976829	6.09566e-06
MSTRG.17875.3	-3.85561	0.000199023	ncbi_100153946	CEBPD	CCAAT/enhancer binding protein delta	0.977517	5.48887e-06
MSTRG.18068.2	-1.92791	0.000499709	ncbi_100153946	CEBPD	CCAAT/enhancer binding protein delta	0.965779	2.36059e-05
MSTRG.18156.1	-1.39091	4.02615e-05	ncbi_100153946	CEBPD	CCAAT/enhancer binding protein delta	0.957875	4.84742e-05
MSTRG.1838.18	1.85351	4.35324e-27	ncbi_100153946	CEBPD	CCAAT/enhancer binding protein delta	-0.965142	2.51645e-05
MSTRG.18488.1	-2.57129	0.000182922	ncbi_100153946	CEBPD	CCAAT/enhancer binding protein delta	0.974189	8.87e-06
MSTRG.19229.7	-2.99196	5.28796e-23	ncbi_100153946	CEBPD	CCAAT/enhancer binding protein delta	0.99333	7.92746e-08
MSTRG.19229.8	-3.13914	4.876e-06	ncbi_100153946	CEBPD	CCAAT/enhancer binding protein delta	0.963202	3.03573e-05
MSTRG.25419.1	-2.32448	1.54831e-06	ncbi_100153946	CEBPD	CCAAT/enhancer binding protein delta	0.978771	4.49538e-06
MSTRG.25677.3	-1.7779	2.68945e-10	ncbi_100153946	CEBPD	CCAAT/enhancer binding protein delta	0.955359	5.92397e-05
MSTRG.26245.1	-3.52356	1.83474e-10	ncbi_100153946	CEBPD	CCAAT/enhancer binding protein delta	0.990088	3.16119e-07
MSTRG.28254.2	-4.57258	2.08752e-05	ncbi_100153946	CEBPD	CCAAT/enhancer binding protein delta	0.988049	6.07221e-07
MSTRG.28463.1	-2.0167	0.00181327	ncbi_100153946	CEBPD	CCAAT/enhancer binding protein delta	0.957273	5.09108e-05
MSTRG.29553.1	-3.5297	0.0117475	ncbi_100153946	CEBPD	CCAAT/enhancer binding protein delta	0.968058	1.85881e-05
MSTRG.30548.1	-2.67894	0.0256136	ncbi_100153946	CEBPD	CCAAT/enhancer binding protein delta	0.96027	3.9589e-05
MSTRG.31590.2	-2.44536	6.49954e-10	ncbi_100153946	CEBPD	CCAAT/enhancer binding protein delta	0.988032	6.10336e-07
MSTRG.31870.1	-2.35107	8.77417e-06	ncbi_100153946	CEBPD	CCAAT/enhancer binding protein delta	0.966605	2.16895e-05
MSTRG.31870.2	-3.40762	2.43114e-11	ncbi_100153946	CEBPD	CCAAT/enhancer binding protein delta	0.983725	1.78222e-06
MSTRG.32510.3	-5.70695	2.71817e-10	ncbi_100153946	CEBPD	CCAAT/enhancer binding protein delta	0.99628	1.02975e-08
MSTRG.32510.4	-1.60034	5.71256e-06	ncbi_100153946	CEBPD	CCAAT/enhancer binding protein delta	0.964424	2.7007e-05
MSTRG.34349.2	-2.02501	1.0267e-61	ncbi_100153946	CEBPD	CCAAT/enhancer binding protein delta	0.985371	1.22921e-06
MSTRG.34349.3	-1.52448	5.75717e-37	ncbi_100153946	CEBPD	CCAAT/enhancer binding protein delta	0.98886	4.75208e-07
MSTRG.35165.7	-2.02095	8.9143e-07	ncbi_100153946	CEBPD	CCAAT/enhancer binding protein delta	0.980073	3.60691e-06
MSTRG.35523.1	-2.65883	3.53527e-08	ncbi_100153946	CEBPD	CCAAT/enhancer binding protein delta	0.981428	2.82296e-06
MSTRG.36163.1	-1.73697	0.000106248	ncbi_100153946	CEBPD	CCAAT/enhancer binding protein delta	0.982794	2.16329e-06
MSTRG.36664.1	-2.14886	4.92106e-05	ncbi_100153946	CEBPD	CCAAT/enhancer binding protein delta	0.976102	6.78663e-06
MSTRG.38391.1	-1.8861	4.04269e-10	ncbi_100153946	CEBPD	CCAAT/enhancer binding protein delta	0.958668	4.53896e-05
MSTRG.38395.1	-5.16065	0.000107579	ncbi_100153946	CEBPD	CCAAT/enhancer binding protein delta	0.959563	4.2079e-05
MSTRG.38395.2	-1.96153	2.71817e-10	ncbi_100153946	CEBPD	CCAAT/enhancer binding protein delta	0.967377	1.99999e-05
MSTRG.39167.3	-1.66213	0.000189827	ncbi_100153946	CEBPD	CCAAT/enhancer binding protein delta	0.953005	7.07482e-05
MSTRG.41861.3	-3.62986	0.000177805	ncbi_100153946	CEBPD	CCAAT/enhancer binding protein delta	0.95139	7.95001e-05
MSTRG.43164.1	-5.63807	1.04908e-09	ncbi_100153946	CEBPD	CCAAT/enhancer binding protein delta	0.994035	5.36578e-08
MSTRG.44575.1	1.73953	2.56886e-65	ncbi_100153946	CEBPD	CCAAT/enhancer binding protein delta	-0.964056	2.7986e-05
MSTRG.45361.1	-2.54338	9.52393e-05	ncbi_100153946	CEBPD	CCAAT/enhancer binding protein delta	0.982861	2.13412e-06
MSTRG.45402.1	4.04734	2.5826e-09	ncbi_100153946	CEBPD	CCAAT/enhancer binding protein delta	-0.976666	6.2461e-06
MSTRG.45480.2	-1.87551	1.48612e-12	ncbi_100153946	CEBPD	CCAAT/enhancer binding protein delta	0.979974	3.66953e-06
MSTRG.4566.1	-1.245	2.86525e-07	ncbi_100153946	CEBPD	CCAAT/enhancer binding protein delta	0.967298	2.01674e-05
MSTRG.46469.2	-1.99932	1.30052e-15	ncbi_100153946	CEBPD	CCAAT/enhancer binding protein delta	0.987818	6.49138e-07
MSTRG.46601.1	-1.80957	1.76929e-05	ncbi_100153946	CEBPD	CCAAT/enhancer binding protein delta	0.954871	6.15048e-05
MSTRG.46743.6	-2.09863	0.000214856	ncbi_100153946	CEBPD	CCAAT/enhancer binding protein delta	0.960639	3.83302e-05
MSTRG.48253.1	-2.3406	5.65074e-24	ncbi_100153946	CEBPD	CCAAT/enhancer binding protein delta	0.985231	1.27059e-06
MSTRG.48479.1	-1.36222	2.42305e-05	ncbi_100153946	CEBPD	CCAAT/enhancer binding protein delta	0.975976	6.9122e-06
MSTRG.48996.1	-1.45943	1.28763e-10	ncbi_100153946	CEBPD	CCAAT/enhancer binding protein delta	0.966361	2.22438e-05
MSTRG.50627.1	-1.38714	1.2765e-09	ncbi_100153946	CEBPD	CCAAT/enhancer binding protein delta	0.959221	4.33231e-05
MSTRG.50878.1	-1.80261	0.000106585	ncbi_100153946	CEBPD	CCAAT/enhancer binding protein delta	0.971979	1.1799e-05
MSTRG.53021.5	-2.74496	3.17826e-07	ncbi_100153946	CEBPD	CCAAT/enhancer binding protein delta	0.987982	6.19308e-07
MSTRG.53044.3	-3.29921	1.66391e-30	ncbi_100153946	CEBPD	CCAAT/enhancer binding protein delta	0.993225	8.37085e-08
MSTRG.53091.1	-2.76275	9.4872e-06	ncbi_100153946	CEBPD	CCAAT/enhancer binding protein delta	0.983334	1.93581e-06
MSTRG.53152.5	-3.7829	0.000288415	ncbi_100153946	CEBPD	CCAAT/enhancer binding protein delta	0.982115	2.4754e-06
MSTRG.55335.1	3.06755	4.16868e-15	ncbi_100153946	CEBPD	CCAAT/enhancer binding protein delta	-0.958986	4.41945e-05
MSTRG.55990.1	-3.17171	2.75941e-19	ncbi_100153946	CEBPD	CCAAT/enhancer binding protein delta	0.994286	4.61718e-08
MSTRG.56000.2	-2.53168	7.07385e-56	ncbi_100153946	CEBPD	CCAAT/enhancer binding protein delta	0.988833	4.79277e-07
MSTRG.57220.3	-1.23502	3.00314e-07	ncbi_100153946	CEBPD	CCAAT/enhancer binding protein delta	0.969913	1.51039e-05
MSTRG.57585.2	-2.95703	1.5275e-14	ncbi_100153946	CEBPD	CCAAT/enhancer binding protein delta	0.990491	2.73564e-07
MSTRG.58666.4	-3.46298	1.25011e-10	ncbi_100153946	CEBPD	CCAAT/enhancer binding protein delta	0.974564	8.42958e-06
MSTRG.60944.2	-1.45355	0.00101856	ncbi_100153946	CEBPD	CCAAT/enhancer binding protein delta	0.951345	7.97556e-05
MSTRG.61866.1	-4.12584	0.000846801	ncbi_100153946	CEBPD	CCAAT/enhancer binding protein delta	0.973833	9.30151e-06
MSTRG.63434.4	-2.27742	0.0177115	ncbi_100153946	CEBPD	CCAAT/enhancer binding protein delta	0.950757	8.31319e-05
MSTRG.66051.4	-2.19556	1.68102e-07	ncbi_100153946	CEBPD	CCAAT/enhancer binding protein delta	0.967444	1.98568e-05
MSTRG.67653.3	-3.85915	4.35767e-23	ncbi_100153946	CEBPD	CCAAT/enhancer binding protein delta	0.998561	3.71457e-10
MSTRG.67843.3	-1.34292	3.00987e-29	ncbi_100153946	CEBPD	CCAAT/enhancer binding protein delta	0.969569	1.5711e-05
MSTRG.6817.1	-1.16538	2.26817e-05	ncbi_100153946	CEBPD	CCAAT/enhancer binding protein delta	0.959008	4.41115e-05
MSTRG.68354.1	-1.33816	2.61412e-14	ncbi_100153946	CEBPD	CCAAT/enhancer binding protein delta	0.970859	1.35184e-05
MSTRG.68563.1	-1.9937	0.00143673	ncbi_100153946	CEBPD	CCAAT/enhancer binding protein delta	0.97832	4.8366e-06
MSTRG.7059.4	1.04108	3.83375e-57	ncbi_100153946	CEBPD	CCAAT/enhancer binding protein delta	-0.971941	1.18551e-05
MSTRG.7140.1	-3.36213	0.0148933	ncbi_100153946	CEBPD	CCAAT/enhancer binding protein delta	0.979883	3.72777e-06
MSTRG.7200.11	-10.2644	0.0130505	ncbi_100153946	CEBPD	CCAAT/enhancer binding protein delta	0.991318	1.99076e-07
MSTRG.8085.1	-2.57894	0.00572311	ncbi_100153946	CEBPD	CCAAT/enhancer binding protein delta	0.975076	7.85473e-06
MSTRG.8949.1	-1.22449	0.0188275	ncbi_100153946	CEBPD	CCAAT/enhancer binding protein delta	0.95577	5.73735e-05
MSTRG.9821.1	-1.39773	1.48551e-06	ncbi_100153946	CEBPD	CCAAT/enhancer binding protein delta	0.955572	5.82695e-05
XR_001298513.2	-2.80735	0.0197094	ncbi_100153946	CEBPD	CCAAT/enhancer binding protein delta	0.97021	1.45923e-05
XR_001301839.2	-9.16323	5.64604e-06	ncbi_100153946	CEBPD	CCAAT/enhancer binding protein delta	0.962545	3.22768e-05
XR_001302077.2	-4.1078	7.35634e-05	ncbi_100153946	CEBPD	CCAAT/enhancer binding protein delta	0.987859	6.41602e-07
XR_001303053.2	-2.45444	9.4765e-07	ncbi_100153946	CEBPD	CCAAT/enhancer binding protein delta	0.973917	9.19896e-06
XR_001303830.2	-4.48727	0.00463226	ncbi_100153946	CEBPD	CCAAT/enhancer binding protein delta	0.975538	7.35973e-06
XR_001304151.2	-4.30144	1.75706e-05	ncbi_100153946	CEBPD	CCAAT/enhancer binding protein delta	0.982834	2.14569e-06
XR_001304374.2	-2.6187	0.00660061	ncbi_100153946	CEBPD	CCAAT/enhancer binding protein delta	0.96276	3.16397e-05
XR_001304469.2	-8.55714	0.0453084	ncbi_100153946	CEBPD	CCAAT/enhancer binding protein delta	0.953898	6.62093e-05
XR_001308431.2	-3.81629	0.0082369	ncbi_100153946	CEBPD	CCAAT/enhancer binding protein delta	0.981483	2.79353e-06
XR_002335923.1	-2.48602	2.27488e-33	ncbi_100153946	CEBPD	CCAAT/enhancer binding protein delta	0.994342	4.46252e-08
XR_002335925.1	-11.5035	0.000421012	ncbi_100153946	CEBPD	CCAAT/enhancer binding protein delta	0.968611	1.74964e-05
XR_002336086.1	-3.51602	5.05111e-20	ncbi_100153946	CEBPD	CCAAT/enhancer binding protein delta	0.991809	1.62494e-07
XR_002336517.1	-2.59521	0.000716304	ncbi_100153946	CEBPD	CCAAT/enhancer binding protein delta	0.965163	2.51107e-05
XR_002336638.1	-7.38082	0.0333284	ncbi_100153946	CEBPD	CCAAT/enhancer binding protein delta	0.957311	5.07559e-05
XR_002336866.1	-3.43463	0.0412023	ncbi_100153946	CEBPD	CCAAT/enhancer binding protein delta	0.958837	4.4752e-05
XR_002337073.1	-8.09452	0.000765578	ncbi_100153946	CEBPD	CCAAT/enhancer binding protein delta	0.990001	3.25943e-07
XR_002337077.1	-8.09452	0.0061259	ncbi_100153946	CEBPD	CCAAT/enhancer binding protein delta	0.969697	1.54843e-05
XR_002337152.1	-8.35168	0.00858342	ncbi_100153946	CEBPD	CCAAT/enhancer binding protein delta	0.978982	4.34242e-06
XR_002337195.1	-1.84545	2.83288e-11	ncbi_100153946	CEBPD	CCAAT/enhancer binding protein delta	0.990325	2.90567e-07
XR_002337363.1	-4.32193	0.00852547	ncbi_100153946	CEBPD	CCAAT/enhancer binding protein delta	0.958705	4.5251e-05
XR_002337413.1	-2.44815	0.00388718	ncbi_100153946	CEBPD	CCAAT/enhancer binding protein delta	0.975696	7.19608e-06
XR_002337463.1	-3.71049	0.0117475	ncbi_100153946	CEBPD	CCAAT/enhancer binding protein delta	0.966222	2.25631e-05
XR_002337729.1	-3.76618	2.29924e-05	ncbi_100153946	CEBPD	CCAAT/enhancer binding protein delta	0.99215	1.40019e-07
XR_002338068.1	-3.98793	0.0230051	ncbi_100153946	CEBPD	CCAAT/enhancer binding protein delta	0.987762	6.59688e-07
XR_002338550.1	2.33492	4.09835e-20	ncbi_100153946	CEBPD	CCAAT/enhancer binding protein delta	-0.96618	2.266e-05
XR_002338711.1	-3.5025	0.0416134	ncbi_100153946	CEBPD	CCAAT/enhancer binding protein delta	0.970723	1.37393e-05
XR_002338840.1	-3.42728	0.000337687	ncbi_100153946	CEBPD	CCAAT/enhancer binding protein delta	0.967939	1.883e-05
XR_002338913.1	-8.35168	0.0127749	ncbi_100153946	CEBPD	CCAAT/enhancer binding protein delta	0.961394	3.58434e-05
XR_002339036.1	-3.29866	0.000713254	ncbi_100153946	CEBPD	CCAAT/enhancer binding protein delta	0.956102	5.59011e-05
XR_002339231.1	-7.1964	0.0035014	ncbi_100153946	CEBPD	CCAAT/enhancer binding protein delta	0.967617	1.94933e-05
XR_002339552.1	-2.39232	0.0473452	ncbi_100153946	CEBPD	CCAAT/enhancer binding protein delta	0.972146	1.15565e-05
XR_002340151.1	-8.69116	0.00042379	ncbi_100153946	CEBPD	CCAAT/enhancer binding protein delta	0.952038	7.58991e-05
XR_002340612.1	-1.8632	0.00371743	ncbi_100153946	CEBPD	CCAAT/enhancer binding protein delta	0.959886	4.09258e-05
XR_002340613.1	-3.1569	3.61492e-08	ncbi_100153946	CEBPD	CCAAT/enhancer binding protein delta	0.991273	2.02701e-07
XR_002340667.1	-4.49185	0.0113736	ncbi_100153946	CEBPD	CCAAT/enhancer binding protein delta	0.951038	8.15083e-05
XR_002340668.1	-4.49185	0.0113736	ncbi_100153946	CEBPD	CCAAT/enhancer binding protein delta	0.951038	8.15083e-05
XR_002340840.1	-2.90438	7.84178e-35	ncbi_100153946	CEBPD	CCAAT/enhancer binding protein delta	0.993632	6.74182e-08
XR_002340863.1	-3.61471	0.0493303	ncbi_100153946	CEBPD	CCAAT/enhancer binding protein delta	0.976827	6.09784e-06
XR_002341137.1	-9.64985	0.000323562	ncbi_100153946	CEBPD	CCAAT/enhancer binding protein delta	0.975446	7.45649e-06
XR_002341460.1	-12.3627	1.84392e-07	ncbi_100153946	CEBPD	CCAAT/enhancer binding protein delta	0.990771	2.46456e-07
XR_002341919.1	-3.23133	0.00116181	ncbi_100153946	CEBPD	CCAAT/enhancer binding protein delta	0.983717	1.78545e-06
XR_002342235.1	-1.90367	2.22098e-05	ncbi_100153946	CEBPD	CCAAT/enhancer binding protein delta	0.962175	3.33965e-05
XR_002342528.1	-10.9144	0.000317605	ncbi_100153946	CEBPD	CCAAT/enhancer binding protein delta	0.996132	1.18113e-08
XR_002342741.1	-1.34294	7.1003e-07	ncbi_100153946	CEBPD	CCAAT/enhancer binding protein delta	0.959897	4.08888e-05
XR_002342749.1	-7.78136	0.00110097	ncbi_100153946	CEBPD	CCAAT/enhancer binding protein delta	0.995656	1.77188e-08
XR_002342824.1	-2.95693	0.0112137	ncbi_100153946	CEBPD	CCAAT/enhancer binding protein delta	0.977564	5.44961e-06
XR_002342869.1	-2.65605	0.00063658	ncbi_100153946	CEBPD	CCAAT/enhancer binding protein delta	0.981184	2.95413e-06
XR_002343457.1	-3.1375	1.83558e-06	ncbi_100153946	CEBPD	CCAAT/enhancer binding protein delta	0.981769	2.64621e-06
XR_002343519.1	-7.56986	0.00566071	ncbi_100153946	CEBPD	CCAAT/enhancer binding protein delta	0.990021	3.23722e-07
XR_002343843.1	-2.79874	0.00777614	ncbi_100153946	CEBPD	CCAAT/enhancer binding protein delta	0.96374	2.88476e-05
XR_002343865.1	-8.26053	0.000232241	ncbi_100153946	CEBPD	CCAAT/enhancer binding protein delta	0.987516	7.07151e-07
XR_002343957.1	-8.45121	0.0123218	ncbi_100153946	CEBPD	CCAAT/enhancer binding protein delta	0.971167	1.30283e-05
XR_002344136.1	-2.37084	1.22036e-06	ncbi_100153946	CEBPD	CCAAT/enhancer binding protein delta	0.970819	1.3583e-05
XR_002344591.1	-7.90689	0.0111811	ncbi_100153946	CEBPD	CCAAT/enhancer binding protein delta	0.996086	1.23034e-08
XR_002344637.1	-4.18774	9.39784e-28	ncbi_100153946	CEBPD	CCAAT/enhancer binding protein delta	0.998003	1.16958e-09
XR_002344718.1	-4.02718	0.0108877	ncbi_100153946	CEBPD	CCAAT/enhancer binding protein delta	0.973188	1.01226e-05
XR_002344843.1	-7.35168	0.00652392	ncbi_100153946	CEBPD	CCAAT/enhancer binding protein delta	0.981972	2.54508e-06
XR_002345504.1	-1.23847	0.000775037	ncbi_100153946	CEBPD	CCAAT/enhancer binding protein delta	0.962599	3.2116e-05
XR_002345632.1	-1.85144	0.000131173	ncbi_100153946	CEBPD	CCAAT/enhancer binding protein delta	0.979878	3.731e-06
XR_002346023.1	-9.39518	1.24117e-06	ncbi_100153946	CEBPD	CCAAT/enhancer binding protein delta	0.977742	5.30041e-06
XR_002346229.1	-9.43741	0.019071	ncbi_100153946	CEBPD	CCAAT/enhancer binding protein delta	0.97766	5.36858e-06
XR_299046.2	-9.84549	0.00185395	ncbi_100153946	CEBPD	CCAAT/enhancer binding protein delta	0.954031	6.55531e-05
XR_300534.3	-2.71593	0.00733284	ncbi_100153946	CEBPD	CCAAT/enhancer binding protein delta	0.960288	3.95259e-05
XR_304343.3	-3.35923	0.027412	ncbi_100153946	CEBPD	CCAAT/enhancer binding protein delta	0.956091	5.59482e-05
XR_309131.3	-10.3916	0.0227657	ncbi_100153946	CEBPD	CCAAT/enhancer binding protein delta	0.978811	4.46646e-06
MSTRG.1065.1	-1.13376	3.13807e-44	ncbi_100153948	PARP14	poly(ADP-ribose) polymerase family member 14, transcript variant X1	0.951697	7.77806e-05
MSTRG.12439.2	4.59655	1.2482e-195	ncbi_100154248	IFIT3	interferon induced protein with tetratricopeptide repeats 3	0.956023	5.62473e-05
MSTRG.12815.1	3.5033	3.99985e-15	ncbi_100154248	IFIT3	interferon induced protein with tetratricopeptide repeats 3	0.987908	6.32671e-07
MSTRG.20505.1	3.24598	9.25347e-36	ncbi_100154248	IFIT3	interferon induced protein with tetratricopeptide repeats 3	0.985834	1.09884e-06
MSTRG.28498.2	1.77349	1.66875e-28	ncbi_100154248	IFIT3	interferon induced protein with tetratricopeptide repeats 3	0.95231	7.44261e-05
MSTRG.3941.8	2.2385	1.73355e-28	ncbi_100154248	IFIT3	interferon induced protein with tetratricopeptide repeats 3	0.980354	3.43309e-06
MSTRG.41274.1	3.27645	8.52409e-10	ncbi_100154248	IFIT3	interferon induced protein with tetratricopeptide repeats 3	0.96485	2.59031e-05
MSTRG.42395.1	4.41396	2.80946e-10	ncbi_100154248	IFIT3	interferon induced protein with tetratricopeptide repeats 3	0.953694	6.72267e-05
MSTRG.52004.1	4.60344	5.74894e-09	ncbi_100154248	IFIT3	interferon induced protein with tetratricopeptide repeats 3	0.951947	7.64005e-05
MSTRG.52364.1	4.46418	4.49356e-45	ncbi_100154248	IFIT3	interferon induced protein with tetratricopeptide repeats 3	0.956614	5.36767e-05
MSTRG.63521.1	1.06651	1.81362e-07	ncbi_100154248	IFIT3	interferon induced protein with tetratricopeptide repeats 3	0.959976	4.06091e-05
XR_001306517.2	1.05134	4.84327e-39	ncbi_100154248	IFIT3	interferon induced protein with tetratricopeptide repeats 3	0.954949	6.11391e-05
XR_002336616.1	-1.32639	9.54349e-08	ncbi_100154248	IFIT3	interferon induced protein with tetratricopeptide repeats 3	-0.953962	6.58916e-05
XR_002344150.1	2.50057	2.43114e-11	ncbi_100154248	IFIT3	interferon induced protein with tetratricopeptide repeats 3	0.957121	5.15419e-05
XR_002344952.1	2.86301	4.48879e-06	ncbi_100154248	IFIT3	interferon induced protein with tetratricopeptide repeats 3	0.972246	1.14134e-05
MSTRG.50655.1	2.01533	0.0145313	ncbi_100154258	PHEX	phosphate regulating endopeptidase homolog, X-linked	0.960141	4.00342e-05
MSTRG.1065.4	-1.52019	3.60448e-39	ncbi_100154512	TRIM38	tripartite motif containing 38, transcript variant X1	0.970283	1.44694e-05
MSTRG.11484.11	-2.48235	2.91166e-25	ncbi_100154512	TRIM38	tripartite motif containing 38, transcript variant X1	0.963924	2.83433e-05
MSTRG.12403.3	-1.9301	0.0239765	ncbi_100154512	TRIM38	tripartite motif containing 38, transcript variant X1	0.987266	7.5768e-07
MSTRG.13509.1	5.05408	1.83474e-10	ncbi_100154512	TRIM38	tripartite motif containing 38, transcript variant X1	-0.969772	1.53506e-05
MSTRG.14800.2	-1.98633	0.00253951	ncbi_100154512	TRIM38	tripartite motif containing 38, transcript variant X1	0.961537	3.53855e-05
MSTRG.18068.1	-2.75161	0.000802933	ncbi_100154512	TRIM38	tripartite motif containing 38, transcript variant X1	0.962642	3.19893e-05
MSTRG.19229.3	-11.8429	9.28285e-09	ncbi_100154512	TRIM38	tripartite motif containing 38, transcript variant X1	0.951165	8.07801e-05
MSTRG.19229.7	-2.99196	5.28796e-23	ncbi_100154512	TRIM38	tripartite motif containing 38, transcript variant X1	0.953911	6.61472e-05
MSTRG.20505.1	3.24598	9.25347e-36	ncbi_100154512	TRIM38	tripartite motif containing 38, transcript variant X1	-0.973166	1.01521e-05
MSTRG.20733.1	-1.96507	0.0375202	ncbi_100154512	TRIM38	tripartite motif containing 38, transcript variant X1	0.976311	6.58245e-06
MSTRG.25677.3	-1.7779	2.68945e-10	ncbi_100154512	TRIM38	tripartite motif containing 38, transcript variant X1	0.980138	3.56589e-06
MSTRG.31870.2	-3.40762	2.43114e-11	ncbi_100154512	TRIM38	tripartite motif containing 38, transcript variant X1	0.960816	3.77357e-05
MSTRG.34349.2	-2.02501	1.0267e-61	ncbi_100154512	TRIM38	tripartite motif containing 38, transcript variant X1	0.964653	2.64094e-05
MSTRG.35165.7	-2.02095	8.9143e-07	ncbi_100154512	TRIM38	tripartite motif containing 38, transcript variant X1	0.950787	8.29572e-05
MSTRG.35523.1	-2.65883	3.53527e-08	ncbi_100154512	TRIM38	tripartite motif containing 38, transcript variant X1	0.970022	1.49142e-05
MSTRG.3941.8	2.2385	1.73355e-28	ncbi_100154512	TRIM38	tripartite motif containing 38, transcript variant X1	-0.983617	1.82375e-06
MSTRG.42789.1	1.66959	2.35097e-07	ncbi_100154512	TRIM38	tripartite motif containing 38, transcript variant X1	-0.950468	8.48272e-05
MSTRG.43164.1	-5.63807	1.04908e-09	ncbi_100154512	TRIM38	tripartite motif containing 38, transcript variant X1	0.95343	6.85609e-05
MSTRG.46743.6	-2.09863	0.000214856	ncbi_100154512	TRIM38	tripartite motif containing 38, transcript variant X1	0.974248	8.79949e-06
MSTRG.48996.1	-1.45943	1.28763e-10	ncbi_100154512	TRIM38	tripartite motif containing 38, transcript variant X1	0.968978	1.67959e-05
MSTRG.53044.3	-3.29921	1.66391e-30	ncbi_100154512	TRIM38	tripartite motif containing 38, transcript variant X1	0.964431	2.6987e-05
MSTRG.56000.2	-2.53168	7.07385e-56	ncbi_100154512	TRIM38	tripartite motif containing 38, transcript variant X1	0.965338	2.46764e-05
MSTRG.57585.2	-2.95703	1.5275e-14	ncbi_100154512	TRIM38	tripartite motif containing 38, transcript variant X1	0.950318	8.57182e-05
MSTRG.58666.4	-3.46298	1.25011e-10	ncbi_100154512	TRIM38	tripartite motif containing 38, transcript variant X1	0.953157	6.99598e-05
MSTRG.60662.1	-4.22463	0.00886321	ncbi_100154512	TRIM38	tripartite motif containing 38, transcript variant X1	0.962691	3.18428e-05
MSTRG.66051.4	-2.19556	1.68102e-07	ncbi_100154512	TRIM38	tripartite motif containing 38, transcript variant X1	0.986056	1.03986e-06
MSTRG.6817.1	-1.16538	2.26817e-05	ncbi_100154512	TRIM38	tripartite motif containing 38, transcript variant X1	0.963698	2.89643e-05
MSTRG.7140.1	-3.36213	0.0148933	ncbi_100154512	TRIM38	tripartite motif containing 38, transcript variant X1	0.977527	5.48044e-06
MSTRG.8609.1	-1.72649	0.000242399	ncbi_100154512	TRIM38	tripartite motif containing 38, transcript variant X1	0.968435	1.78385e-05
XR_001302198.2	-1.89047	2.39963e-06	ncbi_100154512	TRIM38	tripartite motif containing 38, transcript variant X1	0.952844	7.15886e-05
XR_002335923.1	-2.48602	2.27488e-33	ncbi_100154512	TRIM38	tripartite motif containing 38, transcript variant X1	0.955224	5.98579e-05
XR_002336866.1	-3.43463	0.0412023	ncbi_100154512	TRIM38	tripartite motif containing 38, transcript variant X1	0.960639	3.83309e-05
XR_002337729.1	-3.76618	2.29924e-05	ncbi_100154512	TRIM38	tripartite motif containing 38, transcript variant X1	0.960792	3.78155e-05
XR_002338550.1	2.33492	4.09835e-20	ncbi_100154512	TRIM38	tripartite motif containing 38, transcript variant X1	-0.956505	5.4147e-05
XR_002338913.1	-8.35168	0.0127749	ncbi_100154512	TRIM38	tripartite motif containing 38, transcript variant X1	0.961166	3.65818e-05
XR_002340613.1	-3.1569	3.61492e-08	ncbi_100154512	TRIM38	tripartite motif containing 38, transcript variant X1	0.952814	7.17426e-05
XR_002340840.1	-2.90438	7.84178e-35	ncbi_100154512	TRIM38	tripartite motif containing 38, transcript variant X1	0.954387	6.38156e-05
XR_002342741.1	-1.34294	7.1003e-07	ncbi_100154512	TRIM38	tripartite motif containing 38, transcript variant X1	0.96486	2.5878e-05
XR_002342824.1	-2.95693	0.0112137	ncbi_100154512	TRIM38	tripartite motif containing 38, transcript variant X1	0.961993	3.39557e-05
XR_002343957.1	-8.45121	0.0123218	ncbi_100154512	TRIM38	tripartite motif containing 38, transcript variant X1	0.962165	3.3425e-05
XR_002344136.1	-2.37084	1.22036e-06	ncbi_100154512	TRIM38	tripartite motif containing 38, transcript variant X1	0.951826	7.70676e-05
XR_002344843.1	-7.35168	0.00652392	ncbi_100154512	TRIM38	tripartite motif containing 38, transcript variant X1	0.951322	7.98861e-05
XR_002345632.1	-1.85144	0.000131173	ncbi_100154512	TRIM38	tripartite motif containing 38, transcript variant X1	0.952129	7.54068e-05
XR_309131.3	-10.3916	0.0227657	ncbi_100154512	TRIM38	tripartite motif containing 38, transcript variant X1	0.960016	4.0471e-05
MSTRG.1065.1	-1.13376	3.13807e-44	ncbi_100154520	TNKS2	tankyrase 2	0.958229	4.70795e-05
MSTRG.28463.1	-2.0167	0.00181327	ncbi_100154726	TSC1	tuberous sclerosis 1	0.951896	7.66827e-05
MSTRG.35022.13	-10.1464	3.60866e-06	ncbi_100154726	TSC1	tuberous sclerosis 1	0.98425	1.58984e-06
MSTRG.68354.1	-1.33816	2.61412e-14	ncbi_100154726	TSC1	tuberous sclerosis 1	0.985804	1.10691e-06
XR_001303139.2	-9.46489	0.0155238	ncbi_100154726	TSC1	tuberous sclerosis 1	0.95222	7.49122e-05
XR_001304151.2	-4.30144	1.75706e-05	ncbi_100154726	TSC1	tuberous sclerosis 1	0.95611	5.58666e-05
XR_001304374.2	-2.6187	0.00660061	ncbi_100154726	TSC1	tuberous sclerosis 1	0.952557	7.31052e-05
XR_002335925.1	-11.5035	0.000421012	ncbi_100154726	TSC1	tuberous sclerosis 1	0.983847	1.73604e-06
XR_002336638.1	-7.38082	0.0333284	ncbi_100154726	TSC1	tuberous sclerosis 1	0.993009	9.34263e-08
XR_002337073.1	-8.09452	0.000765578	ncbi_100154726	TSC1	tuberous sclerosis 1	0.967998	1.87107e-05
XR_002340137.1	-9.46489	9.52393e-05	ncbi_100154726	TSC1	tuberous sclerosis 1	0.992326	1.29376e-07
XR_002342528.1	-10.9144	0.000317605	ncbi_100154726	TSC1	tuberous sclerosis 1	0.956494	5.41941e-05
XR_002342749.1	-7.78136	0.00110097	ncbi_100154726	TSC1	tuberous sclerosis 1	0.958057	4.77549e-05
XR_002343600.1	-7.46489	0.0400618	ncbi_100154726	TSC1	tuberous sclerosis 1	0.97073	1.3727e-05
XR_002344591.1	-7.90689	0.0111811	ncbi_100154726	TSC1	tuberous sclerosis 1	0.95594	5.66164e-05
XR_002346023.1	-9.39518	1.24117e-06	ncbi_100154726	TSC1	tuberous sclerosis 1	0.958348	4.66174e-05
XR_002346229.1	-9.43741	0.019071	ncbi_100154726	TSC1	tuberous sclerosis 1	0.982481	2.30367e-06
XR_002346631.1	-8.05889	0.0130468	ncbi_100154726	TSC1	tuberous sclerosis 1	0.955794	5.72671e-05
XR_002347079.1	-9.05889	0.0109364	ncbi_100154726	TSC1	tuberous sclerosis 1	0.989098	4.40745e-07
MSTRG.1065.4	-1.52019	3.60448e-39	ncbi_100154733	SNAP29	synaptosome associated protein 29	0.961846	3.44107e-05
MSTRG.13616.7	-3.558	0.000568474	ncbi_100154896	CASP10	caspase 10	0.957728	4.90613e-05
MSTRG.14800.2	-1.98633	0.00253951	ncbi_100154896	CASP10	caspase 10	0.96952	1.57994e-05
MSTRG.15987.1	-1.73264	2.77014e-12	ncbi_100154896	CASP10	caspase 10	0.958132	4.74564e-05
MSTRG.16083.4	-2.58684	9.36098e-109	ncbi_100154896	CASP10	caspase 10	0.963103	3.06433e-05
MSTRG.17627.20	-1.24401	1.39975e-06	ncbi_100154896	CASP10	caspase 10	0.970962	1.33536e-05
MSTRG.18068.1	-2.75161	0.000802933	ncbi_100154896	CASP10	caspase 10	0.952342	7.42507e-05
MSTRG.1838.18	1.85351	4.35324e-27	ncbi_100154896	CASP10	caspase 10	-0.952231	7.48529e-05
MSTRG.25419.1	-2.32448	1.54831e-06	ncbi_100154896	CASP10	caspase 10	0.963821	2.86261e-05
MSTRG.28254.2	-4.57258	2.08752e-05	ncbi_100154896	CASP10	caspase 10	0.963371	2.98793e-05
MSTRG.31870.1	-2.35107	8.77417e-06	ncbi_100154896	CASP10	caspase 10	0.960483	3.88563e-05
MSTRG.32510.3	-5.70695	2.71817e-10	ncbi_100154896	CASP10	caspase 10	0.976303	6.59059e-06
MSTRG.34349.3	-1.52448	5.75717e-37	ncbi_100154896	CASP10	caspase 10	0.978575	4.64178e-06
MSTRG.35423.1	-3.18269	1.76396e-08	ncbi_100154896	CASP10	caspase 10	0.958966	4.42661e-05
MSTRG.35523.1	-2.65883	3.53527e-08	ncbi_100154896	CASP10	caspase 10	0.957886	4.84312e-05
MSTRG.43164.1	-5.63807	1.04908e-09	ncbi_100154896	CASP10	caspase 10	0.960609	3.84321e-05
MSTRG.45263.1	4.39411	1.43612e-14	ncbi_100154896	CASP10	caspase 10	-0.951814	7.71334e-05
MSTRG.45361.1	-2.54338	9.52393e-05	ncbi_100154896	CASP10	caspase 10	0.952884	7.13777e-05
MSTRG.46469.2	-1.99932	1.30052e-15	ncbi_100154896	CASP10	caspase 10	0.959777	4.13149e-05
MSTRG.50627.1	-1.38714	1.2765e-09	ncbi_100154896	CASP10	caspase 10	0.958363	4.65574e-05
MSTRG.53021.5	-2.74496	3.17826e-07	ncbi_100154896	CASP10	caspase 10	0.950638	8.38277e-05
MSTRG.53044.3	-3.29921	1.66391e-30	ncbi_100154896	CASP10	caspase 10	0.955262	5.96824e-05
MSTRG.55990.1	-3.17171	2.75941e-19	ncbi_100154896	CASP10	caspase 10	0.957381	5.0467e-05
MSTRG.58666.4	-3.46298	1.25011e-10	ncbi_100154896	CASP10	caspase 10	0.953765	6.68753e-05
MSTRG.67653.3	-3.85915	4.35767e-23	ncbi_100154896	CASP10	caspase 10	0.96265	3.19637e-05
MSTRG.7059.4	1.04108	3.83375e-57	ncbi_100154896	CASP10	caspase 10	-0.970117	1.47519e-05
MSTRG.7140.1	-3.36213	0.0148933	ncbi_100154896	CASP10	caspase 10	0.955891	5.68337e-05
MSTRG.7769.1	-1.66522	0.000422728	ncbi_100154896	CASP10	caspase 10	0.968226	1.82518e-05
MSTRG.8609.1	-1.72649	0.000242399	ncbi_100154896	CASP10	caspase 10	0.950583	8.4148e-05
XR_001304374.2	-2.6187	0.00660061	ncbi_100154896	CASP10	caspase 10	0.970723	1.37391e-05
XR_001308431.2	-3.81629	0.0082369	ncbi_100154896	CASP10	caspase 10	0.952456	7.36444e-05
XR_002335923.1	-2.48602	2.27488e-33	ncbi_100154896	CASP10	caspase 10	0.952518	7.33097e-05
XR_002336086.1	-3.51602	5.05111e-20	ncbi_100154896	CASP10	caspase 10	0.963891	2.84348e-05
XR_002336634.1	-1.48543	0.00611765	ncbi_100154896	CASP10	caspase 10	0.96158	3.52484e-05
XR_002337363.1	-4.32193	0.00852547	ncbi_100154896	CASP10	caspase 10	0.952863	7.14892e-05
XR_002337729.1	-3.76618	2.29924e-05	ncbi_100154896	CASP10	caspase 10	0.962765	3.16253e-05
XR_002338913.1	-8.35168	0.0127749	ncbi_100154896	CASP10	caspase 10	0.953904	6.61817e-05
XR_002339231.1	-7.1964	0.0035014	ncbi_100154896	CASP10	caspase 10	0.956153	5.56738e-05
XR_002340613.1	-3.1569	3.61492e-08	ncbi_100154896	CASP10	caspase 10	0.959368	4.2786e-05
XR_002340840.1	-2.90438	7.84178e-35	ncbi_100154896	CASP10	caspase 10	0.967217	2.03423e-05
XR_002342749.1	-7.78136	0.00110097	ncbi_100154896	CASP10	caspase 10	0.951369	7.96211e-05
XR_002343457.1	-3.1375	1.83558e-06	ncbi_100154896	CASP10	caspase 10	0.97969	3.85407e-06
XR_002343957.1	-8.45121	0.0123218	ncbi_100154896	CASP10	caspase 10	0.957672	4.92859e-05
XR_002344591.1	-7.90689	0.0111811	ncbi_100154896	CASP10	caspase 10	0.952309	7.44295e-05
XR_002344637.1	-4.18774	9.39784e-28	ncbi_100154896	CASP10	caspase 10	0.96203	3.38391e-05
XR_002344843.1	-7.35168	0.00652392	ncbi_100154896	CASP10	caspase 10	0.953112	7.01902e-05
XR_002345323.1	-1.52044	0.00203367	ncbi_100154896	CASP10	caspase 10	0.981386	2.84523e-06
XR_299046.2	-9.84549	0.00185395	ncbi_100154896	CASP10	caspase 10	0.985565	1.17325e-06
XR_309131.3	-10.3916	0.0227657	ncbi_100154896	CASP10	caspase 10	0.959917	4.08188e-05
MSTRG.17295.1	1.72734	1.42612e-05	ncbi_100154905	PLAG1	PLAG1 zinc finger, transcript variant X2	-0.956499	5.41698e-05
MSTRG.1065.4	-1.52019	3.60448e-39	ncbi_100155467	IFIT2	interferon induced protein with tetratricopeptide repeats 2	-0.959932	4.07668e-05
MSTRG.11301.1	2.40136	3.32767e-18	ncbi_100155467	IFIT2	interferon induced protein with tetratricopeptide repeats 2	0.971262	1.28814e-05
MSTRG.12439.2	4.59655	1.2482e-195	ncbi_100155467	IFIT2	interferon induced protein with tetratricopeptide repeats 2	0.982601	2.24898e-06
MSTRG.12815.1	3.5033	3.99985e-15	ncbi_100155467	IFIT2	interferon induced protein with tetratricopeptide repeats 2	0.961642	3.50534e-05
MSTRG.20505.1	3.24598	9.25347e-36	ncbi_100155467	IFIT2	interferon induced protein with tetratricopeptide repeats 2	0.967445	1.9855e-05
MSTRG.20922.1	2.01639	9.28285e-09	ncbi_100155467	IFIT2	interferon induced protein with tetratricopeptide repeats 2	0.95343	6.85613e-05
MSTRG.25662.1	1.30908	3.76121e-06	ncbi_100155467	IFIT2	interferon induced protein with tetratricopeptide repeats 2	0.95324	6.95326e-05
MSTRG.27484.1	6.49985	8.52409e-10	ncbi_100155467	IFIT2	interferon induced protein with tetratricopeptide repeats 2	0.950876	8.24405e-05
MSTRG.28498.2	1.77349	1.66875e-28	ncbi_100155467	IFIT2	interferon induced protein with tetratricopeptide repeats 2	0.972792	1.06514e-05
MSTRG.32865.1	2.76603	4.06641e-09	ncbi_100155467	IFIT2	interferon induced protein with tetratricopeptide repeats 2	0.954448	6.35229e-05
MSTRG.3941.8	2.2385	1.73355e-28	ncbi_100155467	IFIT2	interferon induced protein with tetratricopeptide repeats 2	0.957353	5.05811e-05
MSTRG.40104.1	2.09994	2.23131e-05	ncbi_100155467	IFIT2	interferon induced protein with tetratricopeptide repeats 2	0.960642	3.83201e-05
MSTRG.41454.1	2.94563	3.88741e-09	ncbi_100155467	IFIT2	interferon induced protein with tetratricopeptide repeats 2	0.953878	6.63085e-05
MSTRG.42395.1	4.41396	2.80946e-10	ncbi_100155467	IFIT2	interferon induced protein with tetratricopeptide repeats 2	0.981098	3.00149e-06
MSTRG.43178.1	2.19238	0.000199882	ncbi_100155467	IFIT2	interferon induced protein with tetratricopeptide repeats 2	0.970344	1.43656e-05
MSTRG.51004.1	4.11548	7.87366e-15	ncbi_100155467	IFIT2	interferon induced protein with tetratricopeptide repeats 2	0.958727	4.51678e-05
MSTRG.52004.1	4.60344	5.74894e-09	ncbi_100155467	IFIT2	interferon induced protein with tetratricopeptide repeats 2	0.975541	7.3574e-06
MSTRG.52364.1	4.46418	4.49356e-45	ncbi_100155467	IFIT2	interferon induced protein with tetratricopeptide repeats 2	0.963648	2.91032e-05
MSTRG.52364.2	5.79671	1.83678e-21	ncbi_100155467	IFIT2	interferon induced protein with tetratricopeptide repeats 2	0.954376	6.38697e-05
MSTRG.54255.9	2.67563	3.75193e-48	ncbi_100155467	IFIT2	interferon induced protein with tetratricopeptide repeats 2	0.961039	3.69965e-05
MSTRG.55171.5	2.40048	2.55216e-12	ncbi_100155467	IFIT2	interferon induced protein with tetratricopeptide repeats 2	0.954857	6.15703e-05
MSTRG.63521.1	1.06651	1.81362e-07	ncbi_100155467	IFIT2	interferon induced protein with tetratricopeptide repeats 2	0.95063	8.38754e-05
MSTRG.63661.1	1.95079	9.19214e-08	ncbi_100155467	IFIT2	interferon induced protein with tetratricopeptide repeats 2	0.963463	2.96204e-05
MSTRG.8951.10	1.15881	3.44952e-09	ncbi_100155467	IFIT2	interferon induced protein with tetratricopeptide repeats 2	0.955915	5.67285e-05
XR_001306517.2	1.05134	4.84327e-39	ncbi_100155467	IFIT2	interferon induced protein with tetratricopeptide repeats 2	0.979924	3.70188e-06
XR_002344150.1	2.50057	2.43114e-11	ncbi_100155467	IFIT2	interferon induced protein with tetratricopeptide repeats 2	0.967745	1.92277e-05
XR_002344952.1	2.86301	4.48879e-06	ncbi_100155467	IFIT2	interferon induced protein with tetratricopeptide repeats 2	0.950529	8.44669e-05
MSTRG.14800.2	-1.98633	0.00253951	ncbi_100155479	SPRTN	SprT-like N-terminal domain	0.96071	3.80904e-05
MSTRG.11484.11	-2.48235	2.91166e-25	ncbi_100155564	NUP214	nucleoporin 214, transcript variant X2	0.997666	2.01826e-09
MSTRG.11484.12	-3.04743	9.59448e-15	ncbi_100155564	NUP214	nucleoporin 214, transcript variant X2	0.973671	9.50303e-06
MSTRG.11959.1	-1.35865	0.000694463	ncbi_100155564	NUP214	nucleoporin 214, transcript variant X2	0.9527	7.23424e-05
MSTRG.12089.3	-3.75702	1.96363e-06	ncbi_100155564	NUP214	nucleoporin 214, transcript variant X2	0.952222	7.48998e-05
MSTRG.12403.3	-1.9301	0.0239765	ncbi_100155564	NUP214	nucleoporin 214, transcript variant X2	0.957564	4.97238e-05
MSTRG.13509.1	5.05408	1.83474e-10	ncbi_100155564	NUP214	nucleoporin 214, transcript variant X2	-0.972777	1.06728e-05
MSTRG.13616.7	-3.558	0.000568474	ncbi_100155564	NUP214	nucleoporin 214, transcript variant X2	0.959405	4.26499e-05
MSTRG.13755.8	-2.09637	0.00074952	ncbi_100155564	NUP214	nucleoporin 214, transcript variant X2	0.977055	5.89119e-06
MSTRG.14800.2	-1.98633	0.00253951	ncbi_100155564	NUP214	nucleoporin 214, transcript variant X2	0.968606	1.75053e-05
MSTRG.15857.2	-1.13104	3.34622e-06	ncbi_100155564	NUP214	nucleoporin 214, transcript variant X2	0.958408	4.63849e-05
MSTRG.15987.1	-1.73264	2.77014e-12	ncbi_100155564	NUP214	nucleoporin 214, transcript variant X2	0.983815	1.74808e-06
MSTRG.16083.4	-2.58684	9.36098e-109	ncbi_100155564	NUP214	nucleoporin 214, transcript variant X2	0.984843	1.39086e-06
MSTRG.17524.1	-1.69608	1.22242e-15	ncbi_100155564	NUP214	nucleoporin 214, transcript variant X2	0.97355	9.65678e-06
MSTRG.17627.20	-1.24401	1.39975e-06	ncbi_100155564	NUP214	nucleoporin 214, transcript variant X2	0.953108	7.02138e-05
MSTRG.17875.3	-3.85561	0.000199023	ncbi_100155564	NUP214	nucleoporin 214, transcript variant X2	0.951585	7.84059e-05
MSTRG.18068.1	-2.75161	0.000802933	ncbi_100155564	NUP214	nucleoporin 214, transcript variant X2	0.974946	7.99811e-06
MSTRG.1838.18	1.85351	4.35324e-27	ncbi_100155564	NUP214	nucleoporin 214, transcript variant X2	-0.953494	6.82374e-05
MSTRG.18488.1	-2.57129	0.000182922	ncbi_100155564	NUP214	nucleoporin 214, transcript variant X2	0.96869	1.73439e-05
MSTRG.19229.3	-11.8429	9.28285e-09	ncbi_100155564	NUP214	nucleoporin 214, transcript variant X2	0.961604	3.51743e-05
MSTRG.19229.7	-2.99196	5.28796e-23	ncbi_100155564	NUP214	nucleoporin 214, transcript variant X2	0.985814	1.10421e-06
MSTRG.25419.1	-2.32448	1.54831e-06	ncbi_100155564	NUP214	nucleoporin 214, transcript variant X2	0.966666	2.15514e-05
MSTRG.25677.3	-1.7779	2.68945e-10	ncbi_100155564	NUP214	nucleoporin 214, transcript variant X2	0.979385	4.05914e-06
MSTRG.26245.1	-3.52356	1.83474e-10	ncbi_100155564	NUP214	nucleoporin 214, transcript variant X2	0.966838	2.11684e-05
MSTRG.28254.2	-4.57258	2.08752e-05	ncbi_100155564	NUP214	nucleoporin 214, transcript variant X2	0.988166	5.86877e-07
MSTRG.29553.1	-3.5297	0.0117475	ncbi_100155564	NUP214	nucleoporin 214, transcript variant X2	0.967068	2.06639e-05
MSTRG.31590.2	-2.44536	6.49954e-10	ncbi_100155564	NUP214	nucleoporin 214, transcript variant X2	0.969732	1.5421e-05
MSTRG.31870.1	-2.35107	8.77417e-06	ncbi_100155564	NUP214	nucleoporin 214, transcript variant X2	0.977165	5.79407e-06
MSTRG.31870.2	-3.40762	2.43114e-11	ncbi_100155564	NUP214	nucleoporin 214, transcript variant X2	0.985617	1.15858e-06
MSTRG.32510.3	-5.70695	2.71817e-10	ncbi_100155564	NUP214	nucleoporin 214, transcript variant X2	0.983772	1.76426e-06
MSTRG.34349.2	-2.02501	1.0267e-61	ncbi_100155564	NUP214	nucleoporin 214, transcript variant X2	0.990741	2.49222e-07
MSTRG.34349.3	-1.52448	5.75717e-37	ncbi_100155564	NUP214	nucleoporin 214, transcript variant X2	0.982509	2.29096e-06
MSTRG.35165.7	-2.02095	8.9143e-07	ncbi_100155564	NUP214	nucleoporin 214, transcript variant X2	0.962965	3.10425e-05
MSTRG.35523.1	-2.65883	3.53527e-08	ncbi_100155564	NUP214	nucleoporin 214, transcript variant X2	0.981053	3.02646e-06
MSTRG.36163.1	-1.73697	0.000106248	ncbi_100155564	NUP214	nucleoporin 214, transcript variant X2	0.976286	6.60706e-06
MSTRG.36664.1	-2.14886	4.92106e-05	ncbi_100155564	NUP214	nucleoporin 214, transcript variant X2	0.96558	2.4086e-05
MSTRG.38391.1	-1.8861	4.04269e-10	ncbi_100155564	NUP214	nucleoporin 214, transcript variant X2	0.969227	1.63331e-05
MSTRG.38986.1	1.51979	3.23372e-08	ncbi_100155564	NUP214	nucleoporin 214, transcript variant X2	-0.958914	4.44602e-05
MSTRG.3941.8	2.2385	1.73355e-28	ncbi_100155564	NUP214	nucleoporin 214, transcript variant X2	-0.963306	3.00627e-05
MSTRG.43164.1	-5.63807	1.04908e-09	ncbi_100155564	NUP214	nucleoporin 214, transcript variant X2	0.991884	1.57301e-07
MSTRG.44575.1	1.73953	2.56886e-65	ncbi_100155564	NUP214	nucleoporin 214, transcript variant X2	-0.964062	2.79699e-05
MSTRG.45361.1	-2.54338	9.52393e-05	ncbi_100155564	NUP214	nucleoporin 214, transcript variant X2	0.971014	1.32712e-05
MSTRG.45402.1	4.04734	2.5826e-09	ncbi_100155564	NUP214	nucleoporin 214, transcript variant X2	-0.969362	1.60849e-05
MSTRG.45480.2	-1.87551	1.48612e-12	ncbi_100155564	NUP214	nucleoporin 214, transcript variant X2	0.965142	2.51642e-05
MSTRG.4566.1	-1.245	2.86525e-07	ncbi_100155564	NUP214	nucleoporin 214, transcript variant X2	0.950317	8.57214e-05
MSTRG.46469.2	-1.99932	1.30052e-15	ncbi_100155564	NUP214	nucleoporin 214, transcript variant X2	0.952114	7.54846e-05
MSTRG.46743.6	-2.09863	0.000214856	ncbi_100155564	NUP214	nucleoporin 214, transcript variant X2	0.966208	2.25968e-05
MSTRG.48253.1	-2.3406	5.65074e-24	ncbi_100155564	NUP214	nucleoporin 214, transcript variant X2	0.974857	8.0971e-06
MSTRG.48479.1	-1.36222	2.42305e-05	ncbi_100155564	NUP214	nucleoporin 214, transcript variant X2	0.960766	3.79016e-05
MSTRG.48996.1	-1.45943	1.28763e-10	ncbi_100155564	NUP214	nucleoporin 214, transcript variant X2	0.968989	1.67754e-05
MSTRG.53021.5	-2.74496	3.17826e-07	ncbi_100155564	NUP214	nucleoporin 214, transcript variant X2	0.966697	2.14815e-05
MSTRG.53044.3	-3.29921	1.66391e-30	ncbi_100155564	NUP214	nucleoporin 214, transcript variant X2	0.988766	4.89353e-07
MSTRG.53091.1	-2.76275	9.4872e-06	ncbi_100155564	NUP214	nucleoporin 214, transcript variant X2	0.96901	1.67365e-05
MSTRG.55335.1	3.06755	4.16868e-15	ncbi_100155564	NUP214	nucleoporin 214, transcript variant X2	-0.972423	1.11624e-05
MSTRG.55990.1	-3.17171	2.75941e-19	ncbi_100155564	NUP214	nucleoporin 214, transcript variant X2	0.98128	2.90198e-06
MSTRG.56000.2	-2.53168	7.07385e-56	ncbi_100155564	NUP214	nucleoporin 214, transcript variant X2	0.989991	3.27145e-07
MSTRG.57220.3	-1.23502	3.00314e-07	ncbi_100155564	NUP214	nucleoporin 214, transcript variant X2	0.971712	1.21939e-05
MSTRG.57585.2	-2.95703	1.5275e-14	ncbi_100155564	NUP214	nucleoporin 214, transcript variant X2	0.982712	2.19956e-06
MSTRG.58666.4	-3.46298	1.25011e-10	ncbi_100155564	NUP214	nucleoporin 214, transcript variant X2	0.988069	6.03663e-07
MSTRG.60662.1	-4.22463	0.00886321	ncbi_100155564	NUP214	nucleoporin 214, transcript variant X2	0.955838	5.70722e-05
MSTRG.61866.1	-4.12584	0.000846801	ncbi_100155564	NUP214	nucleoporin 214, transcript variant X2	0.953562	6.78931e-05
MSTRG.66051.4	-2.19556	1.68102e-07	ncbi_100155564	NUP214	nucleoporin 214, transcript variant X2	0.978692	4.55396e-06
MSTRG.67653.3	-3.85915	4.35767e-23	ncbi_100155564	NUP214	nucleoporin 214, transcript variant X2	0.983954	1.69632e-06
MSTRG.6817.1	-1.16538	2.26817e-05	ncbi_100155564	NUP214	nucleoporin 214, transcript variant X2	0.968107	1.84889e-05
MSTRG.68354.1	-1.33816	2.61412e-14	ncbi_100155564	NUP214	nucleoporin 214, transcript variant X2	0.955663	5.78543e-05
MSTRG.68563.1	-1.9937	0.00143673	ncbi_100155564	NUP214	nucleoporin 214, transcript variant X2	0.974356	8.6722e-06
MSTRG.7059.4	1.04108	3.83375e-57	ncbi_100155564	NUP214	nucleoporin 214, transcript variant X2	-0.968671	1.73808e-05
MSTRG.7140.1	-3.36213	0.0148933	ncbi_100155564	NUP214	nucleoporin 214, transcript variant X2	0.996385	9.32257e-09
MSTRG.7200.11	-10.2644	0.0130505	ncbi_100155564	NUP214	nucleoporin 214, transcript variant X2	0.964329	2.72564e-05
MSTRG.8085.1	-2.57894	0.00572311	ncbi_100155564	NUP214	nucleoporin 214, transcript variant X2	0.973401	9.84649e-06
MSTRG.8609.1	-1.72649	0.000242399	ncbi_100155564	NUP214	nucleoporin 214, transcript variant X2	0.983913	1.71166e-06
MSTRG.9821.1	-1.39773	1.48551e-06	ncbi_100155564	NUP214	nucleoporin 214, transcript variant X2	0.969582	1.56877e-05
XR_001301839.2	-9.16323	5.64604e-06	ncbi_100155564	NUP214	nucleoporin 214, transcript variant X2	0.963193	3.03836e-05
XR_001302077.2	-4.1078	7.35634e-05	ncbi_100155564	NUP214	nucleoporin 214, transcript variant X2	0.963493	2.95359e-05
XR_001302198.2	-1.89047	2.39963e-06	ncbi_100155564	NUP214	nucleoporin 214, transcript variant X2	0.982534	2.27923e-06
XR_001304151.2	-4.30144	1.75706e-05	ncbi_100155564	NUP214	nucleoporin 214, transcript variant X2	0.971238	1.29188e-05
XR_001304374.2	-2.6187	0.00660061	ncbi_100155564	NUP214	nucleoporin 214, transcript variant X2	0.968657	1.74061e-05
XR_001308431.2	-3.81629	0.0082369	ncbi_100155564	NUP214	nucleoporin 214, transcript variant X2	0.967498	1.97425e-05
XR_002335923.1	-2.48602	2.27488e-33	ncbi_100155564	NUP214	nucleoporin 214, transcript variant X2	0.986903	8.35732e-07
XR_002335925.1	-11.5035	0.000421012	ncbi_100155564	NUP214	nucleoporin 214, transcript variant X2	0.96898	1.67916e-05
XR_002336086.1	-3.51602	5.05111e-20	ncbi_100155564	NUP214	nucleoporin 214, transcript variant X2	0.989798	3.49604e-07
XR_002336517.1	-2.59521	0.000716304	ncbi_100155564	NUP214	nucleoporin 214, transcript variant X2	0.982438	2.32332e-06
XR_002336634.1	-1.48543	0.00611765	ncbi_100155564	NUP214	nucleoporin 214, transcript variant X2	0.953425	6.85866e-05
XR_002336638.1	-7.38082	0.0333284	ncbi_100155564	NUP214	nucleoporin 214, transcript variant X2	0.954245	6.45067e-05
XR_002336866.1	-3.43463	0.0412023	ncbi_100155564	NUP214	nucleoporin 214, transcript variant X2	0.959297	4.30426e-05
XR_002337073.1	-8.09452	0.000765578	ncbi_100155564	NUP214	nucleoporin 214, transcript variant X2	0.967005	2.08005e-05
XR_002337195.1	-1.84545	2.83288e-11	ncbi_100155564	NUP214	nucleoporin 214, transcript variant X2	0.954484	6.33461e-05
XR_002337363.1	-4.32193	0.00852547	ncbi_100155564	NUP214	nucleoporin 214, transcript variant X2	0.967107	2.05802e-05
XR_002337729.1	-3.76618	2.29924e-05	ncbi_100155564	NUP214	nucleoporin 214, transcript variant X2	0.991213	2.07629e-07
XR_002338068.1	-3.98793	0.0230051	ncbi_100155564	NUP214	nucleoporin 214, transcript variant X2	0.989306	4.12064e-07
XR_002338550.1	2.33492	4.09835e-20	ncbi_100155564	NUP214	nucleoporin 214, transcript variant X2	-0.96827	1.81633e-05
XR_002338630.1	-2.3388	0.038077	ncbi_100155564	NUP214	nucleoporin 214, transcript variant X2	0.959259	4.3185e-05
XR_002338711.1	-3.5025	0.0416134	ncbi_100155564	NUP214	nucleoporin 214, transcript variant X2	0.957928	4.82644e-05
XR_002338840.1	-3.42728	0.000337687	ncbi_100155564	NUP214	nucleoporin 214, transcript variant X2	0.963235	3.02656e-05
XR_002338913.1	-8.35168	0.0127749	ncbi_100155564	NUP214	nucleoporin 214, transcript variant X2	0.980834	3.15003e-06
XR_002339231.1	-7.1964	0.0035014	ncbi_100155564	NUP214	nucleoporin 214, transcript variant X2	0.951662	7.7974e-05
XR_002340613.1	-3.1569	3.61492e-08	ncbi_100155564	NUP214	nucleoporin 214, transcript variant X2	0.994873	3.16142e-08
XR_002340840.1	-2.90438	7.84178e-35	ncbi_100155564	NUP214	nucleoporin 214, transcript variant X2	0.989527	3.83149e-07
XR_002340863.1	-3.61471	0.0493303	ncbi_100155564	NUP214	nucleoporin 214, transcript variant X2	0.950351	8.55229e-05
XR_002341137.1	-9.64985	0.000323562	ncbi_100155564	NUP214	nucleoporin 214, transcript variant X2	0.951754	7.74622e-05
XR_002341460.1	-12.3627	1.84392e-07	ncbi_100155564	NUP214	nucleoporin 214, transcript variant X2	0.969437	1.59493e-05
XR_002341919.1	-3.23133	0.00116181	ncbi_100155564	NUP214	nucleoporin 214, transcript variant X2	0.965798	2.35616e-05
XR_002342528.1	-10.9144	0.000317605	ncbi_100155564	NUP214	nucleoporin 214, transcript variant X2	0.977334	5.64624e-06
XR_002342741.1	-1.34294	7.1003e-07	ncbi_100155564	NUP214	nucleoporin 214, transcript variant X2	0.978846	4.44053e-06
XR_002342749.1	-7.78136	0.00110097	ncbi_100155564	NUP214	nucleoporin 214, transcript variant X2	0.984768	1.41484e-06
XR_002342824.1	-2.95693	0.0112137	ncbi_100155564	NUP214	nucleoporin 214, transcript variant X2	0.975368	7.53966e-06
XR_002343457.1	-3.1375	1.83558e-06	ncbi_100155564	NUP214	nucleoporin 214, transcript variant X2	0.971879	1.19462e-05
XR_002343519.1	-7.56986	0.00566071	ncbi_100155564	NUP214	nucleoporin 214, transcript variant X2	0.969267	1.626e-05
XR_002343865.1	-8.26053	0.000232241	ncbi_100155564	NUP214	nucleoporin 214, transcript variant X2	0.967912	1.88844e-05
XR_002343957.1	-8.45121	0.0123218	ncbi_100155564	NUP214	nucleoporin 214, transcript variant X2	0.984883	1.37798e-06
XR_002344136.1	-2.37084	1.22036e-06	ncbi_100155564	NUP214	nucleoporin 214, transcript variant X2	0.957513	4.99313e-05
XR_002344591.1	-7.90689	0.0111811	ncbi_100155564	NUP214	nucleoporin 214, transcript variant X2	0.98551	1.18885e-06
XR_002344637.1	-4.18774	9.39784e-28	ncbi_100155564	NUP214	nucleoporin 214, transcript variant X2	0.987428	7.24599e-07
XR_002344718.1	-4.02718	0.0108877	ncbi_100155564	NUP214	nucleoporin 214, transcript variant X2	0.952727	7.22017e-05
XR_002344843.1	-7.35168	0.00652392	ncbi_100155564	NUP214	nucleoporin 214, transcript variant X2	0.979139	4.23046e-06
XR_002345323.1	-1.52044	0.00203367	ncbi_100155564	NUP214	nucleoporin 214, transcript variant X2	0.9767	6.21415e-06
XR_002345504.1	-1.23847	0.000775037	ncbi_100155564	NUP214	nucleoporin 214, transcript variant X2	0.953748	6.69576e-05
XR_002345632.1	-1.85144	0.000131173	ncbi_100155564	NUP214	nucleoporin 214, transcript variant X2	0.97602	6.8685e-06
XR_002346229.1	-9.43741	0.019071	ncbi_100155564	NUP214	nucleoporin 214, transcript variant X2	0.973246	1.00468e-05
XR_002346633.1	-2.11839	0.00886321	ncbi_100155564	NUP214	nucleoporin 214, transcript variant X2	0.965267	2.48536e-05
XR_299046.2	-9.84549	0.00185395	ncbi_100155564	NUP214	nucleoporin 214, transcript variant X2	0.954346	6.40157e-05
XR_309131.3	-10.3916	0.0227657	ncbi_100155564	NUP214	nucleoporin 214, transcript variant X2	0.990315	2.91587e-07
MSTRG.68139.7	-10.8968	2.26817e-05	ncbi_100155569	NHLRC2	NHL repeat containing 2	0.964449	2.69417e-05
MSTRG.11484.11	-2.48235	2.91166e-25	ncbi_100156630	MAPK14	mitogen-activated protein kinase 14, transcript variant X1	0.965182	2.5064e-05
MSTRG.11484.12	-3.04743	9.59448e-15	ncbi_100156630	MAPK14	mitogen-activated protein kinase 14, transcript variant X1	0.9563	5.50347e-05
MSTRG.11959.1	-1.35865	0.000694463	ncbi_100156630	MAPK14	mitogen-activated protein kinase 14, transcript variant X1	0.970051	1.48649e-05
MSTRG.12403.6	-3.82059	0.0212168	ncbi_100156630	MAPK14	mitogen-activated protein kinase 14, transcript variant X1	0.974375	8.64972e-06
MSTRG.12991.2	-1.62396	2.10575e-07	ncbi_100156630	MAPK14	mitogen-activated protein kinase 14, transcript variant X1	0.950674	8.36138e-05
MSTRG.13509.1	5.05408	1.83474e-10	ncbi_100156630	MAPK14	mitogen-activated protein kinase 14, transcript variant X1	-0.957149	5.14224e-05
MSTRG.15987.1	-1.73264	2.77014e-12	ncbi_100156630	MAPK14	mitogen-activated protein kinase 14, transcript variant X1	0.975919	6.96955e-06
MSTRG.16083.4	-2.58684	9.36098e-109	ncbi_100156630	MAPK14	mitogen-activated protein kinase 14, transcript variant X1	0.966399	2.2157e-05
MSTRG.19229.7	-2.99196	5.28796e-23	ncbi_100156630	MAPK14	mitogen-activated protein kinase 14, transcript variant X1	0.969054	1.66532e-05
MSTRG.28254.2	-4.57258	2.08752e-05	ncbi_100156630	MAPK14	mitogen-activated protein kinase 14, transcript variant X1	0.975906	6.9824e-06
MSTRG.29553.1	-3.5297	0.0117475	ncbi_100156630	MAPK14	mitogen-activated protein kinase 14, transcript variant X1	0.972963	1.04208e-05
MSTRG.31590.2	-2.44536	6.49954e-10	ncbi_100156630	MAPK14	mitogen-activated protein kinase 14, transcript variant X1	0.957637	4.94291e-05
MSTRG.32510.3	-5.70695	2.71817e-10	ncbi_100156630	MAPK14	mitogen-activated protein kinase 14, transcript variant X1	0.967011	2.07889e-05
MSTRG.34349.2	-2.02501	1.0267e-61	ncbi_100156630	MAPK14	mitogen-activated protein kinase 14, transcript variant X1	0.983933	1.70407e-06
MSTRG.34349.3	-1.52448	5.75717e-37	ncbi_100156630	MAPK14	mitogen-activated protein kinase 14, transcript variant X1	0.95963	4.18383e-05
MSTRG.35022.13	-10.1464	3.60866e-06	ncbi_100156630	MAPK14	mitogen-activated protein kinase 14, transcript variant X1	0.950037	8.74029e-05
MSTRG.35165.7	-2.02095	8.9143e-07	ncbi_100156630	MAPK14	mitogen-activated protein kinase 14, transcript variant X1	0.951038	8.15033e-05
MSTRG.35353.1	-2.18259	0.0256605	ncbi_100156630	MAPK14	mitogen-activated protein kinase 14, transcript variant X1	0.952014	7.6033e-05
MSTRG.36163.1	-1.73697	0.000106248	ncbi_100156630	MAPK14	mitogen-activated protein kinase 14, transcript variant X1	0.968931	1.68837e-05
MSTRG.3941.8	2.2385	1.73355e-28	ncbi_100156630	MAPK14	mitogen-activated protein kinase 14, transcript variant X1	-0.953566	6.78709e-05
MSTRG.4250.1	2.03161	0.00181988	ncbi_100156630	MAPK14	mitogen-activated protein kinase 14, transcript variant X1	-0.97164	1.23026e-05
MSTRG.43164.1	-5.63807	1.04908e-09	ncbi_100156630	MAPK14	mitogen-activated protein kinase 14, transcript variant X1	0.975152	7.77184e-06
MSTRG.44575.1	1.73953	2.56886e-65	ncbi_100156630	MAPK14	mitogen-activated protein kinase 14, transcript variant X1	-0.956309	5.49924e-05
MSTRG.45402.1	4.04734	2.5826e-09	ncbi_100156630	MAPK14	mitogen-activated protein kinase 14, transcript variant X1	-0.953213	6.96731e-05
MSTRG.53021.5	-2.74496	3.17826e-07	ncbi_100156630	MAPK14	mitogen-activated protein kinase 14, transcript variant X1	0.959431	4.25566e-05
MSTRG.53044.3	-3.29921	1.66391e-30	ncbi_100156630	MAPK14	mitogen-activated protein kinase 14, transcript variant X1	0.971349	1.2746e-05
MSTRG.53091.1	-2.76275	9.4872e-06	ncbi_100156630	MAPK14	mitogen-activated protein kinase 14, transcript variant X1	0.961294	3.61662e-05
MSTRG.55990.1	-3.17171	2.75941e-19	ncbi_100156630	MAPK14	mitogen-activated protein kinase 14, transcript variant X1	0.960581	3.85237e-05
MSTRG.56000.2	-2.53168	7.07385e-56	ncbi_100156630	MAPK14	mitogen-activated protein kinase 14, transcript variant X1	0.969298	1.62033e-05
MSTRG.57585.2	-2.95703	1.5275e-14	ncbi_100156630	MAPK14	mitogen-activated protein kinase 14, transcript variant X1	0.961012	3.7087e-05
MSTRG.63434.4	-2.27742	0.0177115	ncbi_100156630	MAPK14	mitogen-activated protein kinase 14, transcript variant X1	0.955689	5.77375e-05
MSTRG.66051.4	-2.19556	1.68102e-07	ncbi_100156630	MAPK14	mitogen-activated protein kinase 14, transcript variant X1	0.955919	5.67105e-05
MSTRG.67653.3	-3.85915	4.35767e-23	ncbi_100156630	MAPK14	mitogen-activated protein kinase 14, transcript variant X1	0.973443	9.79311e-06
MSTRG.68354.1	-1.33816	2.61412e-14	ncbi_100156630	MAPK14	mitogen-activated protein kinase 14, transcript variant X1	0.975251	7.66443e-06
MSTRG.68563.1	-1.9937	0.00143673	ncbi_100156630	MAPK14	mitogen-activated protein kinase 14, transcript variant X1	0.972678	1.08076e-05
MSTRG.7140.1	-3.36213	0.0148933	ncbi_100156630	MAPK14	mitogen-activated protein kinase 14, transcript variant X1	0.962594	3.2131e-05
MSTRG.8085.1	-2.57894	0.00572311	ncbi_100156630	MAPK14	mitogen-activated protein kinase 14, transcript variant X1	0.968333	1.80389e-05
MSTRG.9821.1	-1.39773	1.48551e-06	ncbi_100156630	MAPK14	mitogen-activated protein kinase 14, transcript variant X1	0.971344	1.27531e-05
XR_001304151.2	-4.30144	1.75706e-05	ncbi_100156630	MAPK14	mitogen-activated protein kinase 14, transcript variant X1	0.967543	1.96492e-05
XR_001304374.2	-2.6187	0.00660061	ncbi_100156630	MAPK14	mitogen-activated protein kinase 14, transcript variant X1	0.958117	4.75175e-05
XR_001308431.2	-3.81629	0.0082369	ncbi_100156630	MAPK14	mitogen-activated protein kinase 14, transcript variant X1	0.961166	3.65825e-05
XR_002335923.1	-2.48602	2.27488e-33	ncbi_100156630	MAPK14	mitogen-activated protein kinase 14, transcript variant X1	0.978014	5.07831e-06
XR_002335925.1	-11.5035	0.000421012	ncbi_100156630	MAPK14	mitogen-activated protein kinase 14, transcript variant X1	0.985693	1.13745e-06
XR_002336086.1	-3.51602	5.05111e-20	ncbi_100156630	MAPK14	mitogen-activated protein kinase 14, transcript variant X1	0.971585	1.23853e-05
XR_002336517.1	-2.59521	0.000716304	ncbi_100156630	MAPK14	mitogen-activated protein kinase 14, transcript variant X1	0.962993	3.09602e-05
XR_002336616.1	-1.32639	9.54349e-08	ncbi_100156630	MAPK14	mitogen-activated protein kinase 14, transcript variant X1	0.955198	5.99789e-05
XR_002336638.1	-7.38082	0.0333284	ncbi_100156630	MAPK14	mitogen-activated protein kinase 14, transcript variant X1	0.984061	1.65739e-06
XR_002337073.1	-8.09452	0.000765578	ncbi_100156630	MAPK14	mitogen-activated protein kinase 14, transcript variant X1	0.982658	2.22362e-06
XR_002337363.1	-4.32193	0.00852547	ncbi_100156630	MAPK14	mitogen-activated protein kinase 14, transcript variant X1	0.952502	7.33963e-05
XR_002337729.1	-3.76618	2.29924e-05	ncbi_100156630	MAPK14	mitogen-activated protein kinase 14, transcript variant X1	0.964896	2.57859e-05
XR_002338068.1	-3.98793	0.0230051	ncbi_100156630	MAPK14	mitogen-activated protein kinase 14, transcript variant X1	0.962224	3.32441e-05
XR_002338550.1	2.33492	4.09835e-20	ncbi_100156630	MAPK14	mitogen-activated protein kinase 14, transcript variant X1	-0.960621	3.83897e-05
XR_002340137.1	-9.46489	9.52393e-05	ncbi_100156630	MAPK14	mitogen-activated protein kinase 14, transcript variant X1	0.966771	2.13171e-05
XR_002340613.1	-3.1569	3.61492e-08	ncbi_100156630	MAPK14	mitogen-activated protein kinase 14, transcript variant X1	0.971912	1.18964e-05
XR_002340840.1	-2.90438	7.84178e-35	ncbi_100156630	MAPK14	mitogen-activated protein kinase 14, transcript variant X1	0.954956	6.11077e-05
XR_002341919.1	-3.23133	0.00116181	ncbi_100156630	MAPK14	mitogen-activated protein kinase 14, transcript variant X1	0.953464	6.83865e-05
XR_002342528.1	-10.9144	0.000317605	ncbi_100156630	MAPK14	mitogen-activated protein kinase 14, transcript variant X1	0.980708	3.22258e-06
XR_002342749.1	-7.78136	0.00110097	ncbi_100156630	MAPK14	mitogen-activated protein kinase 14, transcript variant X1	0.983106	2.0296e-06
XR_002344591.1	-7.90689	0.0111811	ncbi_100156630	MAPK14	mitogen-activated protein kinase 14, transcript variant X1	0.982297	2.38876e-06
XR_002344637.1	-4.18774	9.39784e-28	ncbi_100156630	MAPK14	mitogen-activated protein kinase 14, transcript variant X1	0.968692	1.73396e-05
XR_002344718.1	-4.02718	0.0108877	ncbi_100156630	MAPK14	mitogen-activated protein kinase 14, transcript variant X1	0.957411	5.03435e-05
XR_002345504.1	-1.23847	0.000775037	ncbi_100156630	MAPK14	mitogen-activated protein kinase 14, transcript variant X1	0.962039	3.38132e-05
XR_002346023.1	-9.39518	1.24117e-06	ncbi_100156630	MAPK14	mitogen-activated protein kinase 14, transcript variant X1	0.968581	1.75536e-05
XR_002346229.1	-9.43741	0.019071	ncbi_100156630	MAPK14	mitogen-activated protein kinase 14, transcript variant X1	0.988344	5.56628e-07
XR_002347079.1	-9.05889	0.0109364	ncbi_100156630	MAPK14	mitogen-activated protein kinase 14, transcript variant X1	0.955313	5.9449e-05
XR_309131.3	-10.3916	0.0227657	ncbi_100156630	MAPK14	mitogen-activated protein kinase 14, transcript variant X1	0.960328	3.93885e-05
MSTRG.1065.1	-1.13376	3.13807e-44	ncbi_100156631	NEIL3	nei like DNA glycosylase 3, transcript variant X1	0.954038	6.55206e-05
MSTRG.11484.12	-3.04743	9.59448e-15	ncbi_100156979	TRAF3	TNF receptor associated factor 3, transcript variant X5	0.962007	3.39124e-05
MSTRG.11959.1	-1.35865	0.000694463	ncbi_100156979	TRAF3	TNF receptor associated factor 3, transcript variant X5	0.953984	6.57863e-05
MSTRG.12403.6	-3.82059	0.0212168	ncbi_100156979	TRAF3	TNF receptor associated factor 3, transcript variant X5	0.967976	1.87534e-05
MSTRG.13755.8	-2.09637	0.00074952	ncbi_100156979	TRAF3	TNF receptor associated factor 3, transcript variant X5	0.952018	7.60085e-05
MSTRG.15987.1	-1.73264	2.77014e-12	ncbi_100156979	TRAF3	TNF receptor associated factor 3, transcript variant X5	0.958222	4.71054e-05
MSTRG.19229.7	-2.99196	5.28796e-23	ncbi_100156979	TRAF3	TNF receptor associated factor 3, transcript variant X5	0.951132	8.09679e-05
MSTRG.24352.1	2.89699	3.56187e-20	ncbi_100156979	TRAF3	TNF receptor associated factor 3, transcript variant X5	-0.9528	7.18163e-05
MSTRG.25677.3	-1.7779	2.68945e-10	ncbi_100156979	TRAF3	TNF receptor associated factor 3, transcript variant X5	0.951115	8.10652e-05
MSTRG.28254.2	-4.57258	2.08752e-05	ncbi_100156979	TRAF3	TNF receptor associated factor 3, transcript variant X5	0.963517	2.94667e-05
MSTRG.31870.2	-3.40762	2.43114e-11	ncbi_100156979	TRAF3	TNF receptor associated factor 3, transcript variant X5	0.957092	5.16596e-05
MSTRG.34349.2	-2.02501	1.0267e-61	ncbi_100156979	TRAF3	TNF receptor associated factor 3, transcript variant X5	0.976418	6.48038e-06
MSTRG.34349.3	-1.52448	5.75717e-37	ncbi_100156979	TRAF3	TNF receptor associated factor 3, transcript variant X5	0.95405	6.54615e-05
MSTRG.36664.1	-2.14886	4.92106e-05	ncbi_100156979	TRAF3	TNF receptor associated factor 3, transcript variant X5	0.952914	7.12212e-05
MSTRG.38986.1	1.51979	3.23372e-08	ncbi_100156979	TRAF3	TNF receptor associated factor 3, transcript variant X5	-0.966173	2.26769e-05
MSTRG.43164.1	-5.63807	1.04908e-09	ncbi_100156979	TRAF3	TNF receptor associated factor 3, transcript variant X5	0.966386	2.21855e-05
MSTRG.44575.1	1.73953	2.56886e-65	ncbi_100156979	TRAF3	TNF receptor associated factor 3, transcript variant X5	-0.961046	3.69742e-05
MSTRG.53044.3	-3.29921	1.66391e-30	ncbi_100156979	TRAF3	TNF receptor associated factor 3, transcript variant X5	0.95272	7.22411e-05
MSTRG.55335.1	3.06755	4.16868e-15	ncbi_100156979	TRAF3	TNF receptor associated factor 3, transcript variant X5	-0.967775	1.91664e-05
MSTRG.56000.2	-2.53168	7.07385e-56	ncbi_100156979	TRAF3	TNF receptor associated factor 3, transcript variant X5	0.95344	6.85131e-05
MSTRG.58666.4	-3.46298	1.25011e-10	ncbi_100156979	TRAF3	TNF receptor associated factor 3, transcript variant X5	0.967235	2.03022e-05
MSTRG.68354.1	-1.33816	2.61412e-14	ncbi_100156979	TRAF3	TNF receptor associated factor 3, transcript variant X5	0.950965	8.19233e-05
MSTRG.68563.1	-1.9937	0.00143673	ncbi_100156979	TRAF3	TNF receptor associated factor 3, transcript variant X5	0.9578	4.87716e-05
MSTRG.7140.1	-3.36213	0.0148933	ncbi_100156979	TRAF3	TNF receptor associated factor 3, transcript variant X5	0.971913	1.1895e-05
MSTRG.8085.1	-2.57894	0.00572311	ncbi_100156979	TRAF3	TNF receptor associated factor 3, transcript variant X5	0.957211	5.11661e-05
MSTRG.8609.1	-1.72649	0.000242399	ncbi_100156979	TRAF3	TNF receptor associated factor 3, transcript variant X5	0.95937	4.2777e-05
MSTRG.9821.1	-1.39773	1.48551e-06	ncbi_100156979	TRAF3	TNF receptor associated factor 3, transcript variant X5	0.961007	3.71047e-05
XR_001302198.2	-1.89047	2.39963e-06	ncbi_100156979	TRAF3	TNF receptor associated factor 3, transcript variant X5	0.953212	6.96787e-05
XR_001304151.2	-4.30144	1.75706e-05	ncbi_100156979	TRAF3	TNF receptor associated factor 3, transcript variant X5	0.955732	5.75444e-05
XR_001304374.2	-2.6187	0.00660061	ncbi_100156979	TRAF3	TNF receptor associated factor 3, transcript variant X5	0.95654	5.39952e-05
XR_002335923.1	-2.48602	2.27488e-33	ncbi_100156979	TRAF3	TNF receptor associated factor 3, transcript variant X5	0.956087	5.59649e-05
XR_002335925.1	-11.5035	0.000421012	ncbi_100156979	TRAF3	TNF receptor associated factor 3, transcript variant X5	0.970379	1.43078e-05
XR_002335973.1	-1.38651	0.0244025	ncbi_100156979	TRAF3	TNF receptor associated factor 3, transcript variant X5	0.950107	8.698e-05
XR_002336086.1	-3.51602	5.05111e-20	ncbi_100156979	TRAF3	TNF receptor associated factor 3, transcript variant X5	0.963238	3.02561e-05
XR_002336517.1	-2.59521	0.000716304	ncbi_100156979	TRAF3	TNF receptor associated factor 3, transcript variant X5	0.965961	2.31744e-05
XR_002336638.1	-7.38082	0.0333284	ncbi_100156979	TRAF3	TNF receptor associated factor 3, transcript variant X5	0.961776	3.46316e-05
XR_002337729.1	-3.76618	2.29924e-05	ncbi_100156979	TRAF3	TNF receptor associated factor 3, transcript variant X5	0.950252	8.61097e-05
XR_002338068.1	-3.98793	0.0230051	ncbi_100156979	TRAF3	TNF receptor associated factor 3, transcript variant X5	0.957053	5.18231e-05
XR_002338630.1	-2.3388	0.038077	ncbi_100156979	TRAF3	TNF receptor associated factor 3, transcript variant X5	0.976656	6.25548e-06
XR_002338913.1	-8.35168	0.0127749	ncbi_100156979	TRAF3	TNF receptor associated factor 3, transcript variant X5	0.951245	8.03209e-05
XR_002340613.1	-3.1569	3.61492e-08	ncbi_100156979	TRAF3	TNF receptor associated factor 3, transcript variant X5	0.97231	1.13225e-05
XR_002342749.1	-7.78136	0.00110097	ncbi_100156979	TRAF3	TNF receptor associated factor 3, transcript variant X5	0.961025	3.70423e-05
XR_002343957.1	-8.45121	0.0123218	ncbi_100156979	TRAF3	TNF receptor associated factor 3, transcript variant X5	0.951444	7.91991e-05
XR_002344591.1	-7.90689	0.0111811	ncbi_100156979	TRAF3	TNF receptor associated factor 3, transcript variant X5	0.960955	3.72759e-05
XR_002345290.1	-1.4237	0.0398707	ncbi_100156979	TRAF3	TNF receptor associated factor 3, transcript variant X5	0.951832	7.70319e-05
XR_002345323.1	-1.52044	0.00203367	ncbi_100156979	TRAF3	TNF receptor associated factor 3, transcript variant X5	0.957815	4.8713e-05
XR_002346229.1	-9.43741	0.019071	ncbi_100156979	TRAF3	TNF receptor associated factor 3, transcript variant X5	0.968485	1.77413e-05
XR_002346633.1	-2.11839	0.00886321	ncbi_100156979	TRAF3	TNF receptor associated factor 3, transcript variant X5	0.959688	4.16301e-05
XR_309131.3	-10.3916	0.0227657	ncbi_100156979	TRAF3	TNF receptor associated factor 3, transcript variant X5	0.969068	1.66272e-05
MSTRG.1065.4	-1.52019	3.60448e-39	ncbi_100156980	MGA	MGA, MAX dimerization protein	0.966543	2.1828e-05
MSTRG.12403.3	-1.9301	0.0239765	ncbi_100157373	TRIM45	tripartite motif containing 45, transcript variant X1	0.954338	6.40531e-05
MSTRG.13509.1	5.05408	1.83474e-10	ncbi_100157373	TRIM45	tripartite motif containing 45, transcript variant X1	-0.953398	6.87251e-05
MSTRG.13755.8	-2.09637	0.00074952	ncbi_100157373	TRIM45	tripartite motif containing 45, transcript variant X1	0.9808	3.16932e-06
MSTRG.18488.1	-2.57129	0.000182922	ncbi_100157373	TRIM45	tripartite motif containing 45, transcript variant X1	0.961904	3.42298e-05
MSTRG.24352.1	2.89699	3.56187e-20	ncbi_100157373	TRIM45	tripartite motif containing 45, transcript variant X1	-0.978331	4.82839e-06
MSTRG.31870.2	-3.40762	2.43114e-11	ncbi_100157373	TRIM45	tripartite motif containing 45, transcript variant X1	0.956234	5.53191e-05
MSTRG.34349.2	-2.02501	1.0267e-61	ncbi_100157373	TRIM45	tripartite motif containing 45, transcript variant X1	0.960312	3.94414e-05
MSTRG.36163.1	-1.73697	0.000106248	ncbi_100157373	TRIM45	tripartite motif containing 45, transcript variant X1	0.951	8.17221e-05
MSTRG.38986.1	1.51979	3.23372e-08	ncbi_100157373	TRIM45	tripartite motif containing 45, transcript variant X1	-0.992416	1.24139e-07
MSTRG.4765.2	1.42717	0.00572311	ncbi_100157373	TRIM45	tripartite motif containing 45, transcript variant X1	-0.968715	1.72961e-05
MSTRG.49036.52	1.51152	1.10112e-22	ncbi_100157373	TRIM45	tripartite motif containing 45, transcript variant X1	-0.973712	9.45225e-06
MSTRG.54091.1	2.74585	0.00516178	ncbi_100157373	TRIM45	tripartite motif containing 45, transcript variant X1	-0.967121	2.05478e-05
MSTRG.57220.3	-1.23502	3.00314e-07	ncbi_100157373	TRIM45	tripartite motif containing 45, transcript variant X1	0.960021	4.04515e-05
MSTRG.58666.4	-3.46298	1.25011e-10	ncbi_100157373	TRIM45	tripartite motif containing 45, transcript variant X1	0.964353	2.71928e-05
MSTRG.7140.1	-3.36213	0.0148933	ncbi_100157373	TRIM45	tripartite motif containing 45, transcript variant X1	0.961042	3.69888e-05
MSTRG.8085.1	-2.57894	0.00572311	ncbi_100157373	TRIM45	tripartite motif containing 45, transcript variant X1	0.962651	3.19621e-05
MSTRG.9821.1	-1.39773	1.48551e-06	ncbi_100157373	TRIM45	tripartite motif containing 45, transcript variant X1	0.958489	4.60748e-05
XR_002335650.1	1.25664	4.31418e-05	ncbi_100157373	TRIM45	tripartite motif containing 45, transcript variant X1	-0.962685	3.18613e-05
XR_002336517.1	-2.59521	0.000716304	ncbi_100157373	TRIM45	tripartite motif containing 45, transcript variant X1	0.953361	6.89111e-05
XR_002338068.1	-3.98793	0.0230051	ncbi_100157373	TRIM45	tripartite motif containing 45, transcript variant X1	0.950777	8.30131e-05
XR_002338630.1	-2.3388	0.038077	ncbi_100157373	TRIM45	tripartite motif containing 45, transcript variant X1	0.976821	6.10298e-06
XR_002339185.1	-1.39993	0.00523985	ncbi_100157373	TRIM45	tripartite motif containing 45, transcript variant X1	0.950608	8.39999e-05
XR_002340151.1	-8.69116	0.00042379	ncbi_100157373	TRIM45	tripartite motif containing 45, transcript variant X1	0.951829	7.70506e-05
XR_002340613.1	-3.1569	3.61492e-08	ncbi_100157373	TRIM45	tripartite motif containing 45, transcript variant X1	0.953899	6.62039e-05
XR_002340667.1	-4.49185	0.0113736	ncbi_100157373	TRIM45	tripartite motif containing 45, transcript variant X1	0.950967	8.19149e-05
XR_002340668.1	-4.49185	0.0113736	ncbi_100157373	TRIM45	tripartite motif containing 45, transcript variant X1	0.950967	8.19149e-05
XR_002340836.1	-3.58976	2.81785e-05	ncbi_100157373	TRIM45	tripartite motif containing 45, transcript variant X1	0.963992	2.81611e-05
XR_002344008.1	-2.23447	0.00886321	ncbi_100157373	TRIM45	tripartite motif containing 45, transcript variant X1	0.954382	6.38416e-05
XR_002345290.1	-1.4237	0.0398707	ncbi_100157373	TRIM45	tripartite motif containing 45, transcript variant X1	0.954107	6.51774e-05
XR_298066.3	-1.57936	0.000190602	ncbi_100157373	TRIM45	tripartite motif containing 45, transcript variant X1	0.960974	3.72127e-05
XR_304839.3	-1.4343	0.00777614	ncbi_100157373	TRIM45	tripartite motif containing 45, transcript variant X1	0.973957	9.15014e-06
MSTRG.11484.11	-2.48235	2.91166e-25	ncbi_100157444	WDR63	WD repeat domain 63, transcript variant X3	0.973775	9.37397e-06
MSTRG.11484.11	-2.48235	2.91166e-25	ncbi_100157651	PDE12	phosphodiesterase 12	0.960904	3.74449e-05
MSTRG.12089.3	-3.75702	1.96363e-06	ncbi_100157651	PDE12	phosphodiesterase 12	0.955961	5.65215e-05
MSTRG.12991.2	-1.62396	2.10575e-07	ncbi_100157651	PDE12	phosphodiesterase 12	0.982828	2.14836e-06
MSTRG.13509.1	5.05408	1.83474e-10	ncbi_100157651	PDE12	phosphodiesterase 12	-0.976691	6.22276e-06
MSTRG.13755.8	-2.09637	0.00074952	ncbi_100157651	PDE12	phosphodiesterase 12	0.993848	5.97798e-08
MSTRG.15857.2	-1.13104	3.34622e-06	ncbi_100157651	PDE12	phosphodiesterase 12	0.97441	8.60827e-06
MSTRG.15987.1	-1.73264	2.77014e-12	ncbi_100157651	PDE12	phosphodiesterase 12	0.958565	4.57815e-05
MSTRG.16083.4	-2.58684	9.36098e-109	ncbi_100157651	PDE12	phosphodiesterase 12	0.959752	4.14039e-05
MSTRG.17524.1	-1.69608	1.22242e-15	ncbi_100157651	PDE12	phosphodiesterase 12	0.963247	3.02288e-05
MSTRG.17875.3	-3.85561	0.000199023	ncbi_100157651	PDE12	phosphodiesterase 12	0.960434	3.90231e-05
MSTRG.18068.2	-1.92791	0.000499709	ncbi_100157651	PDE12	phosphodiesterase 12	0.951377	7.95763e-05
MSTRG.18488.1	-2.57129	0.000182922	ncbi_100157651	PDE12	phosphodiesterase 12	0.983663	1.80612e-06
MSTRG.19229.7	-2.99196	5.28796e-23	ncbi_100157651	PDE12	phosphodiesterase 12	0.977492	5.51055e-06
MSTRG.19229.8	-3.13914	4.876e-06	ncbi_100157651	PDE12	phosphodiesterase 12	0.962821	3.14621e-05
MSTRG.24352.1	2.89699	3.56187e-20	ncbi_100157651	PDE12	phosphodiesterase 12	-0.965614	2.40028e-05
MSTRG.26245.1	-3.52356	1.83474e-10	ncbi_100157651	PDE12	phosphodiesterase 12	0.969304	1.61925e-05
MSTRG.31590.2	-2.44536	6.49954e-10	ncbi_100157651	PDE12	phosphodiesterase 12	0.971511	1.24967e-05
MSTRG.31870.2	-3.40762	2.43114e-11	ncbi_100157651	PDE12	phosphodiesterase 12	0.965115	2.5233e-05
MSTRG.34349.2	-2.02501	1.0267e-61	ncbi_100157651	PDE12	phosphodiesterase 12	0.975102	7.82583e-06
MSTRG.35523.1	-2.65883	3.53527e-08	ncbi_100157651	PDE12	phosphodiesterase 12	0.956171	5.55988e-05
MSTRG.361.1	-4.15943	2.22578e-05	ncbi_100157651	PDE12	phosphodiesterase 12	0.952763	7.20151e-05
MSTRG.36163.1	-1.73697	0.000106248	ncbi_100157651	PDE12	phosphodiesterase 12	0.988637	5.09252e-07
MSTRG.38391.1	-1.8861	4.04269e-10	ncbi_100157651	PDE12	phosphodiesterase 12	0.962729	3.17318e-05
MSTRG.38395.2	-1.96153	2.71817e-10	ncbi_100157651	PDE12	phosphodiesterase 12	0.986383	9.57368e-07
MSTRG.38986.1	1.51979	3.23372e-08	ncbi_100157651	PDE12	phosphodiesterase 12	-0.971615	1.23393e-05
MSTRG.43164.1	-5.63807	1.04908e-09	ncbi_100157651	PDE12	phosphodiesterase 12	0.959374	4.27615e-05
MSTRG.44575.1	1.73953	2.56886e-65	ncbi_100157651	PDE12	phosphodiesterase 12	-0.951987	7.61803e-05
MSTRG.45402.1	4.04734	2.5826e-09	ncbi_100157651	PDE12	phosphodiesterase 12	-0.95007	8.72025e-05
MSTRG.45480.2	-1.87551	1.48612e-12	ncbi_100157651	PDE12	phosphodiesterase 12	0.96701	2.07906e-05
MSTRG.4566.1	-1.245	2.86525e-07	ncbi_100157651	PDE12	phosphodiesterase 12	0.984138	1.62961e-06
MSTRG.48253.1	-2.3406	5.65074e-24	ncbi_100157651	PDE12	phosphodiesterase 12	0.96415	2.77348e-05
MSTRG.49036.52	1.51152	1.10112e-22	ncbi_100157651	PDE12	phosphodiesterase 12	-0.95414	6.50184e-05
MSTRG.53044.3	-3.29921	1.66391e-30	ncbi_100157651	PDE12	phosphodiesterase 12	0.967504	1.97298e-05
MSTRG.53091.1	-2.76275	9.4872e-06	ncbi_100157651	PDE12	phosphodiesterase 12	0.959111	4.37271e-05
MSTRG.54091.1	2.74585	0.00516178	ncbi_100157651	PDE12	phosphodiesterase 12	-0.952061	7.57738e-05
MSTRG.55990.1	-3.17171	2.75941e-19	ncbi_100157651	PDE12	phosphodiesterase 12	0.953163	6.99262e-05
MSTRG.56000.2	-2.53168	7.07385e-56	ncbi_100157651	PDE12	phosphodiesterase 12	0.965751	2.3672e-05
MSTRG.57220.3	-1.23502	3.00314e-07	ncbi_100157651	PDE12	phosphodiesterase 12	0.966709	2.14565e-05
MSTRG.57585.2	-2.95703	1.5275e-14	ncbi_100157651	PDE12	phosphodiesterase 12	0.969176	1.64263e-05
MSTRG.58666.4	-3.46298	1.25011e-10	ncbi_100157651	PDE12	phosphodiesterase 12	0.953652	6.74387e-05
MSTRG.61866.1	-4.12584	0.000846801	ncbi_100157651	PDE12	phosphodiesterase 12	0.972281	1.13634e-05
MSTRG.63434.4	-2.27742	0.0177115	ncbi_100157651	PDE12	phosphodiesterase 12	0.958838	4.47472e-05
MSTRG.66051.4	-2.19556	1.68102e-07	ncbi_100157651	PDE12	phosphodiesterase 12	0.954674	6.24397e-05
MSTRG.67653.3	-3.85915	4.35767e-23	ncbi_100157651	PDE12	phosphodiesterase 12	0.954901	6.1364e-05
MSTRG.7140.1	-3.36213	0.0148933	ncbi_100157651	PDE12	phosphodiesterase 12	0.966336	2.2301e-05
MSTRG.7200.11	-10.2644	0.0130505	ncbi_100157651	PDE12	phosphodiesterase 12	0.961501	3.55002e-05
MSTRG.8085.1	-2.57894	0.00572311	ncbi_100157651	PDE12	phosphodiesterase 12	0.988254	5.71714e-07
MSTRG.9821.1	-1.39773	1.48551e-06	ncbi_100157651	PDE12	phosphodiesterase 12	0.971378	1.2701e-05
XR_001298513.2	-2.80735	0.0197094	ncbi_100157651	PDE12	phosphodiesterase 12	0.972389	1.12104e-05
XR_001302077.2	-4.1078	7.35634e-05	ncbi_100157651	PDE12	phosphodiesterase 12	0.951485	7.89676e-05
XR_001303053.2	-2.45444	9.4765e-07	ncbi_100157651	PDE12	phosphodiesterase 12	0.978657	4.5804e-06
XR_001304151.2	-4.30144	1.75706e-05	ncbi_100157651	PDE12	phosphodiesterase 12	0.970004	1.49459e-05
XR_002335923.1	-2.48602	2.27488e-33	ncbi_100157651	PDE12	phosphodiesterase 12	0.963441	2.968e-05
XR_002336517.1	-2.59521	0.000716304	ncbi_100157651	PDE12	phosphodiesterase 12	0.970347	1.43608e-05
XR_002337073.1	-8.09452	0.000765578	ncbi_100157651	PDE12	phosphodiesterase 12	0.957725	4.90739e-05
XR_002337152.1	-8.35168	0.00858342	ncbi_100157651	PDE12	phosphodiesterase 12	0.950946	8.2036e-05
XR_002337729.1	-3.76618	2.29924e-05	ncbi_100157651	PDE12	phosphodiesterase 12	0.966557	2.17975e-05
XR_002338068.1	-3.98793	0.0230051	ncbi_100157651	PDE12	phosphodiesterase 12	0.971267	1.28736e-05
XR_002338550.1	2.33492	4.09835e-20	ncbi_100157651	PDE12	phosphodiesterase 12	-0.967292	2.01804e-05
XR_002340151.1	-8.69116	0.00042379	ncbi_100157651	PDE12	phosphodiesterase 12	0.953236	6.95507e-05
XR_002340613.1	-3.1569	3.61492e-08	ncbi_100157651	PDE12	phosphodiesterase 12	0.964069	2.79531e-05
XR_002340667.1	-4.49185	0.0113736	ncbi_100157651	PDE12	phosphodiesterase 12	0.952767	7.19902e-05
XR_002340668.1	-4.49185	0.0113736	ncbi_100157651	PDE12	phosphodiesterase 12	0.952767	7.19902e-05
XR_002340840.1	-2.90438	7.84178e-35	ncbi_100157651	PDE12	phosphodiesterase 12	0.956835	5.27397e-05
XR_002341460.1	-12.3627	1.84392e-07	ncbi_100157651	PDE12	phosphodiesterase 12	0.974205	8.85042e-06
XR_002341919.1	-3.23133	0.00116181	ncbi_100157651	PDE12	phosphodiesterase 12	0.959655	4.17499e-05
XR_002342528.1	-10.9144	0.000317605	ncbi_100157651	PDE12	phosphodiesterase 12	0.963661	2.90665e-05
XR_002342741.1	-1.34294	7.1003e-07	ncbi_100157651	PDE12	phosphodiesterase 12	0.95336	6.89157e-05
XR_002342749.1	-7.78136	0.00110097	ncbi_100157651	PDE12	phosphodiesterase 12	0.962267	3.31151e-05
XR_002342824.1	-2.95693	0.0112137	ncbi_100157651	PDE12	phosphodiesterase 12	0.964485	2.68461e-05
XR_002343519.1	-7.56986	0.00566071	ncbi_100157651	PDE12	phosphodiesterase 12	0.959954	4.06864e-05
XR_002343865.1	-8.26053	0.000232241	ncbi_100157651	PDE12	phosphodiesterase 12	0.972097	1.16272e-05
XR_002344008.1	-2.23447	0.00886321	ncbi_100157651	PDE12	phosphodiesterase 12	0.960388	3.91826e-05
XR_002344591.1	-7.90689	0.0111811	ncbi_100157651	PDE12	phosphodiesterase 12	0.962718	3.17632e-05
XR_002344637.1	-4.18774	9.39784e-28	ncbi_100157651	PDE12	phosphodiesterase 12	0.957987	4.80304e-05
XR_002344843.1	-7.35168	0.00652392	ncbi_100157651	PDE12	phosphodiesterase 12	0.950478	8.47694e-05
XR_002344963.1	-1.24384	0.0177489	ncbi_100157651	PDE12	phosphodiesterase 12	0.959503	4.22964e-05
XR_002345632.1	-1.85144	0.000131173	ncbi_100157651	PDE12	phosphodiesterase 12	0.96401	2.81101e-05
XR_298066.3	-1.57936	0.000190602	ncbi_100157651	PDE12	phosphodiesterase 12	0.992437	1.22934e-07
XR_302627.3	-3.922	0.0323475	ncbi_100157651	PDE12	phosphodiesterase 12	0.961789	3.4591e-05
MSTRG.11484.11	-2.48235	2.91166e-25	ncbi_100157683	MYO9A	myosin IXA, transcript variant X1	0.951186	8.06576e-05
XR_002339906.1	10.8533	0.0452413	ncbi_100217393	LGALS2	galectin 2	0.952497	7.34228e-05
MSTRG.11484.11	-2.48235	2.91166e-25	ncbi_100217397	LPCAT1	lysophosphatidylcholine acyltransferase 1, transcript variant X5	0.977177	5.78302e-06
MSTRG.20264.1	2.58449	6.10582e-12	ncbi_100240743	DDIT3	DNA damage inducible transcript 3	0.95635	5.48167e-05
MSTRG.20508.1	3.6584	3.18832e-05	ncbi_100240743	DDIT3	DNA damage inducible transcript 3	0.963647	2.91069e-05
MSTRG.22457.1	1.79064	4.41436e-05	ncbi_100240743	DDIT3	DNA damage inducible transcript 3	0.961221	3.64043e-05
MSTRG.24696.1	2.45692	6.71144e-06	ncbi_100240743	DDIT3	DNA damage inducible transcript 3	0.964643	2.64351e-05
MSTRG.30852.1	2.09335	0.00487133	ncbi_100240743	DDIT3	DNA damage inducible transcript 3	0.959457	4.2462e-05
MSTRG.40104.1	2.09994	2.23131e-05	ncbi_100240743	DDIT3	DNA damage inducible transcript 3	0.956926	5.23562e-05
MSTRG.41274.1	3.27645	8.52409e-10	ncbi_100240743	DDIT3	DNA damage inducible transcript 3	0.9564	5.46001e-05
MSTRG.42395.1	4.41396	2.80946e-10	ncbi_100240743	DDIT3	DNA damage inducible transcript 3	0.952529	7.32513e-05
MSTRG.43178.1	2.19238	0.000199882	ncbi_100240743	DDIT3	DNA damage inducible transcript 3	0.954895	6.13931e-05
MSTRG.52004.1	4.60344	5.74894e-09	ncbi_100240743	DDIT3	DNA damage inducible transcript 3	0.961694	3.48879e-05
MSTRG.63521.1	1.06651	1.81362e-07	ncbi_100240743	DDIT3	DNA damage inducible transcript 3	0.963962	2.82403e-05
MSTRG.64419.1	3.6388	2.24234e-06	ncbi_100240743	DDIT3	DNA damage inducible transcript 3	0.956363	5.47586e-05
MSTRG.68482.2	1.72304	0.000164505	ncbi_100240743	DDIT3	DNA damage inducible transcript 3	0.973886	9.23685e-06
MSTRG.6975.1	4.86714	1.99735e-08	ncbi_100240743	DDIT3	DNA damage inducible transcript 3	0.960839	3.76595e-05
MSTRG.8951.10	1.15881	3.44952e-09	ncbi_100240743	DDIT3	DNA damage inducible transcript 3	0.961924	3.41673e-05
XR_002344150.1	2.50057	2.43114e-11	ncbi_100240743	DDIT3	DNA damage inducible transcript 3	0.97778	5.2693e-06
XR_002344952.1	2.86301	4.48879e-06	ncbi_100240743	DDIT3	DNA damage inducible transcript 3	0.973441	9.79477e-06
MSTRG.12991.2	-1.62396	2.10575e-07	ncbi_100286810	SPAG5	sperm associated antigen 5	0.975644	7.24958e-06
MSTRG.1065.1	-1.13376	3.13807e-44	ncbi_100302538	TRIM21	tripartite motif containing 21	0.950845	8.26218e-05
MSTRG.1065.4	-1.52019	3.60448e-39	ncbi_100302538	TRIM21	tripartite motif containing 21	0.957769	4.88949e-05
MSTRG.11484.11	-2.48235	2.91166e-25	ncbi_100302538	TRIM21	tripartite motif containing 21	0.965996	2.30907e-05
MSTRG.12089.3	-3.75702	1.96363e-06	ncbi_100302538	TRIM21	tripartite motif containing 21	0.955271	5.96413e-05
MSTRG.12403.3	-1.9301	0.0239765	ncbi_100302538	TRIM21	tripartite motif containing 21	0.951376	7.95809e-05
MSTRG.12991.2	-1.62396	2.10575e-07	ncbi_100302538	TRIM21	tripartite motif containing 21	0.965667	2.38741e-05
MSTRG.13509.1	5.05408	1.83474e-10	ncbi_100302538	TRIM21	tripartite motif containing 21	-0.976269	6.62385e-06
MSTRG.13755.8	-2.09637	0.00074952	ncbi_100302538	TRIM21	tripartite motif containing 21	0.994969	2.95917e-08
MSTRG.15857.2	-1.13104	3.34622e-06	ncbi_100302538	TRIM21	tripartite motif containing 21	0.976078	6.81056e-06
MSTRG.15987.1	-1.73264	2.77014e-12	ncbi_100302538	TRIM21	tripartite motif containing 21	0.950037	8.74032e-05
MSTRG.16083.4	-2.58684	9.36098e-109	ncbi_100302538	TRIM21	tripartite motif containing 21	0.954194	6.47516e-05
MSTRG.17524.1	-1.69608	1.22242e-15	ncbi_100302538	TRIM21	tripartite motif containing 21	0.966511	2.19012e-05
MSTRG.18488.1	-2.57129	0.000182922	ncbi_100302538	TRIM21	tripartite motif containing 21	0.983442	1.89265e-06
MSTRG.19229.7	-2.99196	5.28796e-23	ncbi_100302538	TRIM21	tripartite motif containing 21	0.9698	1.5302e-05
MSTRG.19229.8	-3.13914	4.876e-06	ncbi_100302538	TRIM21	tripartite motif containing 21	0.952022	7.59915e-05
MSTRG.24352.1	2.89699	3.56187e-20	ncbi_100302538	TRIM21	tripartite motif containing 21	-0.976633	6.27692e-06
MSTRG.25677.3	-1.7779	2.68945e-10	ncbi_100302538	TRIM21	tripartite motif containing 21	0.959558	4.20975e-05
MSTRG.26245.1	-3.52356	1.83474e-10	ncbi_100302538	TRIM21	tripartite motif containing 21	0.957468	5.0113e-05
MSTRG.31590.2	-2.44536	6.49954e-10	ncbi_100302538	TRIM21	tripartite motif containing 21	0.962116	3.35748e-05
MSTRG.31870.2	-3.40762	2.43114e-11	ncbi_100302538	TRIM21	tripartite motif containing 21	0.968232	1.82389e-05
MSTRG.34349.2	-2.02501	1.0267e-61	ncbi_100302538	TRIM21	tripartite motif containing 21	0.969107	1.65546e-05
MSTRG.35523.1	-2.65883	3.53527e-08	ncbi_100302538	TRIM21	tripartite motif containing 21	0.957154	5.14048e-05
MSTRG.36163.1	-1.73697	0.000106248	ncbi_100302538	TRIM21	tripartite motif containing 21	0.98187	2.59547e-06
MSTRG.38391.1	-1.8861	4.04269e-10	ncbi_100302538	TRIM21	tripartite motif containing 21	0.976857	6.07031e-06
MSTRG.38395.2	-1.96153	2.71817e-10	ncbi_100302538	TRIM21	tripartite motif containing 21	0.979074	4.27658e-06
MSTRG.38986.1	1.51979	3.23372e-08	ncbi_100302538	TRIM21	tripartite motif containing 21	-0.984551	1.48658e-06
MSTRG.43164.1	-5.63807	1.04908e-09	ncbi_100302538	TRIM21	tripartite motif containing 21	0.954938	6.11927e-05
MSTRG.45480.2	-1.87551	1.48612e-12	ncbi_100302538	TRIM21	tripartite motif containing 21	0.961685	3.49184e-05
MSTRG.4566.1	-1.245	2.86525e-07	ncbi_100302538	TRIM21	tripartite motif containing 21	0.976195	6.69536e-06
MSTRG.4765.2	1.42717	0.00572311	ncbi_100302538	TRIM21	tripartite motif containing 21	-0.950433	8.50339e-05
MSTRG.48253.1	-2.3406	5.65074e-24	ncbi_100302538	TRIM21	tripartite motif containing 21	0.964412	2.70386e-05
MSTRG.49036.52	1.51152	1.10112e-22	ncbi_100302538	TRIM21	tripartite motif containing 21	-0.961203	3.646e-05
MSTRG.53044.3	-3.29921	1.66391e-30	ncbi_100302538	TRIM21	tripartite motif containing 21	0.960473	3.88908e-05
MSTRG.54091.1	2.74585	0.00516178	ncbi_100302538	TRIM21	tripartite motif containing 21	-0.957277	5.08951e-05
MSTRG.56000.2	-2.53168	7.07385e-56	ncbi_100302538	TRIM21	tripartite motif containing 21	0.964495	2.68213e-05
MSTRG.57220.3	-1.23502	3.00314e-07	ncbi_100302538	TRIM21	tripartite motif containing 21	0.979807	3.77739e-06
MSTRG.57585.2	-2.95703	1.5275e-14	ncbi_100302538	TRIM21	tripartite motif containing 21	0.961305	3.61315e-05
MSTRG.58666.4	-3.46298	1.25011e-10	ncbi_100302538	TRIM21	tripartite motif containing 21	0.963147	3.05174e-05
MSTRG.61866.1	-4.12584	0.000846801	ncbi_100302538	TRIM21	tripartite motif containing 21	0.96791	1.88888e-05
MSTRG.66051.4	-2.19556	1.68102e-07	ncbi_100302538	TRIM21	tripartite motif containing 21	0.951484	7.89686e-05
MSTRG.7140.1	-3.36213	0.0148933	ncbi_100302538	TRIM21	tripartite motif containing 21	0.972734	1.07313e-05
MSTRG.7200.11	-10.2644	0.0130505	ncbi_100302538	TRIM21	tripartite motif containing 21	0.955078	6.05382e-05
MSTRG.8085.1	-2.57894	0.00572311	ncbi_100302538	TRIM21	tripartite motif containing 21	0.983786	1.75917e-06
MSTRG.9821.1	-1.39773	1.48551e-06	ncbi_100302538	TRIM21	tripartite motif containing 21	0.966787	2.12824e-05
XR_001298513.2	-2.80735	0.0197094	ncbi_100302538	TRIM21	tripartite motif containing 21	0.95194	7.64404e-05
XR_001303053.2	-2.45444	9.4765e-07	ncbi_100302538	TRIM21	tripartite motif containing 21	0.963841	2.85713e-05
XR_001304151.2	-4.30144	1.75706e-05	ncbi_100302538	TRIM21	tripartite motif containing 21	0.956065	5.60642e-05
XR_002335650.1	1.25664	4.31418e-05	ncbi_100302538	TRIM21	tripartite motif containing 21	-0.953993	6.57409e-05
XR_002335923.1	-2.48602	2.27488e-33	ncbi_100302538	TRIM21	tripartite motif containing 21	0.956603	5.37274e-05
XR_002336517.1	-2.59521	0.000716304	ncbi_100302538	TRIM21	tripartite motif containing 21	0.977444	5.55116e-06
XR_002337729.1	-3.76618	2.29924e-05	ncbi_100302538	TRIM21	tripartite motif containing 21	0.966752	2.13595e-05
XR_002338068.1	-3.98793	0.0230051	ncbi_100302538	TRIM21	tripartite motif containing 21	0.975347	7.56227e-06
XR_002338550.1	2.33492	4.09835e-20	ncbi_100302538	TRIM21	tripartite motif containing 21	-0.955608	5.8105e-05
XR_002338630.1	-2.3388	0.038077	ncbi_100302538	TRIM21	tripartite motif containing 21	0.953175	6.98686e-05
XR_002339185.1	-1.39993	0.00523985	ncbi_100302538	TRIM21	tripartite motif containing 21	0.952675	7.24766e-05
XR_002340613.1	-3.1569	3.61492e-08	ncbi_100302538	TRIM21	tripartite motif containing 21	0.963425	2.97247e-05
XR_002340840.1	-2.90438	7.84178e-35	ncbi_100302538	TRIM21	tripartite motif containing 21	0.958697	4.52779e-05
XR_002341460.1	-12.3627	1.84392e-07	ncbi_100302538	TRIM21	tripartite motif containing 21	0.966966	2.08857e-05
XR_002341919.1	-3.23133	0.00116181	ncbi_100302538	TRIM21	tripartite motif containing 21	0.955702	5.76797e-05
XR_002342528.1	-10.9144	0.000317605	ncbi_100302538	TRIM21	tripartite motif containing 21	0.95005	8.73261e-05
XR_002342741.1	-1.34294	7.1003e-07	ncbi_100302538	TRIM21	tripartite motif containing 21	0.967266	2.02354e-05
XR_002342749.1	-7.78136	0.00110097	ncbi_100302538	TRIM21	tripartite motif containing 21	0.951148	8.08779e-05
XR_002342824.1	-2.95693	0.0112137	ncbi_100302538	TRIM21	tripartite motif containing 21	0.96727	2.0228e-05
XR_002343519.1	-7.56986	0.00566071	ncbi_100302538	TRIM21	tripartite motif containing 21	0.958337	4.66596e-05
XR_002343865.1	-8.26053	0.000232241	ncbi_100302538	TRIM21	tripartite motif containing 21	0.967641	1.94444e-05
XR_002344008.1	-2.23447	0.00886321	ncbi_100302538	TRIM21	tripartite motif containing 21	0.981852	2.60467e-06
XR_002344591.1	-7.90689	0.0111811	ncbi_100302538	TRIM21	tripartite motif containing 21	0.95216	7.52353e-05
XR_002344637.1	-4.18774	9.39784e-28	ncbi_100302538	TRIM21	tripartite motif containing 21	0.952373	7.40893e-05
XR_002344843.1	-7.35168	0.00652392	ncbi_100302538	TRIM21	tripartite motif containing 21	0.957187	5.12684e-05
XR_002344963.1	-1.24384	0.0177489	ncbi_100302538	TRIM21	tripartite motif containing 21	0.957199	5.12158e-05
XR_002345290.1	-1.4237	0.0398707	ncbi_100302538	TRIM21	tripartite motif containing 21	0.953744	6.69787e-05
XR_002345632.1	-1.85144	0.000131173	ncbi_100302538	TRIM21	tripartite motif containing 21	0.967183	2.04152e-05
XR_298066.3	-1.57936	0.000190602	ncbi_100302538	TRIM21	tripartite motif containing 21	0.977903	5.16796e-06
XR_302627.3	-3.922	0.0323475	ncbi_100302538	TRIM21	tripartite motif containing 21	0.953364	6.88954e-05
XR_304343.3	-3.35923	0.027412	ncbi_100302538	TRIM21	tripartite motif containing 21	0.950913	8.22272e-05
XR_304839.3	-1.4343	0.00777614	ncbi_100302538	TRIM21	tripartite motif containing 21	0.951565	7.85198e-05
MSTRG.1065.1	-1.13376	3.13807e-44	ncbi_100302700	SLC25A19	solute carrier family 25 member 19	0.950753	8.31557e-05
MSTRG.11484.12	-3.04743	9.59448e-15	ncbi_100329221	PPARGC1B	PPARG coactivator 1 beta, transcript variant X1	0.990626	2.60179e-07
MSTRG.12403.3	-1.9301	0.0239765	ncbi_100329221	PPARGC1B	PPARG coactivator 1 beta, transcript variant X1	0.965612	2.40083e-05
MSTRG.13755.8	-2.09637	0.00074952	ncbi_100329221	PPARGC1B	PPARG coactivator 1 beta, transcript variant X1	0.955655	5.78913e-05
MSTRG.14800.2	-1.98633	0.00253951	ncbi_100329221	PPARGC1B	PPARG coactivator 1 beta, transcript variant X1	0.956715	5.32461e-05
MSTRG.15987.1	-1.73264	2.77014e-12	ncbi_100329221	PPARGC1B	PPARG coactivator 1 beta, transcript variant X1	0.969647	1.55721e-05
MSTRG.16083.4	-2.58684	9.36098e-109	ncbi_100329221	PPARGC1B	PPARG coactivator 1 beta, transcript variant X1	0.967068	2.06641e-05
MSTRG.18068.1	-2.75161	0.000802933	ncbi_100329221	PPARGC1B	PPARG coactivator 1 beta, transcript variant X1	0.950671	8.36325e-05
MSTRG.1838.18	1.85351	4.35324e-27	ncbi_100329221	PPARGC1B	PPARG coactivator 1 beta, transcript variant X1	-0.954416	6.36754e-05
MSTRG.18488.1	-2.57129	0.000182922	ncbi_100329221	PPARGC1B	PPARG coactivator 1 beta, transcript variant X1	0.952753	7.20676e-05
MSTRG.19229.3	-11.8429	9.28285e-09	ncbi_100329221	PPARGC1B	PPARG coactivator 1 beta, transcript variant X1	0.965361	2.46212e-05
MSTRG.19229.7	-2.99196	5.28796e-23	ncbi_100329221	PPARGC1B	PPARG coactivator 1 beta, transcript variant X1	0.980296	3.46818e-06
MSTRG.20733.1	-1.96507	0.0375202	ncbi_100329221	PPARGC1B	PPARG coactivator 1 beta, transcript variant X1	0.970601	1.39382e-05
MSTRG.26245.1	-3.52356	1.83474e-10	ncbi_100329221	PPARGC1B	PPARG coactivator 1 beta, transcript variant X1	0.97134	1.27593e-05
MSTRG.28254.2	-4.57258	2.08752e-05	ncbi_100329221	PPARGC1B	PPARG coactivator 1 beta, transcript variant X1	0.968369	1.79674e-05
MSTRG.31590.2	-2.44536	6.49954e-10	ncbi_100329221	PPARGC1B	PPARG coactivator 1 beta, transcript variant X1	0.96966	1.55486e-05
MSTRG.31870.2	-3.40762	2.43114e-11	ncbi_100329221	PPARGC1B	PPARG coactivator 1 beta, transcript variant X1	0.982761	2.17773e-06
MSTRG.32510.3	-5.70695	2.71817e-10	ncbi_100329221	PPARGC1B	PPARG coactivator 1 beta, transcript variant X1	0.970222	1.45732e-05
MSTRG.32510.4	-1.60034	5.71256e-06	ncbi_100329221	PPARGC1B	PPARG coactivator 1 beta, transcript variant X1	0.978717	4.53572e-06
MSTRG.34349.2	-2.02501	1.0267e-61	ncbi_100329221	PPARGC1B	PPARG coactivator 1 beta, transcript variant X1	0.973734	9.42471e-06
MSTRG.34349.3	-1.52448	5.75717e-37	ncbi_100329221	PPARGC1B	PPARG coactivator 1 beta, transcript variant X1	0.964554	2.66662e-05
MSTRG.35165.7	-2.02095	8.9143e-07	ncbi_100329221	PPARGC1B	PPARG coactivator 1 beta, transcript variant X1	0.971002	1.32894e-05
MSTRG.35523.1	-2.65883	3.53527e-08	ncbi_100329221	PPARGC1B	PPARG coactivator 1 beta, transcript variant X1	0.972871	1.05453e-05
MSTRG.36664.1	-2.14886	4.92106e-05	ncbi_100329221	PPARGC1B	PPARG coactivator 1 beta, transcript variant X1	0.966576	2.1755e-05
MSTRG.38395.1	-5.16065	0.000107579	ncbi_100329221	PPARGC1B	PPARG coactivator 1 beta, transcript variant X1	0.956814	5.28257e-05
MSTRG.43164.1	-5.63807	1.04908e-09	ncbi_100329221	PPARGC1B	PPARG coactivator 1 beta, transcript variant X1	0.976871	6.05694e-06
MSTRG.45402.1	4.04734	2.5826e-09	ncbi_100329221	PPARGC1B	PPARG coactivator 1 beta, transcript variant X1	-0.967561	1.96112e-05
MSTRG.45480.2	-1.87551	1.48612e-12	ncbi_100329221	PPARGC1B	PPARG coactivator 1 beta, transcript variant X1	0.980119	3.57808e-06
MSTRG.46469.2	-1.99932	1.30052e-15	ncbi_100329221	PPARGC1B	PPARG coactivator 1 beta, transcript variant X1	0.95438	6.38506e-05
MSTRG.46601.1	-1.80957	1.76929e-05	ncbi_100329221	PPARGC1B	PPARG coactivator 1 beta, transcript variant X1	0.950444	8.49714e-05
MSTRG.46743.6	-2.09863	0.000214856	ncbi_100329221	PPARGC1B	PPARG coactivator 1 beta, transcript variant X1	0.969408	1.60012e-05
MSTRG.48253.1	-2.3406	5.65074e-24	ncbi_100329221	PPARGC1B	PPARG coactivator 1 beta, transcript variant X1	0.95786	4.85324e-05
MSTRG.49036.52	1.51152	1.10112e-22	ncbi_100329221	PPARGC1B	PPARG coactivator 1 beta, transcript variant X1	-0.955663	5.78546e-05
MSTRG.50627.1	-1.38714	1.2765e-09	ncbi_100329221	PPARGC1B	PPARG coactivator 1 beta, transcript variant X1	0.965212	2.49894e-05
MSTRG.51709.1	-1.3783	0.00147412	ncbi_100329221	PPARGC1B	PPARG coactivator 1 beta, transcript variant X1	0.966262	2.2472e-05
MSTRG.53021.5	-2.74496	3.17826e-07	ncbi_100329221	PPARGC1B	PPARG coactivator 1 beta, transcript variant X1	0.955813	5.71827e-05
MSTRG.53044.3	-3.29921	1.66391e-30	ncbi_100329221	PPARGC1B	PPARG coactivator 1 beta, transcript variant X1	0.981861	2.60012e-06
MSTRG.53091.1	-2.76275	9.4872e-06	ncbi_100329221	PPARGC1B	PPARG coactivator 1 beta, transcript variant X1	0.956926	5.23572e-05
MSTRG.55990.1	-3.17171	2.75941e-19	ncbi_100329221	PPARGC1B	PPARG coactivator 1 beta, transcript variant X1	0.976006	6.88224e-06
MSTRG.56000.2	-2.53168	7.07385e-56	ncbi_100329221	PPARGC1B	PPARG coactivator 1 beta, transcript variant X1	0.961071	3.68919e-05
MSTRG.57585.2	-2.95703	1.5275e-14	ncbi_100329221	PPARGC1B	PPARG coactivator 1 beta, transcript variant X1	0.982554	2.27042e-06
MSTRG.58666.4	-3.46298	1.25011e-10	ncbi_100329221	PPARGC1B	PPARG coactivator 1 beta, transcript variant X1	0.986304	9.76863e-07
MSTRG.60662.1	-4.22463	0.00886321	ncbi_100329221	PPARGC1B	PPARG coactivator 1 beta, transcript variant X1	0.963839	2.85771e-05
MSTRG.61866.1	-4.12584	0.000846801	ncbi_100329221	PPARGC1B	PPARG coactivator 1 beta, transcript variant X1	0.967711	1.9298e-05
MSTRG.66051.4	-2.19556	1.68102e-07	ncbi_100329221	PPARGC1B	PPARG coactivator 1 beta, transcript variant X1	0.977557	5.45501e-06
MSTRG.67653.3	-3.85915	4.35767e-23	ncbi_100329221	PPARGC1B	PPARG coactivator 1 beta, transcript variant X1	0.969157	1.64628e-05
MSTRG.7059.4	1.04108	3.83375e-57	ncbi_100329221	PPARGC1B	PPARG coactivator 1 beta, transcript variant X1	-0.966542	2.18305e-05
MSTRG.7140.1	-3.36213	0.0148933	ncbi_100329221	PPARGC1B	PPARG coactivator 1 beta, transcript variant X1	0.978562	4.65133e-06
XR_001301839.2	-9.16323	5.64604e-06	ncbi_100329221	PPARGC1B	PPARG coactivator 1 beta, transcript variant X1	0.954159	6.49256e-05
XR_001302077.2	-4.1078	7.35634e-05	ncbi_100329221	PPARGC1B	PPARG coactivator 1 beta, transcript variant X1	0.952129	7.54064e-05
XR_001302198.2	-1.89047	2.39963e-06	ncbi_100329221	PPARGC1B	PPARG coactivator 1 beta, transcript variant X1	0.953234	6.95646e-05
XR_001304151.2	-4.30144	1.75706e-05	ncbi_100329221	PPARGC1B	PPARG coactivator 1 beta, transcript variant X1	0.976848	6.07822e-06
XR_001304374.2	-2.6187	0.00660061	ncbi_100329221	PPARGC1B	PPARG coactivator 1 beta, transcript variant X1	0.951089	8.12122e-05
XR_002335923.1	-2.48602	2.27488e-33	ncbi_100329221	PPARGC1B	PPARG coactivator 1 beta, transcript variant X1	0.964716	2.62455e-05
XR_002335925.1	-11.5035	0.000421012	ncbi_100329221	PPARGC1B	PPARG coactivator 1 beta, transcript variant X1	0.95528	5.9601e-05
XR_002336086.1	-3.51602	5.05111e-20	ncbi_100329221	PPARGC1B	PPARG coactivator 1 beta, transcript variant X1	0.974054	9.03181e-06
XR_002336866.1	-3.43463	0.0412023	ncbi_100329221	PPARGC1B	PPARG coactivator 1 beta, transcript variant X1	0.961363	3.59444e-05
XR_002337363.1	-4.32193	0.00852547	ncbi_100329221	PPARGC1B	PPARG coactivator 1 beta, transcript variant X1	0.957631	4.94521e-05
XR_002337729.1	-3.76618	2.29924e-05	ncbi_100329221	PPARGC1B	PPARG coactivator 1 beta, transcript variant X1	0.969713	1.54558e-05
XR_002338550.1	2.33492	4.09835e-20	ncbi_100329221	PPARGC1B	PPARG coactivator 1 beta, transcript variant X1	-0.958082	4.76546e-05
XR_002338913.1	-8.35168	0.0127749	ncbi_100329221	PPARGC1B	PPARG coactivator 1 beta, transcript variant X1	0.978435	4.74805e-06
XR_002339908.1	-9.15482	0.00125557	ncbi_100329221	PPARGC1B	PPARG coactivator 1 beta, transcript variant X1	0.955079	6.05318e-05
XR_002340151.1	-8.69116	0.00042379	ncbi_100329221	PPARGC1B	PPARG coactivator 1 beta, transcript variant X1	0.962312	3.29795e-05
XR_002340613.1	-3.1569	3.61492e-08	ncbi_100329221	PPARGC1B	PPARG coactivator 1 beta, transcript variant X1	0.977762	5.28362e-06
XR_002340667.1	-4.49185	0.0113736	ncbi_100329221	PPARGC1B	PPARG coactivator 1 beta, transcript variant X1	0.958684	4.53297e-05
XR_002340668.1	-4.49185	0.0113736	ncbi_100329221	PPARGC1B	PPARG coactivator 1 beta, transcript variant X1	0.958684	4.53297e-05
XR_002340840.1	-2.90438	7.84178e-35	ncbi_100329221	PPARGC1B	PPARG coactivator 1 beta, transcript variant X1	0.970975	1.33333e-05
XR_002341460.1	-12.3627	1.84392e-07	ncbi_100329221	PPARGC1B	PPARG coactivator 1 beta, transcript variant X1	0.969115	1.654e-05
XR_002342528.1	-10.9144	0.000317605	ncbi_100329221	PPARGC1B	PPARG coactivator 1 beta, transcript variant X1	0.956415	5.45339e-05
XR_002342749.1	-7.78136	0.00110097	ncbi_100329221	PPARGC1B	PPARG coactivator 1 beta, transcript variant X1	0.967241	2.02894e-05
XR_002342824.1	-2.95693	0.0112137	ncbi_100329221	PPARGC1B	PPARG coactivator 1 beta, transcript variant X1	0.950042	8.73722e-05
XR_002343865.1	-8.26053	0.000232241	ncbi_100329221	PPARGC1B	PPARG coactivator 1 beta, transcript variant X1	0.969991	1.49679e-05
XR_002343957.1	-8.45121	0.0123218	ncbi_100329221	PPARGC1B	PPARG coactivator 1 beta, transcript variant X1	0.979944	3.68886e-06
XR_002344591.1	-7.90689	0.0111811	ncbi_100329221	PPARGC1B	PPARG coactivator 1 beta, transcript variant X1	0.968182	1.83387e-05
XR_002344637.1	-4.18774	9.39784e-28	ncbi_100329221	PPARGC1B	PPARG coactivator 1 beta, transcript variant X1	0.968925	1.68964e-05
XR_002344843.1	-7.35168	0.00652392	ncbi_100329221	PPARGC1B	PPARG coactivator 1 beta, transcript variant X1	0.96756	1.96127e-05
XR_002345632.1	-1.85144	0.000131173	ncbi_100329221	PPARGC1B	PPARG coactivator 1 beta, transcript variant X1	0.951297	8.00292e-05
XR_002346229.1	-9.43741	0.019071	ncbi_100329221	PPARGC1B	PPARG coactivator 1 beta, transcript variant X1	0.957625	4.94771e-05
XR_298185.3	-3.23589	0.000376831	ncbi_100329221	PPARGC1B	PPARG coactivator 1 beta, transcript variant X1	0.958955	4.43083e-05
XR_309131.3	-10.3916	0.0227657	ncbi_100329221	PPARGC1B	PPARG coactivator 1 beta, transcript variant X1	0.983341	1.93305e-06
MSTRG.1065.1	-1.13376	3.13807e-44	ncbi_100337662	MIOS	meiosis regulator for oocyte development	0.951935	7.64685e-05
MSTRG.11484.11	-2.48235	2.91166e-25	ncbi_100505387	DICER1	dicer 1, ribonuclease III	0.992737	1.0677e-07
MSTRG.11484.12	-3.04743	9.59448e-15	ncbi_100505387	DICER1	dicer 1, ribonuclease III	0.983766	1.76669e-06
MSTRG.12089.3	-3.75702	1.96363e-06	ncbi_100505387	DICER1	dicer 1, ribonuclease III	0.960873	3.75447e-05
MSTRG.12403.3	-1.9301	0.0239765	ncbi_100505387	DICER1	dicer 1, ribonuclease III	0.967726	1.92672e-05
MSTRG.12813.1	3.67833	3.32431e-30	ncbi_100505387	DICER1	dicer 1, ribonuclease III	-0.958586	4.57008e-05
MSTRG.13509.1	5.05408	1.83474e-10	ncbi_100505387	DICER1	dicer 1, ribonuclease III	-0.957562	4.97292e-05
MSTRG.13616.7	-3.558	0.000568474	ncbi_100505387	DICER1	dicer 1, ribonuclease III	0.953914	6.6131e-05
MSTRG.13755.8	-2.09637	0.00074952	ncbi_100505387	DICER1	dicer 1, ribonuclease III	0.973937	9.17431e-06
MSTRG.14800.2	-1.98633	0.00253951	ncbi_100505387	DICER1	dicer 1, ribonuclease III	0.950751	8.31661e-05
MSTRG.15987.1	-1.73264	2.77014e-12	ncbi_100505387	DICER1	dicer 1, ribonuclease III	0.988416	5.44639e-07
MSTRG.16083.2	-1.21396	9.34013e-12	ncbi_100505387	DICER1	dicer 1, ribonuclease III	0.956275	5.51437e-05
MSTRG.16083.4	-2.58684	9.36098e-109	ncbi_100505387	DICER1	dicer 1, ribonuclease III	0.985058	1.32324e-06
MSTRG.17524.1	-1.69608	1.22242e-15	ncbi_100505387	DICER1	dicer 1, ribonuclease III	0.976312	6.58155e-06
MSTRG.18068.1	-2.75161	0.000802933	ncbi_100505387	DICER1	dicer 1, ribonuclease III	0.959536	4.21766e-05
MSTRG.18488.1	-2.57129	0.000182922	ncbi_100505387	DICER1	dicer 1, ribonuclease III	0.97336	9.8994e-06
MSTRG.19229.3	-11.8429	9.28285e-09	ncbi_100505387	DICER1	dicer 1, ribonuclease III	0.958788	4.49353e-05
MSTRG.19229.7	-2.99196	5.28796e-23	ncbi_100505387	DICER1	dicer 1, ribonuclease III	0.985312	1.24637e-06
MSTRG.25677.3	-1.7779	2.68945e-10	ncbi_100505387	DICER1	dicer 1, ribonuclease III	0.980757	3.1938e-06
MSTRG.26245.1	-3.52356	1.83474e-10	ncbi_100505387	DICER1	dicer 1, ribonuclease III	0.967278	2.02105e-05
MSTRG.28254.2	-4.57258	2.08752e-05	ncbi_100505387	DICER1	dicer 1, ribonuclease III	0.987668	6.77509e-07
MSTRG.29553.1	-3.5297	0.0117475	ncbi_100505387	DICER1	dicer 1, ribonuclease III	0.974582	8.40938e-06
MSTRG.31590.2	-2.44536	6.49954e-10	ncbi_100505387	DICER1	dicer 1, ribonuclease III	0.984314	1.56753e-06
MSTRG.31870.1	-2.35107	8.77417e-06	ncbi_100505387	DICER1	dicer 1, ribonuclease III	0.953396	6.87362e-05
MSTRG.31870.2	-3.40762	2.43114e-11	ncbi_100505387	DICER1	dicer 1, ribonuclease III	0.992899	9.86631e-08
MSTRG.32510.3	-5.70695	2.71817e-10	ncbi_100505387	DICER1	dicer 1, ribonuclease III	0.982927	2.10584e-06
MSTRG.32510.4	-1.60034	5.71256e-06	ncbi_100505387	DICER1	dicer 1, ribonuclease III	0.963732	2.88708e-05
MSTRG.34349.2	-2.02501	1.0267e-61	ncbi_100505387	DICER1	dicer 1, ribonuclease III	0.995648	1.78348e-08
MSTRG.34349.3	-1.52448	5.75717e-37	ncbi_100505387	DICER1	dicer 1, ribonuclease III	0.980603	3.28416e-06
MSTRG.35165.7	-2.02095	8.9143e-07	ncbi_100505387	DICER1	dicer 1, ribonuclease III	0.968631	1.74564e-05
MSTRG.35523.1	-2.65883	3.53527e-08	ncbi_100505387	DICER1	dicer 1, ribonuclease III	0.977291	5.68339e-06
MSTRG.36163.1	-1.73697	0.000106248	ncbi_100505387	DICER1	dicer 1, ribonuclease III	0.974072	9.00955e-06
MSTRG.36664.1	-2.14886	4.92106e-05	ncbi_100505387	DICER1	dicer 1, ribonuclease III	0.967877	1.89568e-05
MSTRG.38391.1	-1.8861	4.04269e-10	ncbi_100505387	DICER1	dicer 1, ribonuclease III	0.965895	2.33308e-05
MSTRG.38395.1	-5.16065	0.000107579	ncbi_100505387	DICER1	dicer 1, ribonuclease III	0.953195	6.97641e-05
MSTRG.38986.1	1.51979	3.23372e-08	ncbi_100505387	DICER1	dicer 1, ribonuclease III	-0.951528	7.87271e-05
MSTRG.43164.1	-5.63807	1.04908e-09	ncbi_100505387	DICER1	dicer 1, ribonuclease III	0.994682	3.5916e-08
MSTRG.44575.1	1.73953	2.56886e-65	ncbi_100505387	DICER1	dicer 1, ribonuclease III	-0.98609	1.03104e-06
MSTRG.45361.1	-2.54338	9.52393e-05	ncbi_100505387	DICER1	dicer 1, ribonuclease III	0.965813	2.35259e-05
MSTRG.45402.1	4.04734	2.5826e-09	ncbi_100505387	DICER1	dicer 1, ribonuclease III	-0.954613	6.27309e-05
MSTRG.45480.2	-1.87551	1.48612e-12	ncbi_100505387	DICER1	dicer 1, ribonuclease III	0.967827	1.90578e-05
MSTRG.46469.2	-1.99932	1.30052e-15	ncbi_100505387	DICER1	dicer 1, ribonuclease III	0.956892	5.24964e-05
MSTRG.46743.6	-2.09863	0.000214856	ncbi_100505387	DICER1	dicer 1, ribonuclease III	0.974973	7.96778e-06
MSTRG.48253.1	-2.3406	5.65074e-24	ncbi_100505387	DICER1	dicer 1, ribonuclease III	0.979332	4.09539e-06
MSTRG.48479.1	-1.36222	2.42305e-05	ncbi_100505387	DICER1	dicer 1, ribonuclease III	0.952533	7.32292e-05
MSTRG.48996.1	-1.45943	1.28763e-10	ncbi_100505387	DICER1	dicer 1, ribonuclease III	0.956386	5.46618e-05
MSTRG.49036.52	1.51152	1.10112e-22	ncbi_100505387	DICER1	dicer 1, ribonuclease III	-0.950981	8.18322e-05
MSTRG.50627.1	-1.38714	1.2765e-09	ncbi_100505387	DICER1	dicer 1, ribonuclease III	0.957414	5.03334e-05
MSTRG.53021.5	-2.74496	3.17826e-07	ncbi_100505387	DICER1	dicer 1, ribonuclease III	0.977419	5.57299e-06
MSTRG.53044.3	-3.29921	1.66391e-30	ncbi_100505387	DICER1	dicer 1, ribonuclease III	0.990682	2.54858e-07
MSTRG.53091.1	-2.76275	9.4872e-06	ncbi_100505387	DICER1	dicer 1, ribonuclease III	0.965188	2.50494e-05
MSTRG.55335.1	3.06755	4.16868e-15	ncbi_100505387	DICER1	dicer 1, ribonuclease III	-0.978053	5.04687e-06
MSTRG.55990.1	-3.17171	2.75941e-19	ncbi_100505387	DICER1	dicer 1, ribonuclease III	0.983648	1.81199e-06
MSTRG.56000.2	-2.53168	7.07385e-56	ncbi_100505387	DICER1	dicer 1, ribonuclease III	0.990168	3.0738e-07
MSTRG.57220.3	-1.23502	3.00314e-07	ncbi_100505387	DICER1	dicer 1, ribonuclease III	0.967078	2.06412e-05
MSTRG.57585.2	-2.95703	1.5275e-14	ncbi_100505387	DICER1	dicer 1, ribonuclease III	0.982882	2.12514e-06
MSTRG.58666.4	-3.46298	1.25011e-10	ncbi_100505387	DICER1	dicer 1, ribonuclease III	0.988124	5.94149e-07
MSTRG.60662.1	-4.22463	0.00886321	ncbi_100505387	DICER1	dicer 1, ribonuclease III	0.956595	5.3761e-05
MSTRG.61866.1	-4.12584	0.000846801	ncbi_100505387	DICER1	dicer 1, ribonuclease III	0.963432	2.97056e-05
MSTRG.66051.4	-2.19556	1.68102e-07	ncbi_100505387	DICER1	dicer 1, ribonuclease III	0.985484	1.1963e-06
MSTRG.67653.3	-3.85915	4.35767e-23	ncbi_100505387	DICER1	dicer 1, ribonuclease III	0.984805	1.40305e-06
MSTRG.6817.1	-1.16538	2.26817e-05	ncbi_100505387	DICER1	dicer 1, ribonuclease III	0.969204	1.63762e-05
MSTRG.68354.1	-1.33816	2.61412e-14	ncbi_100505387	DICER1	dicer 1, ribonuclease III	0.955672	5.7816e-05
MSTRG.68563.1	-1.9937	0.00143673	ncbi_100505387	DICER1	dicer 1, ribonuclease III	0.985902	1.08045e-06
MSTRG.7059.4	1.04108	3.83375e-57	ncbi_100505387	DICER1	dicer 1, ribonuclease III	-0.9514	7.94446e-05
MSTRG.7140.1	-3.36213	0.0148933	ncbi_100505387	DICER1	dicer 1, ribonuclease III	0.995086	2.7265e-08
MSTRG.7200.11	-10.2644	0.0130505	ncbi_100505387	DICER1	dicer 1, ribonuclease III	0.966562	2.17857e-05
MSTRG.8085.1	-2.57894	0.00572311	ncbi_100505387	DICER1	dicer 1, ribonuclease III	0.971838	1.20069e-05
MSTRG.8609.1	-1.72649	0.000242399	ncbi_100505387	DICER1	dicer 1, ribonuclease III	0.969363	1.60831e-05
MSTRG.9821.1	-1.39773	1.48551e-06	ncbi_100505387	DICER1	dicer 1, ribonuclease III	0.960747	3.79674e-05
XR_001301839.2	-9.16323	5.64604e-06	ncbi_100505387	DICER1	dicer 1, ribonuclease III	0.961368	3.59274e-05
XR_001302077.2	-4.1078	7.35634e-05	ncbi_100505387	DICER1	dicer 1, ribonuclease III	0.975534	7.36453e-06
XR_001302198.2	-1.89047	2.39963e-06	ncbi_100505387	DICER1	dicer 1, ribonuclease III	0.95849	4.60689e-05
XR_001304151.2	-4.30144	1.75706e-05	ncbi_100505387	DICER1	dicer 1, ribonuclease III	0.974939	8.00628e-06
XR_001304374.2	-2.6187	0.00660061	ncbi_100505387	DICER1	dicer 1, ribonuclease III	0.960088	4.02193e-05
XR_001308431.2	-3.81629	0.0082369	ncbi_100505387	DICER1	dicer 1, ribonuclease III	0.960134	4.00571e-05
XR_002335923.1	-2.48602	2.27488e-33	ncbi_100505387	DICER1	dicer 1, ribonuclease III	0.992536	1.17406e-07
XR_002335925.1	-11.5035	0.000421012	ncbi_100505387	DICER1	dicer 1, ribonuclease III	0.972523	1.10218e-05
XR_002335973.1	-1.38651	0.0244025	ncbi_100505387	DICER1	dicer 1, ribonuclease III	0.959978	4.06027e-05
XR_002336086.1	-3.51602	5.05111e-20	ncbi_100505387	DICER1	dicer 1, ribonuclease III	0.990232	3.00418e-07
XR_002336517.1	-2.59521	0.000716304	ncbi_100505387	DICER1	dicer 1, ribonuclease III	0.974527	8.47248e-06
XR_002336638.1	-7.38082	0.0333284	ncbi_100505387	DICER1	dicer 1, ribonuclease III	0.958702	4.52589e-05
XR_002336866.1	-3.43463	0.0412023	ncbi_100505387	DICER1	dicer 1, ribonuclease III	0.966039	2.29901e-05
XR_002337073.1	-8.09452	0.000765578	ncbi_100505387	DICER1	dicer 1, ribonuclease III	0.971322	1.27876e-05
XR_002337195.1	-1.84545	2.83288e-11	ncbi_100505387	DICER1	dicer 1, ribonuclease III	0.954516	6.31943e-05
XR_002337363.1	-4.32193	0.00852547	ncbi_100505387	DICER1	dicer 1, ribonuclease III	0.958437	4.6273e-05
XR_002337413.1	-2.44815	0.00388718	ncbi_100505387	DICER1	dicer 1, ribonuclease III	0.955268	5.96563e-05
XR_002337463.1	-3.71049	0.0117475	ncbi_100505387	DICER1	dicer 1, ribonuclease III	0.953134	7.00765e-05
XR_002337729.1	-3.76618	2.29924e-05	ncbi_100505387	DICER1	dicer 1, ribonuclease III	0.986348	9.65854e-07
XR_002338068.1	-3.98793	0.0230051	ncbi_100505387	DICER1	dicer 1, ribonuclease III	0.9826	2.24944e-06
XR_002338550.1	2.33492	4.09835e-20	ncbi_100505387	DICER1	dicer 1, ribonuclease III	-0.954251	6.44742e-05
XR_002338711.1	-3.5025	0.0416134	ncbi_100505387	DICER1	dicer 1, ribonuclease III	0.963856	2.85298e-05
XR_002338840.1	-3.42728	0.000337687	ncbi_100505387	DICER1	dicer 1, ribonuclease III	0.953796	6.67175e-05
[truncated: 3,913 more rows]

## Sheet: Table S6-3
Table S6-3. Innate immunity-related trans-target genes of DElncRNAs in PDCoV_12h-vs-PDCoV_24h.
lncRNA_ID	Log2(foldchange)	FDR	Target gene ID	Gene symbol name	Gene description	Correlation	P value
MSTRG.1.2	1.256	3.92761e-06	ncbi_100101927	IFIH1	interferon induced with helicase C domain 1	0.980472	3.36198e-06
MSTRG.11180.1	2.2481	0.0108649	ncbi_100101927	IFIH1	interferon induced with helicase C domain 1	0.970409	1.4258e-05
MSTRG.14898.12	-1.03769	0.0077909	ncbi_100101927	IFIH1	interferon induced with helicase C domain 1	-0.955801	5.72374e-05
MSTRG.18789.1	4.70695	0.00141616	ncbi_100101927	IFIH1	interferon induced with helicase C domain 1	0.97568	7.21306e-06
MSTRG.19151.1	3.54911	3.86071e-12	ncbi_100101927	IFIH1	interferon induced with helicase C domain 1	0.951208	8.05332e-05
MSTRG.22457.1	2.39919	0.000627819	ncbi_100101927	IFIH1	interferon induced with helicase C domain 1	0.988437	5.41174e-07
MSTRG.23116.1	1.72637	0.0260473	ncbi_100101927	IFIH1	interferon induced with helicase C domain 1	0.979913	3.70846e-06
MSTRG.25366.2	1.82982	0.00825228	ncbi_100101927	IFIH1	interferon induced with helicase C domain 1	0.962524	3.23403e-05
MSTRG.26736.1	2.6343	9.93511e-06	ncbi_100101927	IFIH1	interferon induced with helicase C domain 1	0.980868	3.13037e-06
MSTRG.31793.13	4.58417	7.51342e-12	ncbi_100101927	IFIH1	interferon induced with helicase C domain 1	0.967551	1.9631e-05
MSTRG.36107.1	1.93579	0.0231617	ncbi_100101927	IFIH1	interferon induced with helicase C domain 1	0.952094	7.55964e-05
MSTRG.37992.51	1.21061	0.039189	ncbi_100101927	IFIH1	interferon induced with helicase C domain 1	0.995209	2.49505e-08
MSTRG.38050.1	1.01685	0.0286085	ncbi_100101927	IFIH1	interferon induced with helicase C domain 1	0.984503	1.50258e-06
MSTRG.44394.1	1.65658	1.05329e-06	ncbi_100101927	IFIH1	interferon induced with helicase C domain 1	0.991864	1.58659e-07
MSTRG.45978.1	1.8676	0.00088975	ncbi_100101927	IFIH1	interferon induced with helicase C domain 1	0.975007	7.93027e-06
MSTRG.45981.1	1.76261	9.87881e-11	ncbi_100101927	IFIH1	interferon induced with helicase C domain 1	0.988576	5.18821e-07
MSTRG.48473.1	2.01592	0.00110847	ncbi_100101927	IFIH1	interferon induced with helicase C domain 1	0.982319	2.3784e-06
MSTRG.54139.35	1.52002	0.0134626	ncbi_100101927	IFIH1	interferon induced with helicase C domain 1	0.969093	1.65804e-05
MSTRG.54255.9	1.34816	0.00340903	ncbi_100101927	IFIH1	interferon induced with helicase C domain 1	0.964923	2.57159e-05
MSTRG.58005.1	3.1173	1.88825e-07	ncbi_100101927	IFIH1	interferon induced with helicase C domain 1	0.968475	1.77609e-05
MSTRG.58006.1	1.9565	5.04614e-05	ncbi_100101927	IFIH1	interferon induced with helicase C domain 1	0.989728	3.58136e-07
MSTRG.59782.1	1.79459	0.0134423	ncbi_100101927	IFIH1	interferon induced with helicase C domain 1	0.980818	3.15904e-06
MSTRG.60599.1	1.81002	0.0306117	ncbi_100101927	IFIH1	interferon induced with helicase C domain 1	0.962764	3.16275e-05
MSTRG.60601.1	1.40622	0.000951064	ncbi_100101927	IFIH1	interferon induced with helicase C domain 1	0.990271	2.96206e-07
MSTRG.61997.5	1.64916	0.043609	ncbi_100101927	IFIH1	interferon induced with helicase C domain 1	0.967997	1.87117e-05
MSTRG.63518.1	2.64528	2.86752e-06	ncbi_100101927	IFIH1	interferon induced with helicase C domain 1	0.966699	2.14788e-05
MSTRG.64268.1	4.75417	9.44817e-15	ncbi_100101927	IFIH1	interferon induced with helicase C domain 1	0.977133	5.82211e-06
MSTRG.64269.1	4.96859	1.59636e-09	ncbi_100101927	IFIH1	interferon induced with helicase C domain 1	0.977354	5.62837e-06
MSTRG.64270.1	4.22487	4.16878e-16	ncbi_100101927	IFIH1	interferon induced with helicase C domain 1	0.982285	2.39462e-06
MSTRG.64270.2	4.51843	2.54296e-14	ncbi_100101927	IFIH1	interferon induced with helicase C domain 1	0.95995	4.07014e-05
MSTRG.64319.1	2.0581	0.00214814	ncbi_100101927	IFIH1	interferon induced with helicase C domain 1	0.975117	7.81025e-06
MSTRG.64320.1	2.61471	0.00577198	ncbi_100101927	IFIH1	interferon induced with helicase C domain 1	0.99048	2.74595e-07
MSTRG.64321.1	3.3953	0.000576039	ncbi_100101927	IFIH1	interferon induced with helicase C domain 1	0.9828	2.16056e-06
MSTRG.68279.1	2.93554	9.55474e-16	ncbi_100101927	IFIH1	interferon induced with helicase C domain 1	0.977804	5.24942e-06
MSTRG.68279.2	1.57728	0.00131417	ncbi_100101927	IFIH1	interferon induced with helicase C domain 1	0.952863	7.14873e-05
MSTRG.68279.3	1.90736	8.42325e-14	ncbi_100101927	IFIH1	interferon induced with helicase C domain 1	0.979266	4.1412e-06
MSTRG.68279.4	1.72203	0.00577198	ncbi_100101927	IFIH1	interferon induced with helicase C domain 1	0.956161	5.56411e-05
MSTRG.68279.5	2.74352	6.28173e-24	ncbi_100101927	IFIH1	interferon induced with helicase C domain 1	0.986254	9.89222e-07
MSTRG.68482.2	2.02881	0.00833855	ncbi_100101927	IFIH1	interferon induced with helicase C domain 1	0.97816	4.96176e-06
MSTRG.6975.1	2.62209	0.00383618	ncbi_100101927	IFIH1	interferon induced with helicase C domain 1	0.991448	1.88878e-07
MSTRG.7875.1	1.87324	0.00143365	ncbi_100101927	IFIH1	interferon induced with helicase C domain 1	0.970769	1.36647e-05
MSTRG.8951.10	1.31961	0.0206304	ncbi_100101927	IFIH1	interferon induced with helicase C domain 1	0.984357	1.55247e-06
MSTRG.8951.9	1.27689	0.00143365	ncbi_100101927	IFIH1	interferon induced with helicase C domain 1	0.986838	8.50331e-07
MSTRG.22457.1	2.39919	0.000627819	ncbi_100153038	IFIT1	interferon-induced protein with tetratricopeptide repeats 1	0.965573	2.41011e-05
MSTRG.25366.2	1.82982	0.00825228	ncbi_100153038	IFIT1	interferon-induced protein with tetratricopeptide repeats 1	0.958292	4.6835e-05
MSTRG.37992.51	1.21061	0.039189	ncbi_100153038	IFIT1	interferon-induced protein with tetratricopeptide repeats 1	0.952345	7.42351e-05
MSTRG.44394.1	1.65658	1.05329e-06	ncbi_100153038	IFIT1	interferon-induced protein with tetratricopeptide repeats 1	0.959672	4.16894e-05
MSTRG.54255.9	1.34816	0.00340903	ncbi_100153038	IFIT1	interferon-induced protein with tetratricopeptide repeats 1	0.970764	1.36722e-05
MSTRG.68448.11	1.5106	3.05321e-05	ncbi_100153038	IFIT1	interferon-induced protein with tetratricopeptide repeats 1	0.964994	2.55362e-05
MSTRG.68448.12	1.42635	0.000297326	ncbi_100153038	IFIT1	interferon-induced protein with tetratricopeptide repeats 1	0.968978	1.67963e-05
MSTRG.68482.2	2.02881	0.00833855	ncbi_100153038	IFIT1	interferon-induced protein with tetratricopeptide repeats 1	0.984649	1.45369e-06
MSTRG.6975.1	2.62209	0.00383618	ncbi_100153038	IFIT1	interferon-induced protein with tetratricopeptide repeats 1	0.961602	3.51796e-05
MSTRG.8951.10	1.31961	0.0206304	ncbi_100153038	IFIT1	interferon-induced protein with tetratricopeptide repeats 1	0.979836	3.75825e-06
MSTRG.1.2	1.256	3.92761e-06	ncbi_100153822	NFIL3	nuclear factor, interleukin 3 regulated, transcript variant X1	0.987655	6.80041e-07
MSTRG.11457.1	1.77606	0.00515918	ncbi_100153822	NFIL3	nuclear factor, interleukin 3 regulated, transcript variant X1	0.958267	4.69329e-05
MSTRG.14898.12	-1.03769	0.0077909	ncbi_100153822	NFIL3	nuclear factor, interleukin 3 regulated, transcript variant X1	-0.958506	4.60065e-05
MSTRG.18789.1	4.70695	0.00141616	ncbi_100153822	NFIL3	nuclear factor, interleukin 3 regulated, transcript variant X1	0.974699	8.27529e-06
MSTRG.19151.1	3.54911	3.86071e-12	ncbi_100153822	NFIL3	nuclear factor, interleukin 3 regulated, transcript variant X1	0.953102	7.02426e-05
MSTRG.22457.1	2.39919	0.000627819	ncbi_100153822	NFIL3	nuclear factor, interleukin 3 regulated, transcript variant X1	0.968703	1.73192e-05
MSTRG.23116.1	1.72637	0.0260473	ncbi_100153822	NFIL3	nuclear factor, interleukin 3 regulated, transcript variant X1	0.979495	3.98421e-06
MSTRG.26736.1	2.6343	9.93511e-06	ncbi_100153822	NFIL3	nuclear factor, interleukin 3 regulated, transcript variant X1	0.9546	6.27918e-05
MSTRG.31793.13	4.58417	7.51342e-12	ncbi_100153822	NFIL3	nuclear factor, interleukin 3 regulated, transcript variant X1	0.955689	5.77387e-05
MSTRG.34634.1	2.14828	0.0163109	ncbi_100153822	NFIL3	nuclear factor, interleukin 3 regulated, transcript variant X1	0.971993	1.17783e-05
MSTRG.36107.1	1.93579	0.0231617	ncbi_100153822	NFIL3	nuclear factor, interleukin 3 regulated, transcript variant X1	0.971888	1.19328e-05
MSTRG.37992.51	1.21061	0.039189	ncbi_100153822	NFIL3	nuclear factor, interleukin 3 regulated, transcript variant X1	0.990829	2.41097e-07
MSTRG.38050.1	1.01685	0.0286085	ncbi_100153822	NFIL3	nuclear factor, interleukin 3 regulated, transcript variant X1	0.972791	1.06531e-05
MSTRG.44394.1	1.65658	1.05329e-06	ncbi_100153822	NFIL3	nuclear factor, interleukin 3 regulated, transcript variant X1	0.981836	2.61246e-06
MSTRG.45978.1	1.8676	0.00088975	ncbi_100153822	NFIL3	nuclear factor, interleukin 3 regulated, transcript variant X1	0.981173	2.95996e-06
MSTRG.45981.1	1.76261	9.87881e-11	ncbi_100153822	NFIL3	nuclear factor, interleukin 3 regulated, transcript variant X1	0.994011	5.44312e-08
MSTRG.48473.1	2.01592	0.00110847	ncbi_100153822	NFIL3	nuclear factor, interleukin 3 regulated, transcript variant X1	0.97936	4.07639e-06
MSTRG.54139.35	1.52002	0.0134626	ncbi_100153822	NFIL3	nuclear factor, interleukin 3 regulated, transcript variant X1	0.961063	3.69181e-05
MSTRG.58005.1	3.1173	1.88825e-07	ncbi_100153822	NFIL3	nuclear factor, interleukin 3 regulated, transcript variant X1	0.979502	3.97948e-06
MSTRG.58006.1	1.9565	5.04614e-05	ncbi_100153822	NFIL3	nuclear factor, interleukin 3 regulated, transcript variant X1	0.993517	7.17901e-08
MSTRG.59782.1	1.79459	0.0134423	ncbi_100153822	NFIL3	nuclear factor, interleukin 3 regulated, transcript variant X1	0.974396	8.62478e-06
MSTRG.60599.1	1.81002	0.0306117	ncbi_100153822	NFIL3	nuclear factor, interleukin 3 regulated, transcript variant X1	0.975295	7.61686e-06
MSTRG.60601.1	1.40622	0.000951064	ncbi_100153822	NFIL3	nuclear factor, interleukin 3 regulated, transcript variant X1	0.983323	1.94057e-06
MSTRG.61997.5	1.64916	0.043609	ncbi_100153822	NFIL3	nuclear factor, interleukin 3 regulated, transcript variant X1	0.984386	1.54265e-06
MSTRG.63518.1	2.64528	2.86752e-06	ncbi_100153822	NFIL3	nuclear factor, interleukin 3 regulated, transcript variant X1	0.978181	4.9454e-06
MSTRG.64268.1	4.75417	9.44817e-15	ncbi_100153822	NFIL3	nuclear factor, interleukin 3 regulated, transcript variant X1	0.972058	1.16833e-05
MSTRG.64269.1	4.96859	1.59636e-09	ncbi_100153822	NFIL3	nuclear factor, interleukin 3 regulated, transcript variant X1	0.973192	1.01184e-05
MSTRG.64270.1	4.22487	4.16878e-16	ncbi_100153822	NFIL3	nuclear factor, interleukin 3 regulated, transcript variant X1	0.97714	5.81591e-06
MSTRG.64270.2	4.51843	2.54296e-14	ncbi_100153822	NFIL3	nuclear factor, interleukin 3 regulated, transcript variant X1	0.962297	3.30234e-05
MSTRG.64319.1	2.0581	0.00214814	ncbi_100153822	NFIL3	nuclear factor, interleukin 3 regulated, transcript variant X1	0.987957	6.23779e-07
MSTRG.64320.1	2.61471	0.00577198	ncbi_100153822	NFIL3	nuclear factor, interleukin 3 regulated, transcript variant X1	0.984358	1.55207e-06
MSTRG.64321.1	3.3953	0.000576039	ncbi_100153822	NFIL3	nuclear factor, interleukin 3 regulated, transcript variant X1	0.975991	6.89688e-06
MSTRG.68279.1	2.93554	9.55474e-16	ncbi_100153822	NFIL3	nuclear factor, interleukin 3 regulated, transcript variant X1	0.956629	5.3613e-05
MSTRG.68279.3	1.90736	8.42325e-14	ncbi_100153822	NFIL3	nuclear factor, interleukin 3 regulated, transcript variant X1	0.959767	4.13478e-05
MSTRG.68279.5	2.74352	6.28173e-24	ncbi_100153822	NFIL3	nuclear factor, interleukin 3 regulated, transcript variant X1	0.972958	1.04279e-05
MSTRG.68364.2	2.64682	0.039189	ncbi_100153822	NFIL3	nuclear factor, interleukin 3 regulated, transcript variant X1	0.95954	4.21605e-05
MSTRG.68482.2	2.02881	0.00833855	ncbi_100153822	NFIL3	nuclear factor, interleukin 3 regulated, transcript variant X1	0.956693	5.33398e-05
MSTRG.6975.1	2.62209	0.00383618	ncbi_100153822	NFIL3	nuclear factor, interleukin 3 regulated, transcript variant X1	0.981608	2.72848e-06
MSTRG.7875.1	1.87324	0.00143365	ncbi_100153822	NFIL3	nuclear factor, interleukin 3 regulated, transcript variant X1	0.981921	2.57048e-06
MSTRG.8951.10	1.31961	0.0206304	ncbi_100153822	NFIL3	nuclear factor, interleukin 3 regulated, transcript variant X1	0.972556	1.09768e-05
MSTRG.8951.9	1.27689	0.00143365	ncbi_100153822	NFIL3	nuclear factor, interleukin 3 regulated, transcript variant X1	0.986699	8.82027e-07
MSTRG.22457.1	2.39919	0.000627819	ncbi_100240743	DDIT3	DNA damage inducible transcript 3	0.961221	3.64043e-05
MSTRG.25366.2	1.82982	0.00825228	ncbi_100240743	DDIT3	DNA damage inducible transcript 3	0.964289	2.7362e-05
MSTRG.37992.51	1.21061	0.039189	ncbi_100240743	DDIT3	DNA damage inducible transcript 3	0.964957	2.56314e-05
MSTRG.68448.12	1.42635	0.000297326	ncbi_100240743	DDIT3	DNA damage inducible transcript 3	0.966462	2.20134e-05
MSTRG.68482.2	2.02881	0.00833855	ncbi_100240743	DDIT3	DNA damage inducible transcript 3	0.973886	9.23685e-06
MSTRG.6975.1	2.62209	0.00383618	ncbi_100240743	DDIT3	DNA damage inducible transcript 3	0.960839	3.76595e-05
MSTRG.8951.10	1.31961	0.0206304	ncbi_100240743	DDIT3	DNA damage inducible transcript 3	0.961924	3.41673e-05
MSTRG.1.2	1.256	3.92761e-06	ncbi_100520726	EGR1	early growth response 1	0.988943	4.62977e-07
MSTRG.11457.1	1.77606	0.00515918	ncbi_100520726	EGR1	early growth response 1	0.969457	1.59139e-05
MSTRG.18789.1	4.70695	0.00141616	ncbi_100520726	EGR1	early growth response 1	0.988027	6.1125e-07
MSTRG.19151.1	3.54911	3.86071e-12	ncbi_100520726	EGR1	early growth response 1	0.98806	6.05292e-07
MSTRG.22457.1	2.39919	0.000627819	ncbi_100520726	EGR1	early growth response 1	0.969486	1.58606e-05
MSTRG.31793.13	4.58417	7.51342e-12	ncbi_100520726	EGR1	early growth response 1	0.955163	6.01435e-05
MSTRG.34634.1	2.14828	0.0163109	ncbi_100520726	EGR1	early growth response 1	0.963458	2.96345e-05
MSTRG.37992.51	1.21061	0.039189	ncbi_100520726	EGR1	early growth response 1	0.973007	1.03622e-05
MSTRG.44394.1	1.65658	1.05329e-06	ncbi_100520726	EGR1	early growth response 1	0.962241	3.31929e-05
MSTRG.45762.1	3.59477	0.00165452	ncbi_100520726	EGR1	early growth response 1	0.963219	3.0311e-05
MSTRG.45978.1	1.8676	0.00088975	ncbi_100520726	EGR1	early growth response 1	0.950768	8.30649e-05
MSTRG.45981.1	1.76261	9.87881e-11	ncbi_100520726	EGR1	early growth response 1	0.977032	5.91185e-06
MSTRG.48473.1	2.01592	0.00110847	ncbi_100520726	EGR1	early growth response 1	0.982763	2.17686e-06
MSTRG.5066.3	1.80845	1.66836e-06	ncbi_100520726	EGR1	early growth response 1	0.962412	3.26758e-05
MSTRG.5072.1	1.84591	3.11793e-08	ncbi_100520726	EGR1	early growth response 1	0.958056	4.77564e-05
MSTRG.5073.1	2.02527	9.03316e-12	ncbi_100520726	EGR1	early growth response 1	0.969618	1.56245e-05
MSTRG.58005.1	3.1173	1.88825e-07	ncbi_100520726	EGR1	early growth response 1	0.988885	4.71603e-07
MSTRG.58006.1	1.9565	5.04614e-05	ncbi_100520726	EGR1	early growth response 1	0.976933	6.00105e-06
MSTRG.60599.1	1.81002	0.0306117	ncbi_100520726	EGR1	early growth response 1	0.982226	2.42265e-06
MSTRG.60601.1	1.40622	0.000951064	ncbi_100520726	EGR1	early growth response 1	0.990529	2.69684e-07
MSTRG.60603.1	1.7915	0.00151377	ncbi_100520726	EGR1	early growth response 1	0.973913	9.20327e-06
MSTRG.61997.5	1.64916	0.043609	ncbi_100520726	EGR1	early growth response 1	0.964519	2.67572e-05
MSTRG.63517.1	3.20073	4.27667e-08	ncbi_100520726	EGR1	early growth response 1	0.978772	4.49476e-06
MSTRG.63518.1	2.64528	2.86752e-06	ncbi_100520726	EGR1	early growth response 1	0.9909	2.3457e-07
MSTRG.64268.1	4.75417	9.44817e-15	ncbi_100520726	EGR1	early growth response 1	0.998193	8.24146e-10
MSTRG.64269.1	4.96859	1.59636e-09	ncbi_100520726	EGR1	early growth response 1	0.986577	9.10719e-07
MSTRG.64270.1	4.22487	4.16878e-16	ncbi_100520726	EGR1	early growth response 1	0.991334	1.97841e-07
MSTRG.64270.2	4.51843	2.54296e-14	ncbi_100520726	EGR1	early growth response 1	0.99588	1.47162e-08
MSTRG.64319.1	2.0581	0.00214814	ncbi_100520726	EGR1	early growth response 1	0.981828	2.61671e-06
MSTRG.64320.1	2.61471	0.00577198	ncbi_100520726	EGR1	early growth response 1	0.988787	4.86203e-07
MSTRG.64321.1	3.3953	0.000576039	ncbi_100520726	EGR1	early growth response 1	0.976386	6.51016e-06
MSTRG.68279.1	2.93554	9.55474e-16	ncbi_100520726	EGR1	early growth response 1	0.963544	2.9393e-05
MSTRG.68279.2	1.57728	0.00131417	ncbi_100520726	EGR1	early growth response 1	0.96627	2.24515e-05
MSTRG.68279.3	1.90736	8.42325e-14	ncbi_100520726	EGR1	early growth response 1	0.970487	1.41269e-05
MSTRG.68279.5	2.74352	6.28173e-24	ncbi_100520726	EGR1	early growth response 1	0.985129	1.30151e-06
MSTRG.68364.2	2.64682	0.039189	ncbi_100520726	EGR1	early growth response 1	0.956356	5.47877e-05
MSTRG.68482.2	2.02881	0.00833855	ncbi_100520726	EGR1	early growth response 1	0.958714	4.52165e-05
MSTRG.6975.1	2.62209	0.00383618	ncbi_100520726	EGR1	early growth response 1	0.98584	1.09707e-06
MSTRG.7875.1	1.87324	0.00143365	ncbi_100520726	EGR1	early growth response 1	0.989997	3.26458e-07
MSTRG.8787.1	2.49778	0.00263427	ncbi_100520726	EGR1	early growth response 1	0.970103	1.47747e-05
MSTRG.8951.10	1.31961	0.0206304	ncbi_100520726	EGR1	early growth response 1	0.957019	5.1967e-05
MSTRG.8951.9	1.27689	0.00143365	ncbi_100520726	EGR1	early growth response 1	0.968982	1.67893e-05
MSTRG.67884.1	2.76939	0.0243426	ncbi_100521465	TET2	tet methylcytosine dioxygenase 2, transcript variant X1	0.957656	4.93494e-05
MSTRG.68521.1	2.54175	0.0141402	ncbi_100521465	TET2	tet methylcytosine dioxygenase 2, transcript variant X1	0.951987	7.61789e-05
MSTRG.11180.1	2.2481	0.0108649	ncbi_100522469	DUSP1	dual specificity phosphatase 1	0.966001	2.30804e-05
MSTRG.18789.1	4.70695	0.00141616	ncbi_100522469	DUSP1	dual specificity phosphatase 1	0.95199	7.61621e-05
MSTRG.22457.1	2.39919	0.000627819	ncbi_100522469	DUSP1	dual specificity phosphatase 1	0.991965	1.51887e-07
MSTRG.25366.2	1.82982	0.00825228	ncbi_100522469	DUSP1	dual specificity phosphatase 1	0.964615	2.65087e-05
MSTRG.26736.1	2.6343	9.93511e-06	ncbi_100522469	DUSP1	dual specificity phosphatase 1	0.974237	8.81206e-06
MSTRG.37992.51	1.21061	0.039189	ncbi_100522469	DUSP1	dual specificity phosphatase 1	0.961302	3.61418e-05
MSTRG.44394.1	1.65658	1.05329e-06	ncbi_100522469	DUSP1	dual specificity phosphatase 1	0.960059	4.0319e-05
MSTRG.5066.3	1.80845	1.66836e-06	ncbi_100522469	DUSP1	dual specificity phosphatase 1	0.973319	9.95229e-06
MSTRG.5070.1	1.93665	9.03316e-12	ncbi_100522469	DUSP1	dual specificity phosphatase 1	0.953759	6.69042e-05
MSTRG.5072.1	1.84591	3.11793e-08	ncbi_100522469	DUSP1	dual specificity phosphatase 1	0.974986	7.9536e-06
MSTRG.5073.1	2.02527	9.03316e-12	ncbi_100522469	DUSP1	dual specificity phosphatase 1	0.954902	6.13617e-05
MSTRG.60601.1	1.40622	0.000951064	ncbi_100522469	DUSP1	dual specificity phosphatase 1	0.971385	1.269e-05
MSTRG.64268.1	4.75417	9.44817e-15	ncbi_100522469	DUSP1	dual specificity phosphatase 1	0.969837	1.52362e-05
MSTRG.64269.1	4.96859	1.59636e-09	ncbi_100522469	DUSP1	dual specificity phosphatase 1	0.955255	5.97157e-05
MSTRG.64270.1	4.22487	4.16878e-16	ncbi_100522469	DUSP1	dual specificity phosphatase 1	0.961457	3.56412e-05
MSTRG.64320.1	2.61471	0.00577198	ncbi_100522469	DUSP1	dual specificity phosphatase 1	0.961981	3.39927e-05
MSTRG.68279.1	2.93554	9.55474e-16	ncbi_100522469	DUSP1	dual specificity phosphatase 1	0.972383	1.1219e-05
MSTRG.68279.3	1.90736	8.42325e-14	ncbi_100522469	DUSP1	dual specificity phosphatase 1	0.978563	4.65092e-06
MSTRG.68279.5	2.74352	6.28173e-24	ncbi_100522469	DUSP1	dual specificity phosphatase 1	0.976985	5.95376e-06
MSTRG.68448.11	1.5106	3.05321e-05	ncbi_100522469	DUSP1	dual specificity phosphatase 1	0.962774	3.15991e-05
MSTRG.68482.2	2.02881	0.00833855	ncbi_100522469	DUSP1	dual specificity phosphatase 1	0.987078	7.97536e-07
MSTRG.68521.1	2.54175	0.0141402	ncbi_100522469	DUSP1	dual specificity phosphatase 1	0.969012	1.67328e-05
MSTRG.6975.1	2.62209	0.00383618	ncbi_100522469	DUSP1	dual specificity phosphatase 1	0.98365	1.81106e-06
MSTRG.8787.1	2.49778	0.00263427	ncbi_100522469	DUSP1	dual specificity phosphatase 1	0.963662	2.90638e-05
MSTRG.8951.10	1.31961	0.0206304	ncbi_100522469	DUSP1	dual specificity phosphatase 1	0.96713	2.05303e-05
MSTRG.1.2	1.256	3.92761e-06	ncbi_100738612	ATF3	activating transcription factor 3, transcript variant X1	0.968464	1.7781e-05
MSTRG.11180.1	2.2481	0.0108649	ncbi_100738612	ATF3	activating transcription factor 3, transcript variant X1	0.973333	9.9346e-06
MSTRG.18789.1	4.70695	0.00141616	ncbi_100738612	ATF3	activating transcription factor 3, transcript variant X1	0.97107	1.31816e-05
MSTRG.19151.1	3.54911	3.86071e-12	ncbi_100738612	ATF3	activating transcription factor 3, transcript variant X1	0.95959	4.19825e-05
MSTRG.22457.1	2.39919	0.000627819	ncbi_100738612	ATF3	activating transcription factor 3, transcript variant X1	0.998166	8.67661e-10
MSTRG.23116.1	1.72637	0.0260473	ncbi_100738612	ATF3	activating transcription factor 3, transcript variant X1	0.958732	4.51473e-05
MSTRG.25366.2	1.82982	0.00825228	ncbi_100738612	ATF3	activating transcription factor 3, transcript variant X1	0.9744	8.62035e-06
MSTRG.26736.1	2.6343	9.93511e-06	ncbi_100738612	ATF3	activating transcription factor 3, transcript variant X1	0.983922	1.70818e-06
MSTRG.31793.13	4.58417	7.51342e-12	ncbi_100738612	ATF3	activating transcription factor 3, transcript variant X1	0.961026	3.70413e-05
MSTRG.37992.51	1.21061	0.039189	ncbi_100738612	ATF3	activating transcription factor 3, transcript variant X1	0.986928	8.30218e-07
MSTRG.38050.1	1.01685	0.0286085	ncbi_100738612	ATF3	activating transcription factor 3, transcript variant X1	0.97401	9.08517e-06
MSTRG.44394.1	1.65658	1.05329e-06	ncbi_100738612	ATF3	activating transcription factor 3, transcript variant X1	0.988687	5.01536e-07
MSTRG.45978.1	1.8676	0.00088975	ncbi_100738612	ATF3	activating transcription factor 3, transcript variant X1	0.956529	5.40441e-05
MSTRG.45981.1	1.76261	9.87881e-11	ncbi_100738612	ATF3	activating transcription factor 3, transcript variant X1	0.979228	4.16774e-06
MSTRG.48473.1	2.01592	0.00110847	ncbi_100738612	ATF3	activating transcription factor 3, transcript variant X1	0.975736	7.15545e-06
MSTRG.5066.3	1.80845	1.66836e-06	ncbi_100738612	ATF3	activating transcription factor 3, transcript variant X1	0.960916	3.74052e-05
MSTRG.5072.1	1.84591	3.11793e-08	ncbi_100738612	ATF3	activating transcription factor 3, transcript variant X1	0.963178	3.04283e-05
MSTRG.5073.1	2.02527	9.03316e-12	ncbi_100738612	ATF3	activating transcription factor 3, transcript variant X1	0.953507	6.81711e-05
MSTRG.54139.35	1.52002	0.0134626	ncbi_100738612	ATF3	activating transcription factor 3, transcript variant X1	0.951648	7.80511e-05
MSTRG.54255.9	1.34816	0.00340903	ncbi_100738612	ATF3	activating transcription factor 3, transcript variant X1	0.963469	2.96024e-05
MSTRG.58005.1	3.1173	1.88825e-07	ncbi_100738612	ATF3	activating transcription factor 3, transcript variant X1	0.955527	5.84732e-05
MSTRG.58006.1	1.9565	5.04614e-05	ncbi_100738612	ATF3	activating transcription factor 3, transcript variant X1	0.976738	6.17922e-06
MSTRG.59782.1	1.79459	0.0134423	ncbi_100738612	ATF3	activating transcription factor 3, transcript variant X1	0.967015	2.07786e-05
MSTRG.60601.1	1.40622	0.000951064	ncbi_100738612	ATF3	activating transcription factor 3, transcript variant X1	0.99363	6.75128e-08
MSTRG.61997.5	1.64916	0.043609	ncbi_100738612	ATF3	activating transcription factor 3, transcript variant X1	0.95345	6.84585e-05
MSTRG.63518.1	2.64528	2.86752e-06	ncbi_100738612	ATF3	activating transcription factor 3, transcript variant X1	0.953844	6.64781e-05
MSTRG.64268.1	4.75417	9.44817e-15	ncbi_100738612	ATF3	activating transcription factor 3, transcript variant X1	0.982807	2.15768e-06
MSTRG.64269.1	4.96859	1.59636e-09	ncbi_100738612	ATF3	activating transcription factor 3, transcript variant X1	0.973971	9.13267e-06
MSTRG.64270.1	4.22487	4.16878e-16	ncbi_100738612	ATF3	activating transcription factor 3, transcript variant X1	0.980412	3.39786e-06
MSTRG.64270.2	4.51843	2.54296e-14	ncbi_100738612	ATF3	activating transcription factor 3, transcript variant X1	0.964909	2.57524e-05
MSTRG.64319.1	2.0581	0.00214814	ncbi_100738612	ATF3	activating transcription factor 3, transcript variant X1	0.958483	4.6095e-05
MSTRG.64320.1	2.61471	0.00577198	ncbi_100738612	ATF3	activating transcription factor 3, transcript variant X1	0.989444	3.93865e-07
MSTRG.64321.1	3.3953	0.000576039	ncbi_100738612	ATF3	activating transcription factor 3, transcript variant X1	0.975777	7.11318e-06
MSTRG.68279.1	2.93554	9.55474e-16	ncbi_100738612	ATF3	activating transcription factor 3, transcript variant X1	0.98018	3.53978e-06
MSTRG.68279.3	1.90736	8.42325e-14	ncbi_100738612	ATF3	activating transcription factor 3, transcript variant X1	0.984133	1.63144e-06
MSTRG.68279.5	2.74352	6.28173e-24	ncbi_100738612	ATF3	activating transcription factor 3, transcript variant X1	0.990056	3.1973e-07
MSTRG.68448.11	1.5106	3.05321e-05	ncbi_100738612	ATF3	activating transcription factor 3, transcript variant X1	0.95268	7.24499e-05
MSTRG.68482.2	2.02881	0.00833855	ncbi_100738612	ATF3	activating transcription factor 3, transcript variant X1	0.992096	1.43462e-07
MSTRG.6975.1	2.62209	0.00383618	ncbi_100738612	ATF3	activating transcription factor 3, transcript variant X1	0.997117	4.2238e-09
MSTRG.7875.1	1.87324	0.00143365	ncbi_100738612	ATF3	activating transcription factor 3, transcript variant X1	0.966696	2.14839e-05
MSTRG.8787.1	2.49778	0.00263427	ncbi_100738612	ATF3	activating transcription factor 3, transcript variant X1	0.961661	3.49938e-05
MSTRG.8951.10	1.31961	0.0206304	ncbi_100738612	ATF3	activating transcription factor 3, transcript variant X1	0.988142	5.90993e-07
MSTRG.8951.9	1.27689	0.00143365	ncbi_100738612	ATF3	activating transcription factor 3, transcript variant X1	0.976409	6.48892e-06
MSTRG.1.2	1.256	3.92761e-06	ncbi_396913	JUN	Jun proto-oncogene, AP-1 transcription factor subunit	0.958698	4.52768e-05
MSTRG.1065.1	-1.54155	5.60951e-11	ncbi_396913	JUN	Jun proto-oncogene, AP-1 transcription factor subunit	-0.952774	7.19561e-05
MSTRG.14898.12	-1.03769	0.0077909	ncbi_396913	JUN	Jun proto-oncogene, AP-1 transcription factor subunit	-0.972706	1.07687e-05
MSTRG.23116.1	1.72637	0.0260473	ncbi_396913	JUN	Jun proto-oncogene, AP-1 transcription factor subunit	0.97297	1.04121e-05
MSTRG.36107.1	1.93579	0.0231617	ncbi_396913	JUN	Jun proto-oncogene, AP-1 transcription factor subunit	0.952291	7.45299e-05
MSTRG.37992.51	1.21061	0.039189	ncbi_396913	JUN	Jun proto-oncogene, AP-1 transcription factor subunit	0.976807	6.11619e-06
MSTRG.38050.1	1.01685	0.0286085	ncbi_396913	JUN	Jun proto-oncogene, AP-1 transcription factor subunit	0.975373	7.53407e-06
MSTRG.43526.5	-1.26766	0.0382679	ncbi_396913	JUN	Jun proto-oncogene, AP-1 transcription factor subunit	-0.958106	4.75617e-05
MSTRG.44394.1	1.65658	1.05329e-06	ncbi_396913	JUN	Jun proto-oncogene, AP-1 transcription factor subunit	0.984368	1.54866e-06
MSTRG.45978.1	1.8676	0.00088975	ncbi_396913	JUN	Jun proto-oncogene, AP-1 transcription factor subunit	0.973593	9.60175e-06
MSTRG.45981.1	1.76261	9.87881e-11	ncbi_396913	JUN	Jun proto-oncogene, AP-1 transcription factor subunit	0.98734	7.42435e-07
MSTRG.54139.35	1.52002	0.0134626	ncbi_396913	JUN	Jun proto-oncogene, AP-1 transcription factor subunit	0.968864	1.70117e-05
MSTRG.54255.9	1.34816	0.00340903	ncbi_396913	JUN	Jun proto-oncogene, AP-1 transcription factor subunit	0.976393	6.5043e-06
MSTRG.58006.1	1.9565	5.04614e-05	ncbi_396913	JUN	Jun proto-oncogene, AP-1 transcription factor subunit	0.985688	1.13875e-06
MSTRG.59782.1	1.79459	0.0134423	ncbi_396913	JUN	Jun proto-oncogene, AP-1 transcription factor subunit	0.97234	1.12788e-05
MSTRG.60601.1	1.40622	0.000951064	ncbi_396913	JUN	Jun proto-oncogene, AP-1 transcription factor subunit	0.962272	3.30995e-05
MSTRG.61997.5	1.64916	0.043609	ncbi_396913	JUN	Jun proto-oncogene, AP-1 transcription factor subunit	0.953725	6.70726e-05
MSTRG.64319.1	2.0581	0.00214814	ncbi_396913	JUN	Jun proto-oncogene, AP-1 transcription factor subunit	0.968099	1.85061e-05
MSTRG.64320.1	2.61471	0.00577198	ncbi_396913	JUN	Jun proto-oncogene, AP-1 transcription factor subunit	0.965367	2.46048e-05
MSTRG.6975.1	2.62209	0.00383618	ncbi_396913	JUN	Jun proto-oncogene, AP-1 transcription factor subunit	0.957299	5.08029e-05
MSTRG.8951.10	1.31961	0.0206304	ncbi_396913	JUN	Jun proto-oncogene, AP-1 transcription factor subunit	0.975724	7.16737e-06
MSTRG.8951.9	1.27689	0.00143365	ncbi_396913	JUN	Jun proto-oncogene, AP-1 transcription factor subunit	0.969507	1.58239e-05
MSTRG.11180.1	2.2481	0.0108649	ncbi_397278	PMAIP1	phorbol-12-myristate-13-acetate-induced protein 1	0.983431	1.89682e-06
MSTRG.22457.1	2.39919	0.000627819	ncbi_397278	PMAIP1	phorbol-12-myristate-13-acetate-induced protein 1	0.989195	4.27179e-07
MSTRG.23116.1	1.72637	0.0260473	ncbi_397278	PMAIP1	phorbol-12-myristate-13-acetate-induced protein 1	0.976258	6.63444e-06
MSTRG.25366.2	1.82982	0.00825228	ncbi_397278	PMAIP1	phorbol-12-myristate-13-acetate-induced protein 1	0.953905	6.61745e-05
MSTRG.26736.1	2.6343	9.93511e-06	ncbi_397278	PMAIP1	phorbol-12-myristate-13-acetate-induced protein 1	0.993167	8.62609e-08
MSTRG.31793.13	4.58417	7.51342e-12	ncbi_397278	PMAIP1	phorbol-12-myristate-13-acetate-induced protein 1	0.954836	6.16738e-05
MSTRG.37992.51	1.21061	0.039189	ncbi_397278	PMAIP1	phorbol-12-myristate-13-acetate-induced protein 1	0.982549	2.27267e-06
MSTRG.38050.1	1.01685	0.0286085	ncbi_397278	PMAIP1	phorbol-12-myristate-13-acetate-induced protein 1	0.993273	8.16776e-08
MSTRG.38617.12	1.22717	0.0443149	ncbi_397278	PMAIP1	phorbol-12-myristate-13-acetate-induced protein 1	0.958462	4.6177e-05
MSTRG.44394.1	1.65658	1.05329e-06	ncbi_397278	PMAIP1	phorbol-12-myristate-13-acetate-induced protein 1	0.993384	7.70746e-08
MSTRG.45978.1	1.8676	0.00088975	ncbi_397278	PMAIP1	phorbol-12-myristate-13-acetate-induced protein 1	0.966468	2.19998e-05
MSTRG.45981.1	1.76261	9.87881e-11	ncbi_397278	PMAIP1	phorbol-12-myristate-13-acetate-induced protein 1	0.972286	1.13563e-05
MSTRG.48473.1	2.01592	0.00110847	ncbi_397278	PMAIP1	phorbol-12-myristate-13-acetate-induced protein 1	0.960689	3.81626e-05
MSTRG.54139.35	1.52002	0.0134626	ncbi_397278	PMAIP1	phorbol-12-myristate-13-acetate-induced protein 1	0.974921	8.02606e-06
MSTRG.54255.9	1.34816	0.00340903	ncbi_397278	PMAIP1	phorbol-12-myristate-13-acetate-induced protein 1	0.988326	5.59613e-07
MSTRG.58006.1	1.9565	5.04614e-05	ncbi_397278	PMAIP1	phorbol-12-myristate-13-acetate-induced protein 1	0.971617	1.23362e-05
MSTRG.59782.1	1.79459	0.0134423	ncbi_397278	PMAIP1	phorbol-12-myristate-13-acetate-induced protein 1	0.980641	3.26156e-06
MSTRG.60601.1	1.40622	0.000951064	ncbi_397278	PMAIP1	phorbol-12-myristate-13-acetate-induced protein 1	0.9726	1.09155e-05
MSTRG.64270.1	4.22487	4.16878e-16	ncbi_397278	PMAIP1	phorbol-12-myristate-13-acetate-induced protein 1	0.955554	5.83486e-05
MSTRG.64320.1	2.61471	0.00577198	ncbi_397278	PMAIP1	phorbol-12-myristate-13-acetate-induced protein 1	0.971389	1.26843e-05
MSTRG.64321.1	3.3953	0.000576039	ncbi_397278	PMAIP1	phorbol-12-myristate-13-acetate-induced protein 1	0.964724	2.62267e-05
MSTRG.68279.1	2.93554	9.55474e-16	ncbi_397278	PMAIP1	phorbol-12-myristate-13-acetate-induced protein 1	0.969567	1.5715e-05
MSTRG.68279.3	1.90736	8.42325e-14	ncbi_397278	PMAIP1	phorbol-12-myristate-13-acetate-induced protein 1	0.96776	1.91971e-05
MSTRG.68279.5	2.74352	6.28173e-24	ncbi_397278	PMAIP1	phorbol-12-myristate-13-acetate-induced protein 1	0.970874	1.34953e-05
MSTRG.68448.11	1.5106	3.05321e-05	ncbi_397278	PMAIP1	phorbol-12-myristate-13-acetate-induced protein 1	0.960694	3.81438e-05
MSTRG.68482.2	2.02881	0.00833855	ncbi_397278	PMAIP1	phorbol-12-myristate-13-acetate-induced protein 1	0.98129	2.89626e-06
MSTRG.6975.1	2.62209	0.00383618	ncbi_397278	PMAIP1	phorbol-12-myristate-13-acetate-induced protein 1	0.979491	3.98718e-06
MSTRG.7409.1	2.59618	0.00139462	ncbi_397278	PMAIP1	phorbol-12-myristate-13-acetate-induced protein 1	0.959715	4.15355e-05
MSTRG.8951.10	1.31961	0.0206304	ncbi_397278	PMAIP1	phorbol-12-myristate-13-acetate-induced protein 1	0.990468	2.75853e-07
MSTRG.8951.9	1.27689	0.00143365	ncbi_397278	PMAIP1	phorbol-12-myristate-13-acetate-induced protein 1	0.978244	4.89568e-06
MSTRG.1.2	1.256	3.92761e-06	ncbi_397590	PTGS2	prostaglandin-endoperoxide synthase 2	0.950822	8.27524e-05
MSTRG.11180.1	2.2481	0.0108649	ncbi_397590	PTGS2	prostaglandin-endoperoxide synthase 2	0.96326	3.01925e-05
MSTRG.18789.1	4.70695	0.00141616	ncbi_397590	PTGS2	prostaglandin-endoperoxide synthase 2	0.956506	5.414e-05
MSTRG.19151.1	3.54911	3.86071e-12	ncbi_397590	PTGS2	prostaglandin-endoperoxide synthase 2	0.956681	5.33939e-05
MSTRG.22457.1	2.39919	0.000627819	ncbi_397590	PTGS2	prostaglandin-endoperoxide synthase 2	0.995229	2.45914e-08
MSTRG.25366.2	1.82982	0.00825228	ncbi_397590	PTGS2	prostaglandin-endoperoxide synthase 2	0.972445	1.11311e-05
MSTRG.26736.1	2.6343	9.93511e-06	ncbi_397590	PTGS2	prostaglandin-endoperoxide synthase 2	0.974753	8.21395e-06
MSTRG.37992.51	1.21061	0.039189	ncbi_397590	PTGS2	prostaglandin-endoperoxide synthase 2	0.970003	1.49475e-05
MSTRG.38050.1	1.01685	0.0286085	ncbi_397590	PTGS2	prostaglandin-endoperoxide synthase 2	0.954065	6.53881e-05
MSTRG.44394.1	1.65658	1.05329e-06	ncbi_397590	PTGS2	prostaglandin-endoperoxide synthase 2	0.97399	9.10934e-06
MSTRG.45981.1	1.76261	9.87881e-11	ncbi_397590	PTGS2	prostaglandin-endoperoxide synthase 2	0.96105	3.69622e-05
MSTRG.48473.1	2.01592	0.00110847	ncbi_397590	PTGS2	prostaglandin-endoperoxide synthase 2	0.957397	5.04005e-05
MSTRG.5066.3	1.80845	1.66836e-06	ncbi_397590	PTGS2	prostaglandin-endoperoxide synthase 2	0.972894	1.05143e-05
MSTRG.5072.1	1.84591	3.11793e-08	ncbi_397590	PTGS2	prostaglandin-endoperoxide synthase 2	0.975936	6.95212e-06
MSTRG.5073.1	2.02527	9.03316e-12	ncbi_397590	PTGS2	prostaglandin-endoperoxide synthase 2	0.956192	5.55036e-05
MSTRG.54255.9	1.34816	0.00340903	ncbi_397590	PTGS2	prostaglandin-endoperoxide synthase 2	0.950922	8.21729e-05
MSTRG.58006.1	1.9565	5.04614e-05	ncbi_397590	PTGS2	prostaglandin-endoperoxide synthase 2	0.954209	6.4682e-05
MSTRG.60601.1	1.40622	0.000951064	ncbi_397590	PTGS2	prostaglandin-endoperoxide synthase 2	0.984633	1.45905e-06
MSTRG.64268.1	4.75417	9.44817e-15	ncbi_397590	PTGS2	prostaglandin-endoperoxide synthase 2	0.976974	5.96361e-06
MSTRG.64269.1	4.96859	1.59636e-09	ncbi_397590	PTGS2	prostaglandin-endoperoxide synthase 2	0.959814	4.11825e-05
MSTRG.64270.1	4.22487	4.16878e-16	ncbi_397590	PTGS2	prostaglandin-endoperoxide synthase 2	0.967705	1.931e-05
MSTRG.64270.2	4.51843	2.54296e-14	ncbi_397590	PTGS2	prostaglandin-endoperoxide synthase 2	0.958928	4.44094e-05
MSTRG.64320.1	2.61471	0.00577198	ncbi_397590	PTGS2	prostaglandin-endoperoxide synthase 2	0.976493	6.40875e-06
MSTRG.64321.1	3.3953	0.000576039	ncbi_397590	PTGS2	prostaglandin-endoperoxide synthase 2	0.957791	4.88101e-05
MSTRG.68279.1	2.93554	9.55474e-16	ncbi_397590	PTGS2	prostaglandin-endoperoxide synthase 2	0.969887	1.51498e-05
MSTRG.68279.3	1.90736	8.42325e-14	ncbi_397590	PTGS2	prostaglandin-endoperoxide synthase 2	0.975436	7.46694e-06
MSTRG.68279.5	2.74352	6.28173e-24	ncbi_397590	PTGS2	prostaglandin-endoperoxide synthase 2	0.98093	3.09505e-06
MSTRG.68448.11	1.5106	3.05321e-05	ncbi_397590	PTGS2	prostaglandin-endoperoxide synthase 2	0.960993	3.71481e-05
MSTRG.68448.12	1.42635	0.000297326	ncbi_397590	PTGS2	prostaglandin-endoperoxide synthase 2	0.950858	8.25425e-05
MSTRG.68482.2	2.02881	0.00833855	ncbi_397590	PTGS2	prostaglandin-endoperoxide synthase 2	0.994287	4.61582e-08
MSTRG.68521.1	2.54175	0.0141402	ncbi_397590	PTGS2	prostaglandin-endoperoxide synthase 2	0.961765	3.46639e-05
MSTRG.6975.1	2.62209	0.00383618	ncbi_397590	PTGS2	prostaglandin-endoperoxide synthase 2	0.991593	1.77939e-07
MSTRG.7875.1	1.87324	0.00143365	ncbi_397590	PTGS2	prostaglandin-endoperoxide synthase 2	0.953024	7.06487e-05
MSTRG.8787.1	2.49778	0.00263427	ncbi_397590	PTGS2	prostaglandin-endoperoxide synthase 2	0.96879	1.71522e-05
MSTRG.8951.10	1.31961	0.0206304	ncbi_397590	PTGS2	prostaglandin-endoperoxide synthase 2	0.981275	2.90437e-06
MSTRG.8951.9	1.27689	0.00143365	ncbi_397590	PTGS2	prostaglandin-endoperoxide synthase 2	0.955843	5.70464e-05
MSTRG.1.2	1.256	3.92761e-06	ncbi_399500	IL6	interleukin 6	0.962414	3.2671e-05
MSTRG.19151.1	3.54911	3.86071e-12	ncbi_399500	IL6	interleukin 6	0.99381	6.10806e-08
MSTRG.5066.3	1.80845	1.66836e-06	ncbi_399500	IL6	interleukin 6	0.967784	1.91482e-05
MSTRG.5072.1	1.84591	3.11793e-08	ncbi_399500	IL6	interleukin 6	0.973828	9.30871e-06
MSTRG.5073.1	2.02527	9.03316e-12	ncbi_399500	IL6	interleukin 6	0.961699	3.48717e-05
MSTRG.58005.1	3.1173	1.88825e-07	ncbi_399500	IL6	interleukin 6	0.951641	7.80913e-05
MSTRG.60601.1	1.40622	0.000951064	ncbi_399500	IL6	interleukin 6	0.975168	7.7542e-06
MSTRG.63517.1	3.20073	4.27667e-08	ncbi_399500	IL6	interleukin 6	0.976107	6.78199e-06
MSTRG.63518.1	2.64528	2.86752e-06	ncbi_399500	IL6	interleukin 6	0.950599	8.40537e-05
MSTRG.64268.1	4.75417	9.44817e-15	ncbi_399500	IL6	interleukin 6	0.981323	2.8787e-06
MSTRG.64270.1	4.22487	4.16878e-16	ncbi_399500	IL6	interleukin 6	0.956375	5.47084e-05
MSTRG.64270.2	4.51843	2.54296e-14	ncbi_399500	IL6	interleukin 6	0.987663	6.78458e-07
MSTRG.64320.1	2.61471	0.00577198	ncbi_399500	IL6	interleukin 6	0.968453	1.78022e-05
MSTRG.67884.1	2.76939	0.0243426	ncbi_399500	IL6	interleukin 6	0.969412	1.59953e-05
MSTRG.68279.5	2.74352	6.28173e-24	ncbi_399500	IL6	interleukin 6	0.953114	7.01833e-05
MSTRG.68482.2	2.02881	0.00833855	ncbi_399500	IL6	interleukin 6	0.954185	6.47967e-05
MSTRG.6975.1	2.62209	0.00383618	ncbi_399500	IL6	interleukin 6	0.967546	1.96415e-05
MSTRG.7875.1	1.87324	0.00143365	ncbi_399500	IL6	interleukin 6	0.965935	2.3236e-05
MSTRG.8787.1	2.49778	0.00263427	ncbi_399500	IL6	interleukin 6	0.987023	8.09453e-07
MSTRG.22457.1	2.39919	0.000627819	ncbi_733688	TXNIP	thioredoxin interacting protein	0.964209	2.75767e-05
MSTRG.25366.2	1.82982	0.00825228	ncbi_733688	TXNIP	thioredoxin interacting protein	0.95129	8.00659e-05
MSTRG.37992.51	1.21061	0.039189	ncbi_733688	TXNIP	thioredoxin interacting protein	0.952476	7.35353e-05
MSTRG.68482.2	2.02881	0.00833855	ncbi_733688	TXNIP	thioredoxin interacting protein	0.964994	2.5536e-05
MSTRG.6975.1	2.62209	0.00383618	ncbi_733688	TXNIP	thioredoxin interacting protein	0.955986	5.64112e-05
