# Supplementary material for: Identification and integrated analysis of lncRNAs and miRNAs in IPEC-J2 cells provide novel insight into the regulation of the innate immune response by PDCoV infection
Source: BMC Genomics. 2022 Jul 4;23:486. doi: 10.1186/s12864-022-08722-2 (PMC9251034; doi:10.1186/s12864-022-08722-2)
Supplement: Supplementary file 7 — Additional file 7. Innate immunity-related target genes of DEmiRNAs. [file 12864_2022_8722_MOESM7_ESM.xlsx]

## Sheet: Table S7-1
Table S7-1. Innate immunity-related target genes of DEmiRNAs in Mock-vs-PDCoV_12h.
miRNA	miRNA type	Mock FPKM	PDCoV_12h FPKM	Log2(foldchange)	P values	Target gene ID	Target gene symbol name	Description
ssc-miR-124a	existed miRNA	0.01	0.384433	5.26466	0.0411477	ncbi_100525252	WIPF2	WAS/WASL interacting protein family member 2
ssc-miR-124a	existed miRNA	0.01	0.384433	5.26466	0.0411477	ncbi_397600	GATA6	GATA binding protein 6
ssc-miR-124a	existed miRNA	0.01	0.384433	5.26466	0.0411477	ncbi_497623	P2RX7	purinergic receptor P2X 7, transcript variant X1
ssc-miR-124a	existed miRNA	0.01	0.384433	5.26466	0.0411477	ncbi_100156502	FOXA1	forkhead box A1
ssc-miR-124a	existed miRNA	0.01	0.384433	5.26466	0.0411477	ncbi_100152612	PPIF	peptidylprolyl isomerase F, transcript variant X1
ssc-miR-124a	existed miRNA	0.01	0.384433	5.26466	0.0411477	ncbi_100517143	DTX4	deltex E3 ubiquitin ligase 4, transcript variant X1
ssc-miR-124a	existed miRNA	0.01	0.384433	5.26466	0.0411477	ncbi_100525393	TRIM4	tripartite motif containing 4
ssc-miR-124a	existed miRNA	0.01	0.384433	5.26466	0.0411477	ncbi_100517028	EPHB4	EPH receptor B4
ssc-miR-124a	existed miRNA	0.01	0.384433	5.26466	0.0411477	ncbi_100525396	LOC100525396	growth-regulated protein homolog gamma-like, transcript variant X1
ssc-miR-124a	existed miRNA	0.01	0.384433	5.26466	0.0411477	ncbi_100125967	LDLRAP1	low density lipoprotein receptor adaptor protein 1, transcript variant X1
ssc-miR-124a	existed miRNA	0.01	0.384433	5.26466	0.0411477	ncbi_100511026	GAB1	GRB2 associated binding protein 1
ssc-miR-124a	existed miRNA	0.01	0.384433	5.26466	0.0411477	ncbi_100518854	CBL	Cbl proto-oncogene, transcript variant X1
ssc-miR-124a	existed miRNA	0.01	0.384433	5.26466	0.0411477	ncbi_100522211	RNF135	ring finger protein 135
ssc-miR-124a	existed miRNA	0.01	0.384433	5.26466	0.0411477	ncbi_100624464	ARL10	ADP ribosylation factor like GTPase 10
ssc-miR-124a	existed miRNA	0.01	0.384433	5.26466	0.0411477	ncbi_100523381	RAB4B	RAB4B, member RAS oncogene family, transcript variant X1
ssc-miR-124a	existed miRNA	0.01	0.384433	5.26466	0.0411477	ncbi_102161415	LPAR5	lysophosphatidic acid receptor 5, transcript variant X1
ssc-miR-124a	existed miRNA	0.01	0.384433	5.26466	0.0411477	ncbi_100523248	CCNE1	cyclin E1
ssc-miR-124a	existed miRNA	0.01	0.384433	5.26466	0.0411477	ncbi_100514486	STAC2	SH3 and cysteine rich domain 2, transcript variant X1
ssc-miR-124a	existed miRNA	0.01	0.384433	5.26466	0.0411477	ncbi_100621388	LOC100621388	zinc finger protein 250, transcript variant X9
ssc-miR-124a	existed miRNA	0.01	0.384433	5.26466	0.0411477	ncbi_106504088	KLHL21	kelch like family member 21
ssc-miR-124a	existed miRNA	0.01	0.384433	5.26466	0.0411477	ncbi_100126164	ANGPTL2	angiopoietin like 2
ssc-miR-124a	existed miRNA	0.01	0.384433	5.26466	0.0411477	ncbi_100156979	TRAF3	TNF receptor associated factor 3, transcript variant X5
ssc-miR-124a	existed miRNA	0.01	0.384433	5.26466	0.0411477	ncbi_100515330	SMARCAD1	SWI/SNF-related, matrix-associated actin-dependent regulator of chromatin, subfamily a, containing DEAD/H box 1, transcript variant X1
ssc-miR-124a	existed miRNA	0.01	0.384433	5.26466	0.0411477	ncbi_100520319	FZD4	frizzled class receptor 4
ssc-miR-124a	existed miRNA	0.01	0.384433	5.26466	0.0411477	ncbi_100337675	ADAP2	ArfGAP with dual PH domains 2
ssc-miR-124a	existed miRNA	0.01	0.384433	5.26466	0.0411477	ncbi_100627056	WNT5A	Wnt family member 5A, transcript variant X1
ssc-miR-124a	existed miRNA	0.01	0.384433	5.26466	0.0411477	ncbi_100521990	LRIG1	leucine rich repeats and immunoglobulin like domains 1
ssc-miR-124a	existed miRNA	0.01	0.384433	5.26466	0.0411477	ncbi_100522651	NEURL1B	neuralized E3 ubiquitin protein ligase 1B, transcript variant X2
ssc-miR-124a	existed miRNA	0.01	0.384433	5.26466	0.0411477	ncbi_100518625	SRGAP2	SLIT-ROBO Rho GTPase activating protein 2, transcript variant X7
ssc-miR-124a	existed miRNA	0.01	0.384433	5.26466	0.0411477	ncbi_100153530	ZNF518A	zinc finger protein 518A, transcript variant X3
ssc-miR-124a	existed miRNA	0.01	0.384433	5.26466	0.0411477	ncbi_396629	TRAF6	TNF receptor associated factor 6
ssc-miR-124a	existed miRNA	0.01	0.384433	5.26466	0.0411477	ncbi_100512265	ATL3	atlastin GTPase 3, transcript variant X2
ssc-miR-124a	existed miRNA	0.01	0.384433	5.26466	0.0411477	ncbi_100154905	PLAG1	PLAG1 zinc finger, transcript variant X2
ssc-miR-124a	existed miRNA	0.01	0.384433	5.26466	0.0411477	ncbi_100525219	CDC14A	cell division cycle 14A, transcript variant X13
ssc-miR-124a	existed miRNA	0.01	0.384433	5.26466	0.0411477	ncbi_100525345	ZNF565	zinc finger protein 565, transcript variant X1
ssc-miR-124a	existed miRNA	0.01	0.384433	5.26466	0.0411477	ncbi_102164547	LOC102164547	zinc finger protein 420
ssc-miR-124a	existed miRNA	0.01	0.384433	5.26466	0.0411477	ncbi_100522032	RHBDL3	rhomboid like 3, transcript variant X1
ssc-miR-124a	existed miRNA	0.01	0.384433	5.26466	0.0411477	ncbi_100738579	LIMD1	LIM domains containing 1
ssc-miR-124a	existed miRNA	0.01	0.384433	5.26466	0.0411477	ncbi_110255278	ZNF35	zinc finger protein 35, transcript variant X1
ssc-miR-124a	existed miRNA	0.01	0.384433	5.26466	0.0411477	ncbi_100152080	ZNF407	zinc finger protein 407, transcript variant X1
ssc-miR-124a	existed miRNA	0.01	0.384433	5.26466	0.0411477	ncbi_100154896	CASP10	caspase 10
ssc-miR-124a	existed miRNA	0.01	0.384433	5.26466	0.0411477	ncbi_100511662	BARD1	BRCA1 associated RING domain 1
ssc-miR-124a	existed miRNA	0.01	0.384433	5.26466	0.0411477	ncbi_100512142	ITGA1	integrin subunit alpha 1
ssc-miR-124a	existed miRNA	0.01	0.384433	5.26466	0.0411477	ncbi_100519342	RNF24	ring finger protein 24, transcript variant X2
ssc-miR-124a	existed miRNA	0.01	0.384433	5.26466	0.0411477	ncbi_100515117	OPHN1	oligophrenin 1, transcript variant X1
ssc-miR-124a	existed miRNA	0.01	0.384433	5.26466	0.0411477	ncbi_110259370	LOC110259370	zinc finger protein 77-like, transcript variant X1
ssc-miR-124a	existed miRNA	0.01	0.384433	5.26466	0.0411477	ncbi_100512459	NUDT12	nudix hydrolase 12, transcript variant X1
ssc-miR-124a	existed miRNA	0.01	0.384433	5.26466	0.0411477	ncbi_100524247	CASKIN1	CASK interacting protein 1, transcript variant X1
ssc-miR-124a	existed miRNA	0.01	0.384433	5.26466	0.0411477	ncbi_100622022	ZBTB7B	zinc finger and BTB domain containing 7B, transcript variant X1
ssc-miR-124a	existed miRNA	0.01	0.384433	5.26466	0.0411477	ncbi_100624570	CYLD	CYLD lysine 63 deubiquitinase, transcript variant X1
ssc-miR-124a	existed miRNA	0.01	0.384433	5.26466	0.0411477	ncbi_100521972	LOC100521972	zinc finger protein 546, transcript variant X1
ssc-miR-124a	existed miRNA	0.01	0.384433	5.26466	0.0411477	ncbi_100523846	MIA	melanoma inhibitory activity, transcript variant X1
ssc-miR-124a	existed miRNA	0.01	0.384433	5.26466	0.0411477	ncbi_110261238	IPP	intracisternal A particle-promoted polypeptide, transcript variant X1
ssc-miR-124a	existed miRNA	0.01	0.384433	5.26466	0.0411477	ncbi_110261334	LOC110261334	zinc finger protein 324A-like, transcript variant X1
ssc-miR-124a	existed miRNA	0.01	0.384433	5.26466	0.0411477	ncbi_100524627	ZNF112	zinc finger protein 112
ssc-miR-124a	existed miRNA	0.01	0.384433	5.26466	0.0411477	ncbi_100620894	ZNF592	zinc finger protein 592, transcript variant X1
ssc-miR-124a	existed miRNA	0.01	0.384433	5.26466	0.0411477	ncbi_100156123	ZKSCAN4	zinc finger with KRAB and SCAN domains 4, transcript variant X1
ssc-miR-124a	existed miRNA	0.01	0.384433	5.26466	0.0411477	ncbi_100624340	USP38	ubiquitin specific peptidase 38
ssc-miR-124a	existed miRNA	0.01	0.384433	5.26466	0.0411477	ncbi_110262090	LOC110262090	zinc finger protein 493-like, transcript variant X1
ssc-miR-1285	existed miRNA	1.0461	4.00783	1.9378	1.14663e-07	ncbi_100135658	NCOA2	nuclear receptor coactivator 2
ssc-miR-1285	existed miRNA	1.0461	4.00783	1.9378	1.14663e-07	ncbi_100152629	ANKS6	ankyrin repeat and sterile alpha motif domain containing 6, transcript variant X2
ssc-miR-1285	existed miRNA	1.0461	4.00783	1.9378	1.14663e-07	ncbi_100157651	PDE12	phosphodiesterase 12
ssc-miR-1285	existed miRNA	1.0461	4.00783	1.9378	1.14663e-07	ncbi_100153217	IKZF5	IKAROS family zinc finger 5, transcript variant X2
ssc-miR-1285	existed miRNA	1.0461	4.00783	1.9378	1.14663e-07	ncbi_100525512	ANKS4B	ankyrin repeat and sterile alpha motif domain containing 4B
ssc-miR-1285	existed miRNA	1.0461	4.00783	1.9378	1.14663e-07	ncbi_100520671	CDC7	cell division cycle 7, transcript variant X2
ssc-miR-1285	existed miRNA	1.0461	4.00783	1.9378	1.14663e-07	ncbi_100512419	PLPP3	phospholipid phosphatase 3, transcript variant X1
ssc-miR-1285	existed miRNA	1.0461	4.00783	1.9378	1.14663e-07	ncbi_100523617	TRIM27	tripartite motif containing 27
ssc-miR-1285	existed miRNA	1.0461	4.00783	1.9378	1.14663e-07	ncbi_100518854	CBL	Cbl proto-oncogene, transcript variant X1
ssc-miR-1285	existed miRNA	1.0461	4.00783	1.9378	1.14663e-07	ncbi_100522703	WDR82	WD repeat domain 82
ssc-miR-1285	existed miRNA	1.0461	4.00783	1.9378	1.14663e-07	ncbi_100525967	TLX3	T-cell leukemia homeobox 3
ssc-miR-1285	existed miRNA	1.0461	4.00783	1.9378	1.14663e-07	ncbi_100519342	RNF24	ring finger protein 24, transcript variant X2
ssc-miR-1285	existed miRNA	1.0461	4.00783	1.9378	1.14663e-07	ncbi_100620532	ZNF764	zinc finger protein 764, transcript variant X2
ssc-miR-1285	existed miRNA	1.0461	4.00783	1.9378	1.14663e-07	ncbi_100621339	PIM2	Pim-2 proto-oncogene, serine/threonine kinase
ssc-miR-1285	existed miRNA	1.0461	4.00783	1.9378	1.14663e-07	ncbi_100736836	MLKL	mixed lineage kinase domain like pseudokinase, transcript variant X1
ssc-miR-1285	existed miRNA	1.0461	4.00783	1.9378	1.14663e-07	ncbi_100523381	RAB4B	RAB4B, member RAS oncogene family, transcript variant X1
ssc-miR-1285	existed miRNA	1.0461	4.00783	1.9378	1.14663e-07	ncbi_100525252	WIPF2	WAS/WASL interacting protein family member 2
ssc-miR-1285	existed miRNA	1.0461	4.00783	1.9378	1.14663e-07	ncbi_100513815	CDK12	cyclin dependent kinase 12, transcript variant X1
ssc-miR-1285	existed miRNA	1.0461	4.00783	1.9378	1.14663e-07	ncbi_100517145	LOC100517145	complement C3
ssc-miR-1285	existed miRNA	1.0461	4.00783	1.9378	1.14663e-07	ncbi_100155634	ZNF605	zinc finger protein 605, transcript variant X3
ssc-miR-1285	existed miRNA	1.0461	4.00783	1.9378	1.14663e-07	ncbi_100157803	ZSCAN29	zinc finger and SCAN domain containing 29
ssc-miR-1285	existed miRNA	1.0461	4.00783	1.9378	1.14663e-07	ncbi_100511910	CORO2A	coronin 2A
ssc-miR-1285	existed miRNA	1.0461	4.00783	1.9378	1.14663e-07	ncbi_100519699	CTNND1	catenin delta 1, transcript variant X1
ssc-miR-1285	existed miRNA	1.0461	4.00783	1.9378	1.14663e-07	ncbi_397501	POU2F1	POU class 2 homeobox 1
ssc-miR-1285	existed miRNA	1.0461	4.00783	1.9378	1.14663e-07	ncbi_100515330	SMARCAD1	SWI/SNF-related, matrix-associated actin-dependent regulator of chromatin, subfamily a, containing DEAD/H box 1, transcript variant X1
ssc-miR-1285	existed miRNA	1.0461	4.00783	1.9378	1.14663e-07	ncbi_100524914	GEMIN5	gem nuclear organelle associated protein 5, transcript variant X1
ssc-miR-1285	existed miRNA	1.0461	4.00783	1.9378	1.14663e-07	ncbi_100513485	TIFA	TRAF interacting protein with forkhead associated domain, transcript variant X1
ssc-miR-1285	existed miRNA	1.0461	4.00783	1.9378	1.14663e-07	ncbi_110255183	HOXD9	homeobox D9
ssc-miR-1285	existed miRNA	1.0461	4.00783	1.9378	1.14663e-07	ncbi_100736673	MAST3	microtubule associated serine/threonine kinase 3, transcript variant X14
ssc-miR-1285	existed miRNA	1.0461	4.00783	1.9378	1.14663e-07	ncbi_100516066	SLC25A46	solute carrier family 25 member 46
ssc-miR-1285	existed miRNA	1.0461	4.00783	1.9378	1.14663e-07	ncbi_100524269	SOX13	SRY-box 13
ssc-miR-1285	existed miRNA	1.0461	4.00783	1.9378	1.14663e-07	ncbi_110255881	ZBTB5	zinc finger and BTB domain containing 5, transcript variant X1
ssc-miR-1285	existed miRNA	1.0461	4.00783	1.9378	1.14663e-07	ncbi_100738579	LIMD1	LIM domains containing 1
ssc-miR-1285	existed miRNA	1.0461	4.00783	1.9378	1.14663e-07	ncbi_780421	CMKLR1	chemerin chemokine-like receptor 1
ssc-miR-1285	existed miRNA	1.0461	4.00783	1.9378	1.14663e-07	ncbi_100524961	DROSHA	drosha ribonuclease III
ssc-miR-1285	existed miRNA	1.0461	4.00783	1.9378	1.14663e-07	ncbi_100517143	DTX4	deltex E3 ubiquitin ligase 4, transcript variant X1
ssc-miR-1285	existed miRNA	1.0461	4.00783	1.9378	1.14663e-07	ncbi_100519075	MICAL2	microtubule associated monooxygenase, calponin and LIM domain containing 2
ssc-miR-1285	existed miRNA	1.0461	4.00783	1.9378	1.14663e-07	ncbi_106508326	SLC25A42	solute carrier family 25 member 42, transcript variant X1
ssc-miR-1285	existed miRNA	1.0461	4.00783	1.9378	1.14663e-07	ncbi_102166675	RNF187	ring finger protein 187
ssc-miR-1285	existed miRNA	1.0461	4.00783	1.9378	1.14663e-07	ncbi_102162297	USP31	ubiquitin specific peptidase 31
ssc-miR-1285	existed miRNA	1.0461	4.00783	1.9378	1.14663e-07	ncbi_100156688	PRMT6	protein arginine methyltransferase 6
ssc-miR-1285	existed miRNA	1.0461	4.00783	1.9378	1.14663e-07	ncbi_100156714	MEF2D	myocyte enhancer factor 2D, transcript variant X1
ssc-miR-1285	existed miRNA	1.0461	4.00783	1.9378	1.14663e-07	ncbi_100151826	VAV3	vav guanine nucleotide exchange factor 3
ssc-miR-1285	existed miRNA	1.0461	4.00783	1.9378	1.14663e-07	ncbi_100523846	MIA	melanoma inhibitory activity, transcript variant X1
ssc-miR-1285	existed miRNA	1.0461	4.00783	1.9378	1.14663e-07	ncbi_100516977	ZNF614	zinc finger protein 614, transcript variant X1
ssc-miR-1285	existed miRNA	1.0461	4.00783	1.9378	1.14663e-07	ncbi_100519853	LOC100519853	zinc finger protein 525-like, transcript variant X4
ssc-miR-1285	existed miRNA	1.0461	4.00783	1.9378	1.14663e-07	ncbi_100523980	ZNF827	zinc finger protein 827, transcript variant X1
ssc-miR-148a-5p	existed miRNA	14.4021	2.17723	-2.72571	4.53659e-27	ncbi_100153038	IFIT1	interferon-induced protein with tetratricopeptide repeats 1
ssc-miR-148a-5p	existed miRNA	14.4021	2.17723	-2.72571	4.53659e-27	ncbi_397121	PLAT	plasminogen activator, tissue type
ssc-miR-148a-5p	existed miRNA	14.4021	2.17723	-2.72571	4.53659e-27	ncbi_407060	HSPA5	heat shock protein family A (Hsp70) member 5, transcript variant X2
ssc-miR-148a-5p	existed miRNA	14.4021	2.17723	-2.72571	4.53659e-27	ncbi_100514960	SYPL2	synaptophysin like 2, transcript variant X2
ssc-miR-148a-5p	existed miRNA	14.4021	2.17723	-2.72571	4.53659e-27	ncbi_100522831	TBL1XR1	transducin beta like 1 X-linked receptor 1, transcript variant X6
ssc-miR-148a-5p	existed miRNA	14.4021	2.17723	-2.72571	4.53659e-27	ncbi_100622234	SPINK7	serine peptidase inhibitor, Kazal type 7 (putative)
ssc-miR-148a-5p	existed miRNA	14.4021	2.17723	-2.72571	4.53659e-27	ncbi_100512731	MDM4	MDM4, p53 regulator, transcript variant X1
ssc-miR-148a-5p	existed miRNA	14.4021	2.17723	-2.72571	4.53659e-27	ncbi_100620522	BACH2	BTB domain and CNC homolog 2, transcript variant X5
ssc-miR-148a-5p	existed miRNA	14.4021	2.17723	-2.72571	4.53659e-27	ncbi_100621076	NR1D2	nuclear receptor subfamily 1 group D member 2, transcript variant X1
ssc-miR-148a-5p	existed miRNA	14.4021	2.17723	-2.72571	4.53659e-27	ncbi_100153659	FCRLB	Fc receptor like B
ssc-miR-148a-5p	existed miRNA	14.4021	2.17723	-2.72571	4.53659e-27	ncbi_397105	POU2F2	POU class 2 homeobox 2
ssc-miR-148a-5p	existed miRNA	14.4021	2.17723	-2.72571	4.53659e-27	ncbi_110261310	ZNF304	zinc finger protein 304, transcript variant X1
ssc-miR-155-3p	existed miRNA	2.3961	1.11083	-1.10905	0.0220112	ncbi_100154833	GPR26	G protein-coupled receptor 26
ssc-miR-155-3p	existed miRNA	2.3961	1.11083	-1.10905	0.0220112	ncbi_100736805	PEX10	peroxisomal biogenesis factor 10, transcript variant X6
ssc-miR-155-3p	existed miRNA	2.3961	1.11083	-1.10905	0.0220112	ncbi_100513588	ZNF629	zinc finger protein 629, transcript variant X2
ssc-miR-155-3p	existed miRNA	2.3961	1.11083	-1.10905	0.0220112	ncbi_100620522	BACH2	BTB domain and CNC homolog 2, transcript variant X5
ssc-miR-194a-3p	existed miRNA	14.6976	1.15077	-3.67491	1.17783e-35	ncbi_396893	MX2	myxovirus (influenza virus) resistance 2 (mouse)
ssc-miR-194a-3p	existed miRNA	14.6976	1.15077	-3.67491	1.17783e-35	ncbi_397070	EGFR	epidermal growth factor receptor
ssc-miR-194a-3p	existed miRNA	14.6976	1.15077	-3.67491	1.17783e-35	ncbi_100513588	ZNF629	zinc finger protein 629, transcript variant X2
ssc-miR-194a-3p	existed miRNA	14.6976	1.15077	-3.67491	1.17783e-35	ncbi_100518643	IL33	interleukin 33
ssc-miR-194a-3p	existed miRNA	14.6976	1.15077	-3.67491	1.17783e-35	ncbi_100620522	BACH2	BTB domain and CNC homolog 2, transcript variant X5
ssc-miR-194a-3p	existed miRNA	14.6976	1.15077	-3.67491	1.17783e-35	ncbi_100621449	LRRC45	leucine rich repeat containing 45, transcript variant X1
ssc-miR-194a-3p	existed miRNA	14.6976	1.15077	-3.67491	1.17783e-35	ncbi_100523640	GP5	glycoprotein V platelet
ssc-miR-194a-3p	existed miRNA	14.6976	1.15077	-3.67491	1.17783e-35	ncbi_100739292	TMPRSS2	transmembrane protease, serine 2
ssc-miR-194a-3p	existed miRNA	14.6976	1.15077	-3.67491	1.17783e-35	ncbi_110261310	ZNF304	zinc finger protein 304, transcript variant X1
ssc-miR-219a	existed miRNA	16.9761	3.49607	-2.2797	1.80169e-25	ncbi_397479	NR4A3	nuclear receptor subfamily 4 group A member 3
ssc-miR-219a	existed miRNA	16.9761	3.49607	-2.2797	1.80169e-25	ncbi_100154575	RNF182	ring finger protein 182, transcript variant X1
ssc-miR-219a	existed miRNA	16.9761	3.49607	-2.2797	1.80169e-25	ncbi_100513296	LOC100513296	transmembrane protease serine 11F, transcript variant X1
ssc-miR-26b-3p	existed miRNA	9.9483	2.69023	-1.88672	2.28189e-13	ncbi_100522831	TBL1XR1	transducin beta like 1 X-linked receptor 1, transcript variant X6
ssc-miR-26b-3p	existed miRNA	9.9483	2.69023	-1.88672	2.28189e-13	ncbi_100520160	CNR1	cannabinoid receptor 1, transcript variant X3
ssc-miR-27b-5p	existed miRNA	47.1835	21.2092	-1.15359	6.36587e-11	ncbi_100316850	TMOD1	tropomodulin 1, transcript variant X1
ssc-miR-27b-5p	existed miRNA	47.1835	21.2092	-1.15359	6.36587e-11	ncbi_100515635	CREB5	cAMP responsive element binding protein 5, transcript variant X1
ssc-miR-30c-3p	existed miRNA	287.864	127.311	-1.17703	2.72545e-13	ncbi_396663	CCR7	C-C motif chemokine receptor 7
ssc-miR-30c-3p	existed miRNA	287.864	127.311	-1.17703	2.72545e-13	ncbi_396906	HSPA6	heat shock protein family A (Hsp70) member 6
ssc-miR-30c-3p	existed miRNA	287.864	127.311	-1.17703	2.72545e-13	ncbi_396752	RSAD2	radical S-adenosyl methionine domain containing 2
ssc-miR-30c-3p	existed miRNA	287.864	127.311	-1.17703	2.72545e-13	ncbi_100154833	GPR26	G protein-coupled receptor 26
ssc-miR-30c-3p	existed miRNA	287.864	127.311	-1.17703	2.72545e-13	ncbi_100513588	ZNF629	zinc finger protein 629, transcript variant X2
ssc-miR-30c-3p	existed miRNA	287.864	127.311	-1.17703	2.72545e-13	ncbi_100515635	CREB5	cAMP responsive element binding protein 5, transcript variant X1
ssc-miR-30c-3p	existed miRNA	287.864	127.311	-1.17703	2.72545e-13	ncbi_100620522	BACH2	BTB domain and CNC homolog 2, transcript variant X5
ssc-miR-30c-3p	existed miRNA	287.864	127.311	-1.17703	2.72545e-13	ncbi_494020	LMCD1	LIM and cysteine rich domains 1
ssc-miR-30c-3p	existed miRNA	287.864	127.311	-1.17703	2.72545e-13	ncbi_396628	VDR	vitamin D receptor
ssc-miR-30c-3p	existed miRNA	287.864	127.311	-1.17703	2.72545e-13	ncbi_110261310	ZNF304	zinc finger protein 304, transcript variant X1
ssc-miR-339-3p	existed miRNA	6.42583	2.63893	-1.28393	2.52684e-05	ncbi_100156404	PGF	placental growth factor, transcript variant X1
ssc-miR-339-3p	existed miRNA	6.42583	2.63893	-1.28393	2.52684e-05	ncbi_100154833	GPR26	G protein-coupled receptor 26
ssc-miR-339-3p	existed miRNA	6.42583	2.63893	-1.28393	2.52684e-05	ncbi_100737965	RUNX2	runt related transcription factor 2, transcript variant X1
ssc-miR-339-3p	existed miRNA	6.42583	2.63893	-1.28393	2.52684e-05	ncbi_100154036	MICALL1	MICAL like 1
ssc-miR-33b-3p	existed miRNA	16.3365	0.554867	-4.87981	9.06475e-46	ncbi_396925	VCAM1	vascular cell adhesion molecule 1
ssc-miR-33b-3p	existed miRNA	16.3365	0.554867	-4.87981	9.06475e-46	ncbi_397479	NR4A3	nuclear receptor subfamily 4 group A member 3
ssc-miR-33b-3p	existed miRNA	16.3365	0.554867	-4.87981	9.06475e-46	ncbi_100518643	IL33	interleukin 33
ssc-miR-3613	existed miRNA	5.53703	1.53993	-1.84625	1.54097e-08	ncbi_396925	VCAM1	vascular cell adhesion molecule 1
ssc-miR-374b-3p	existed miRNA	13.055	5.94713	-1.13433	1.26715e-05	ncbi_100153038	IFIT1	interferon-induced protein with tetratricopeptide repeats 1
ssc-miR-374b-3p	existed miRNA	13.055	5.94713	-1.13433	1.26715e-05	ncbi_100155665	RNF144B	ring finger protein 144B, transcript variant X7
ssc-miR-374b-3p	existed miRNA	13.055	5.94713	-1.13433	1.26715e-05	ncbi_100520233	ARRDC3	arrestin domain containing 3, transcript variant X1
ssc-miR-374b-3p	existed miRNA	13.055	5.94713	-1.13433	1.26715e-05	ncbi_100316850	TMOD1	tropomodulin 1, transcript variant X1
ssc-miR-374b-3p	existed miRNA	13.055	5.94713	-1.13433	1.26715e-05	ncbi_100620522	BACH2	BTB domain and CNC homolog 2, transcript variant X5
ssc-miR-374b-3p	existed miRNA	13.055	5.94713	-1.13433	1.26715e-05	ncbi_100144478	CHRM3	cholinergic receptor muscarinic 3
ssc-miR-424-3p	existed miRNA	4.18957	1.7507	-1.25887	0.000336021	ncbi_396663	CCR7	C-C motif chemokine receptor 7
ssc-miR-424-3p	existed miRNA	4.18957	1.7507	-1.25887	0.000336021	ncbi_100155665	RNF144B	ring finger protein 144B, transcript variant X7
ssc-miR-424-3p	existed miRNA	4.18957	1.7507	-1.25887	0.000336021	ncbi_100157532	CPNE4	copine 4, transcript variant X1
ssc-miR-4332	existed miRNA	0.478433	19.151	5.32296	5.41614e-60	ncbi_100217397	LPCAT1	lysophosphatidylcholine acyltransferase 1, transcript variant X5
ssc-miR-4332	existed miRNA	0.478433	19.151	5.32296	5.41614e-60	ncbi_100623707	PIK3R1	phosphoinositide-3-kinase regulatory subunit 1, transcript variant X3
ssc-miR-4332	existed miRNA	0.478433	19.151	5.32296	5.41614e-60	ncbi_100512542	SOX4	SRY-box 4
ssc-miR-4332	existed miRNA	0.478433	19.151	5.32296	5.41614e-60	ncbi_100521078	LMTK2	lemur tyrosine kinase 2, transcript variant X1
ssc-miR-4332	existed miRNA	0.478433	19.151	5.32296	5.41614e-60	ncbi_110256977	ING5	inhibitor of growth family member 5, transcript variant X1
ssc-miR-4332	existed miRNA	0.478433	19.151	5.32296	5.41614e-60	ncbi_100516002	LRCH4	leucine rich repeats and calponin homology domain containing 4, transcript variant X1
ssc-miR-4332	existed miRNA	0.478433	19.151	5.32296	5.41614e-60	ncbi_100513016	MTSS1L	MTSS1L, I-BAR domain containing, transcript variant X1
ssc-miR-4332	existed miRNA	0.478433	19.151	5.32296	5.41614e-60	ncbi_100621391	SSC5D	scavenger receptor cysteine rich family member with 5 domains, transcript variant X1
ssc-miR-499-3p	existed miRNA	2.9014	1.0794	-1.42652	0.0243287	ncbi_396752	RSAD2	radical S-adenosyl methionine domain containing 2
ssc-miR-499-3p	existed miRNA	2.9014	1.0794	-1.42652	0.0243287	ncbi_396985	PLAU	plasminogen activator, urokinase
ssc-miR-499-3p	existed miRNA	2.9014	1.0794	-1.42652	0.0243287	ncbi_100522831	TBL1XR1	transducin beta like 1 X-linked receptor 1, transcript variant X6
ssc-miR-499-3p	existed miRNA	2.9014	1.0794	-1.42652	0.0243287	ncbi_100737965	RUNX2	runt related transcription factor 2, transcript variant X1
ssc-miR-499-3p	existed miRNA	2.9014	1.0794	-1.42652	0.0243287	ncbi_100513588	ZNF629	zinc finger protein 629, transcript variant X2
ssc-miR-499-3p	existed miRNA	2.9014	1.0794	-1.42652	0.0243287	ncbi_100520160	CNR1	cannabinoid receptor 1, transcript variant X3
ssc-miR-499-3p	existed miRNA	2.9014	1.0794	-1.42652	0.0243287	ncbi_100155467	IFIT2	interferon induced protein with tetratricopeptide repeats 2
ssc-miR-499-3p	existed miRNA	2.9014	1.0794	-1.42652	0.0243287	ncbi_100515635	CREB5	cAMP responsive element binding protein 5, transcript variant X1
ssc-miR-499-3p	existed miRNA	2.9014	1.0794	-1.42652	0.0243287	ncbi_100144478	CHRM3	cholinergic receptor muscarinic 3
ssc-miR-92b-3p	existed miRNA	2058.76	961.704	-1.09811	1.39677e-15	ncbi_397479	NR4A3	nuclear receptor subfamily 4 group A member 3
ssc-miR-92b-3p	existed miRNA	2058.76	961.704	-1.09811	1.39677e-15	ncbi_100520233	ARRDC3	arrestin domain containing 3, transcript variant X1
ssc-miR-92b-3p	existed miRNA	2058.76	961.704	-1.09811	1.39677e-15	ncbi_100155467	IFIT2	interferon induced protein with tetratricopeptide repeats 2
ssc-miR-92b-3p	existed miRNA	2058.76	961.704	-1.09811	1.39677e-15	ncbi_100620522	BACH2	BTB domain and CNC homolog 2, transcript variant X5
miR-1814-x	known miRNA	0.970933	0.0837	-3.53607	0.000947821	MSTRG.13769	IL1RL1	interleukin-1 receptor-like 1 isoform X3 [Bubalus bubalis]
miR-2404-x	known miRNA	0.01	0.895533	6.48468	8.17713e-05	MSTRG.28983	ZKSCAN8	LOW QUALITY PROTEIN: zinc finger protein 850-like [Balaenoptera acutorostrata scammoni]
miR-33-y	known miRNA	1.47543	0.130733	-3.49644	4.7269e-05	MSTRG.13769	IL1RL1	interleukin-1 receptor-like 1 isoform X3 [Bubalus bubalis]
miR-455-x	known miRNA	3.1938	1.49897	-1.09131	0.0324117	MSTRG.13769	IL1RL1	interleukin-1 receptor-like 1 isoform X3 [Bubalus bubalis]
miR-9027-y	known miRNA	0.769133	0.0837	-3.19993	0.0189479	MSTRG.13769	IL1RL1	interleukin-1 receptor-like 1 isoform X3 [Bubalus bubalis]
novel-m0497-3p	novel miRNA	1.75077	0.337433	-2.37531	0.00111985	MSTRG.13769	IL1RL1	interleukin-1 receptor-like 1 isoform X3 [Bubalus bubalis]
novel-m0604-3p	novel miRNA	0.104133	1.27743	3.61674	0.000203616	MSTRG.28983	ZKSCAN8	LOW QUALITY PROTEIN: zinc finger protein 850-like [Balaenoptera acutorostrata scammoni]

## Sheet: Table S7-2
Table S7-2. Innate immunity-related target genes of DEmiRNAs in PDCoV_12h-vs-PDCoV_24h.
miRNA	miRNA type	PDCoV_12h FPKM	PDCoV_24h FPKM	Log2(foldchange)	P values	Target gene ID	Target gene symbol name	Description
ssc-miR-10390	existed miRNA	7.67343	39.2789	2.35581	2.08048e-24	ncbi_100154622	SYDE2	synapse defective Rho GTPase homolog 2
ssc-miR-10390	existed miRNA	7.67343	39.2789	2.35581	2.08048e-24	ncbi_100153151	SORBS1	sorbin and SH3 domain containing 1, transcript variant X47
ssc-miR-10390	existed miRNA	7.67343	39.2789	2.35581	2.08048e-24	ncbi_100512139	WRN	Werner syndrome RecQ like helicase, transcript variant X1
ssc-miR-10391	existed miRNA	9.34723	43.7133	2.22546	5.00695e-34	ncbi_100158236	GPR39	G protein-coupled receptor 39
ssc-miR-10391	existed miRNA	9.34723	43.7133	2.22546	5.00695e-34	ncbi_100511107	STK25	serine/threonine kinase 25, transcript variant X9
ssc-miR-10391	existed miRNA	9.34723	43.7133	2.22546	5.00695e-34	ncbi_100738035	RNF26	ring finger protein 26
ssc-miR-1249	existed miRNA	6.5394	1.6329	-2.00172	6.41528e-05	ncbi_397590	PTGS2	prostaglandin-endoperoxide synthase 2
ssc-miR-1249	existed miRNA	6.5394	1.6329	-2.00172	6.41528e-05	ncbi_100738612	ATF3	activating transcription factor 3, transcript variant X1
ssc-miR-1249	existed miRNA	6.5394	1.6329	-2.00172	6.41528e-05	ncbi_100737439	LRRC8D	leucine rich repeat containing 8 family member D, transcript variant X2
ssc-miR-1249	existed miRNA	6.5394	1.6329	-2.00172	6.41528e-05	ncbi_100154449	ETS2	ETS proto-oncogene 2, transcription factor, transcript variant X1
ssc-miR-129a-3p	existed miRNA	131.168	62.2791	-1.0746	2.77149e-13	ncbi_100048931	HSPH1	heat shock protein family H (Hsp110) member 1
ssc-miR-129a-3p	existed miRNA	131.168	62.2791	-1.0746	2.77149e-13	ncbi_100626072	MMP25	matrix metallopeptidase 25
ssc-miR-129a-3p	existed miRNA	131.168	62.2791	-1.0746	2.77149e-13	ncbi_100525104	REL	REL proto-oncogene, NF-kB subunit, transcript variant X1
ssc-miR-129a-3p	existed miRNA	131.168	62.2791	-1.0746	2.77149e-13	ncbi_100737439	LRRC8D	leucine rich repeat containing 8 family member D, transcript variant X2
ssc-miR-129a-3p	existed miRNA	131.168	62.2791	-1.0746	2.77149e-13	ncbi_110255931	MAFG	MAF bZIP transcription factor G, transcript variant X1
ssc-miR-141	existed miRNA	1.69977	3.65403	1.10415	0.0123952	ncbi_100154622	SYDE2	synapse defective Rho GTPase homolog 2
ssc-miR-141	existed miRNA	1.69977	3.65403	1.10415	0.0123952	ncbi_100522641	ANKFY1	ankyrin repeat and FYVE domain containing 1, transcript variant X1
ssc-miR-141	existed miRNA	1.69977	3.65403	1.10415	0.0123952	ncbi_100512139	WRN	Werner syndrome RecQ like helicase, transcript variant X1
ssc-miR-184	existed miRNA	9.65377	26.3519	1.44874	0.00025042	ncbi_100525780	ULK2	unc-51 like autophagy activating kinase 2, transcript variant X1
ssc-miR-194b-5p	existed miRNA	1.0239	2.51077	1.29405	0.0374356	ncbi_100738035	RNF26	ring finger protein 26
ssc-miR-194b-5p	existed miRNA	1.0239	2.51077	1.29405	0.0374356	ncbi_100153151	SORBS1	sorbin and SH3 domain containing 1, transcript variant X47
ssc-miR-194b-5p	existed miRNA	1.0239	2.51077	1.29405	0.0374356	ncbi_100158236	GPR39	G protein-coupled receptor 39
ssc-miR-194b-5p	existed miRNA	1.0239	2.51077	1.29405	0.0374356	ncbi_100512139	WRN	Werner syndrome RecQ like helicase, transcript variant X1
ssc-miR-215	existed miRNA	2.7019	6.0732	1.16848	0.00181863	ncbi_100153151	SORBS1	sorbin and SH3 domain containing 1, transcript variant X47
ssc-miR-219a	existed miRNA	3.49607	1.64673	-1.08613	0.00320315	ncbi_100626072	MMP25	matrix metallopeptidase 25
ssc-miR-27b-5p	existed miRNA	21.2092	5.33257	-1.99179	1.63529e-15	ncbi_100515635	CREB5	cAMP responsive element binding protein 5, transcript variant X1
ssc-miR-27b-5p	existed miRNA	21.2092	5.33257	-1.99179	1.63529e-15	ncbi_100523106	ZNF81	zinc finger protein 81, transcript variant X1
ssc-miR-296-5p	existed miRNA	40.787	16.0666	-1.34404	8.69218e-17	ncbi_100521473	DUSP7	dual specificity phosphatase 7
ssc-miR-296-5p	existed miRNA	40.787	16.0666	-1.34404	8.69218e-17	ncbi_100516830	RASSF1	Ras association domain family member 1, transcript variant X2
ssc-miR-296-5p	existed miRNA	40.787	16.0666	-1.34404	8.69218e-17	ncbi_100738612	ATF3	activating transcription factor 3, transcript variant X1
ssc-miR-296-5p	existed miRNA	40.787	16.0666	-1.34404	8.69218e-17	ncbi_100626072	MMP25	matrix metallopeptidase 25
ssc-miR-296-5p	existed miRNA	40.787	16.0666	-1.34404	8.69218e-17	ncbi_100737439	LRRC8D	leucine rich repeat containing 8 family member D, transcript variant X2
ssc-miR-296-5p	existed miRNA	40.787	16.0666	-1.34404	8.69218e-17	ncbi_100522469	DUSP1	dual specificity phosphatase 1
ssc-miR-296-5p	existed miRNA	40.787	16.0666	-1.34404	8.69218e-17	ncbi_110259213	DUSP8	dual specificity phosphatase 8
ssc-miR-33b-3p	existed miRNA	0.554867	1.7598	1.6652	0.0270528	ncbi_100158236	GPR39	G protein-coupled receptor 39
ssc-miR-381-3p	existed miRNA	3.5364	9.82867	1.47471	1.72314e-08	ncbi_100158236	GPR39	G protein-coupled receptor 39
ssc-miR-411	existed miRNA	0.591133	3.2667	2.46628	0.000806853	ncbi_100153151	SORBS1	sorbin and SH3 domain containing 1, transcript variant X47
ssc-miR-411	existed miRNA	0.591133	3.2667	2.46628	0.000806853	ncbi_100522641	ANKFY1	ankyrin repeat and FYVE domain containing 1, transcript variant X1
ssc-miR-411	existed miRNA	0.591133	3.2667	2.46628	0.000806853	ncbi_100158236	GPR39	G protein-coupled receptor 39
ssc-miR-652	existed miRNA	3.03307	0.7404	-2.0344	0.000490995	ncbi_100521473	DUSP7	dual specificity phosphatase 7
ssc-miR-652	existed miRNA	3.03307	0.7404	-2.0344	0.000490995	ncbi_100737439	LRRC8D	leucine rich repeat containing 8 family member D, transcript variant X2
ssc-miR-652	existed miRNA	3.03307	0.7404	-2.0344	0.000490995	ncbi_100627019	ABL2	ABL proto-oncogene 2, non-receptor tyrosine kinase, transcript variant X6
ssc-miR-652	existed miRNA	3.03307	0.7404	-2.0344	0.000490995	ncbi_106508661	FREM2	FRAS1 related extracellular matrix protein 2, transcript variant X1
ssc-miR-652	existed miRNA	3.03307	0.7404	-2.0344	0.000490995	ncbi_110255931	MAFG	MAF bZIP transcription factor G, transcript variant X1
ssc-miR-652	existed miRNA	3.03307	0.7404	-2.0344	0.000490995	ncbi_100154449	ETS2	ETS proto-oncogene 2, transcription factor, transcript variant X1
ssc-miR-7143-3p	existed miRNA	0.894467	0.134233	-2.73628	0.0195834	ncbi_100515879	PTGER1	prostaglandin E receptor 1, transcript variant X1
ssc-miR-7143-3p	existed miRNA	0.894467	0.134233	-2.73628	0.0195834	ncbi_100524681	ZNF507	zinc finger protein 507, transcript variant X1
ssc-miR-7143-3p	existed miRNA	0.894467	0.134233	-2.73628	0.0195834	ncbi_100737439	LRRC8D	leucine rich repeat containing 8 family member D, transcript variant X2
ssc-miR-7143-3p	existed miRNA	0.894467	0.134233	-2.73628	0.0195834	ncbi_100627019	ABL2	ABL proto-oncogene 2, non-receptor tyrosine kinase, transcript variant X6
ssc-miR-7143-3p	existed miRNA	0.894467	0.134233	-2.73628	0.0195834	ncbi_100622195	CELSR3	cadherin EGF LAG seven-pass G-type receptor 3, transcript variant X1
ssc-miR-7143-3p	existed miRNA	0.894467	0.134233	-2.73628	0.0195834	ncbi_100337671	RASGEF1B	RasGEF domain family member 1B
ssc-miR-758	existed miRNA	1.2787	3.69313	1.53017	0.000417427	ncbi_100512728	ANK2	ankyrin 2
ssc-miR-9785-5p	existed miRNA	2.35027	0.734733	-1.67753	0.00202229	ncbi_100525104	REL	REL proto-oncogene, NF-kB subunit, transcript variant X1
ssc-miR-9785-5p	existed miRNA	2.35027	0.734733	-1.67753	0.00202229	ncbi_100736562	CREB1	cAMP responsive element binding protein 1, transcript variant X1
