# Supplementary material for: Identification and integrated analysis of lncRNAs and miRNAs in IPEC-J2 cells provide novel insight into the regulation of the innate immune response by PDCoV infection
Source: BMC Genomics. 2022 Jul 4;23:486. doi: 10.1186/s12864-022-08722-2 (PMC9251034; doi:10.1186/s12864-022-08722-2)
Supplement: Supplementary file 8 — Additional file 8. Enrichment analysis result of DElncRNAs' target genes. [file 12864_2022_8722_MOESM8_ESM.xlsx]

## Sheet: Table S8-1
Table S8-1. GO function enrichment analysis results of the target genes of DElncRNAs in Mock-vs-PDCoV_12h.
GO term ID	Term Descrption	GO classification	P value
GO:0010883	regulation of lipid storage	Biological Process	0.000411396
GO:0019915	lipid storage	Biological Process	0.00174921
GO:0048518	positive regulation of biological process	Biological Process	0.00190715
GO:0034641	cellular nitrogen compound metabolic process	Biological Process	0.00200591
GO:0010876	lipid localization	Biological Process	0.00249856
GO:0015849	organic acid transport	Biological Process	0.00257383
GO:0046942	carboxylic acid transport	Biological Process	0.00257383
GO:0051094	positive regulation of developmental process	Biological Process	0.00279967
GO:0043122	regulation of I-kappaB kinase/NF-kappaB signaling	Biological Process	0.00361353
GO:0001841	neural tube formation	Biological Process	0.00373929
GO:0001843	neural tube closure	Biological Process	0.00373929
GO:0014020	primary neural tube formation	Biological Process	0.00373929
GO:0060606	tube closure	Biological Process	0.00373929
GO:0031323	regulation of cellular metabolic process	Biological Process	0.00374281
GO:0051240	positive regulation of multicellular organismal process	Biological Process	0.00408317
GO:0015711	organic anion transport	Biological Process	0.00439664
GO:0002224	toll-like receptor signaling pathway	Biological Process	0.00450639
GO:0006641	triglyceride metabolic process	Biological Process	0.00450639
GO:0050789	regulation of biological process	Biological Process	0.00462911
GO:0007249	I-kappaB kinase/NF-kappaB signaling	Biological Process	0.00494619
GO:0010720	positive regulation of cell development	Biological Process	0.0053869
GO:0002029	desensitization of G-protein coupled receptor protein signaling pathway	Biological Process	0.00565548
GO:0006595	polyamine metabolic process	Biological Process	0.00565548
GO:0006598	polyamine catabolic process	Biological Process	0.00565548
GO:0009445	putrescine metabolic process	Biological Process	0.00565548
GO:0009447	putrescine catabolic process	Biological Process	0.00565548
GO:0022401	negative adaptation of signaling pathway	Biological Process	0.00565548
GO:0023058	adaptation of signaling pathway	Biological Process	0.00565548
GO:0035587	purinergic receptor signaling pathway	Biological Process	0.00565548
GO:0035588	G-protein coupled purinergic receptor signaling pathway	Biological Process	0.00565548
GO:0035589	G-protein coupled purinergic nucleotide receptor signaling pathway	Biological Process	0.00565548
GO:0035590	purinergic nucleotide receptor signaling pathway	Biological Process	0.00565548
GO:0048522	positive regulation of cellular process	Biological Process	0.00577747
GO:0034645	cellular macromolecule biosynthetic process	Biological Process	0.00615643
GO:0048468	cell development	Biological Process	0.00639556
GO:0006639	acylglycerol metabolic process	Biological Process	0.00667606
GO:0032655	regulation of interleukin-12 production	Biological Process	0.00667606
GO:0045017	glycerolipid biosynthetic process	Biological Process	0.00667606
GO:0051235	maintenance of location	Biological Process	0.00697864
GO:0001838	embryonic epithelial tube formation	Biological Process	0.00707058
GO:0006119	oxidative phosphorylation	Biological Process	0.00707058
GO:0016331	morphogenesis of embryonic epithelium	Biological Process	0.00707058
GO:0021915	neural tube development	Biological Process	0.00707058
GO:0042773	ATP synthesis coupled electron transport	Biological Process	0.00707058
GO:0045744	negative regulation of G-protein coupled receptor protein signaling pathway	Biological Process	0.00707058
GO:0072175	epithelial tube formation	Biological Process	0.00707058
GO:0090207	regulation of triglyceride metabolic process	Biological Process	0.00707058
GO:0045597	positive regulation of cell differentiation	Biological Process	0.00711642
GO:0033993	response to lipid	Biological Process	0.00728077
GO:0051239	regulation of multicellular organismal process	Biological Process	0.00761374
GO:0050794	regulation of cellular process	Biological Process	0.00794721
GO:0051962	positive regulation of nervous system development	Biological Process	0.00859423
GO:0019222	regulation of metabolic process	Biological Process	0.00924395
GO:0006638	neutral lipid metabolic process	Biological Process	0.00944201
GO:0032615	interleukin-12 production	Biological Process	0.00944201
GO:0032637	interleukin-8 production	Biological Process	0.00944201
GO:0046700	heterocycle catabolic process	Biological Process	0.010552
GO:0009889	regulation of biosynthetic process	Biological Process	0.0112726
GO:0009059	macromolecule biosynthetic process	Biological Process	0.0113456
GO:0010743	regulation of macrophage derived foam cell differentiation	Biological Process	0.0117007
GO:0035148	tube formation	Biological Process	0.0117007
GO:0042311	vasodilation	Biological Process	0.0117007
GO:0043123	positive regulation of I-kappaB kinase/NF-kappaB signaling	Biological Process	0.0117007
GO:0006139	nucleobase-containing compound metabolic process	Biological Process	0.0123844
GO:0045595	regulation of cell differentiation	Biological Process	0.0126731
GO:0044270	cellular nitrogen compound catabolic process	Biological Process	0.0127568
GO:0090304	nucleic acid metabolic process	Biological Process	0.0127941
GO:0002757	immune response-activating signal transduction	Biological Process	0.0137807
GO:0080090	regulation of primary metabolic process	Biological Process	0.0138058
GO:0033036	macromolecule localization	Biological Process	0.0138406
GO:0006807	nitrogen compound metabolic process	Biological Process	0.0144111
GO:0031326	regulation of cellular biosynthetic process	Biological Process	0.0145591
GO:0050793	regulation of developmental process	Biological Process	0.015957
GO:0003279	cardiac septum development	Biological Process	0.0161293
GO:0006399	tRNA metabolic process	Biological Process	0.0161293
GO:0009310	amine catabolic process	Biological Process	0.0161293
GO:0010888	negative regulation of lipid storage	Biological Process	0.0161293
GO:0010889	regulation of sequestering of triglyceride	Biological Process	0.0161293
GO:0018198	peptidyl-cysteine modification	Biological Process	0.0161293
GO:0032695	negative regulation of interleukin-12 production	Biological Process	0.0161293
GO:0042090	interleukin-12 biosynthetic process	Biological Process	0.0161293
GO:0042402	cellular biogenic amine catabolic process	Biological Process	0.0161293
GO:0045075	regulation of interleukin-12 biosynthetic process	Biological Process	0.0161293
GO:0045084	positive regulation of interleukin-12 biosynthetic process	Biological Process	0.0161293
GO:0050996	positive regulation of lipid catabolic process	Biological Process	0.0161293
GO:0051220	cytoplasmic sequestering of protein	Biological Process	0.0161293
GO:0051446	positive regulation of meiotic cell cycle	Biological Process	0.0161293
GO:0060282	positive regulation of oocyte development	Biological Process	0.0161293
GO:0060411	cardiac septum morphogenesis	Biological Process	0.0161293
GO:0090208	positive regulation of triglyceride metabolic process	Biological Process	0.0161293
GO:1900195	positive regulation of oocyte maturation	Biological Process	0.0161293
GO:1903431	positive regulation of cell maturation	Biological Process	0.0161293
GO:1903523	negative regulation of blood circulation	Biological Process	0.0161293
GO:1904146	positive regulation of meiotic cell cycle process involved in oocyte maturation	Biological Process	0.0161293
GO:0044260	cellular macromolecule metabolic process	Biological Process	0.0164622
GO:0031325	positive regulation of cellular metabolic process	Biological Process	0.0165294
GO:0051171	regulation of nitrogen compound metabolic process	Biological Process	0.0165294
GO:0002221	pattern recognition receptor signaling pathway	Biological Process	0.0169814
GO:0002758	innate immune response-activating signal transduction	Biological Process	0.0169814
GO:0048477	oogenesis	Biological Process	0.0169814
GO:0002253	activation of immune response	Biological Process	0.0176026
GO:0010742	macrophage derived foam cell differentiation	Biological Process	0.0177067
GO:0022904	respiratory electron transport chain	Biological Process	0.0177067
GO:0032922	circadian regulation of gene expression	Biological Process	0.0177067
GO:0090077	foam cell differentiation	Biological Process	0.0177067
GO:0046483	heterocycle metabolic process	Biological Process	0.0181033
GO:0019439	aromatic compound catabolic process	Biological Process	0.0181033
GO:0044249	cellular biosynthetic process	Biological Process	0.0187203
GO:0065007	biological regulation	Biological Process	0.0201597
GO:0006898	receptor-mediated endocytosis	Biological Process	0.0207497
GO:0034655	nucleobase-containing compound catabolic process	Biological Process	0.0207497
GO:0016070	RNA metabolic process	Biological Process	0.022559
GO:0050778	positive regulation of immune response	Biological Process	0.0232909
GO:0009101	glycoprotein biosynthetic process	Biological Process	0.024967
GO:0046486	glycerolipid metabolic process	Biological Process	0.024967
GO:0006865	amino acid transport	Biological Process	0.0251259
GO:0006820	anion transport	Biological Process	0.0264546
GO:0019219	regulation of nucleobase-containing compound metabolic process	Biological Process	0.0270953
GO:0002218	activation of innate immune response	Biological Process	0.0274745
GO:0044242	cellular lipid catabolic process	Biological Process	0.0274745
GO:0050769	positive regulation of neurogenesis	Biological Process	0.0274745
GO:1901361	organic cyclic compound catabolic process	Biological Process	0.0287357
GO:0009605	response to external stimulus	Biological Process	0.0302857
GO:0000956	nuclear-transcribed mRNA catabolic process	Biological Process	0.0306763
GO:0002726	positive regulation of T cell cytokine production	Biological Process	0.0306763
GO:0002755	MyD88-dependent toll-like receptor signaling pathway	Biological Process	0.0306763
GO:0003229	ventricular cardiac muscle tissue development	Biological Process	0.0306763
GO:0006402	mRNA catabolic process	Biological Process	0.0306763
GO:0006612	protein targeting to membrane	Biological Process	0.0306763
GO:0009648	photoperiodism	Biological Process	0.0306763
GO:0010984	regulation of lipoprotein particle clearance	Biological Process	0.0306763
GO:0014003	oligodendrocyte development	Biological Process	0.0306763
GO:0019433	triglyceride catabolic process	Biological Process	0.0306763
GO:0030730	sequestering of triglyceride	Biological Process	0.0306763
GO:0042312	regulation of vasodilation	Biological Process	0.0306763
GO:0043153	entrainment of circadian clock by photoperiod	Biological Process	0.0306763
GO:0043433	negative regulation of sequence-specific DNA binding transcription factor activity	Biological Process	0.0306763
GO:0045600	positive regulation of fat cell differentiation	Biological Process	0.0306763
GO:0045620	negative regulation of lymphocyte differentiation	Biological Process	0.0306763
GO:0090307	mitotic spindle assembly	Biological Process	0.0306763
GO:1902850	microtubule cytoskeleton organization involved in mitosis	Biological Process	0.0306763
GO:2000177	regulation of neural precursor cell proliferation	Biological Process	0.0306763
GO:0044255	cellular lipid metabolic process	Biological Process	0.0325828
GO:0016042	lipid catabolic process	Biological Process	0.0330388
GO:0007292	female gamete generation	Biological Process	0.0338991
GO:0010906	regulation of glucose metabolic process	Biological Process	0.0339628
GO:0019079	viral genome replication	Biological Process	0.0339628
GO:1903707	negative regulation of hemopoiesis	Biological Process	0.0339628
GO:2000378	negative regulation of reactive oxygen species metabolic process	Biological Process	0.0339628
GO:0002764	immune response-regulating signaling pathway	Biological Process	0.0349677
GO:0009100	glycoprotein metabolic process	Biological Process	0.0349677
GO:0050776	regulation of immune response	Biological Process	0.0355952
GO:1901576	organic substance biosynthetic process	Biological Process	0.0384117
GO:0060284	regulation of cell development	Biological Process	0.0407178
GO:1903522	regulation of blood circulation	Biological Process	0.040781
GO:0006725	cellular aromatic compound metabolic process	Biological Process	0.0410798
GO:0045089	positive regulation of innate immune response	Biological Process	0.041129
GO:0048469	cell maturation	Biological Process	0.041129
GO:0009058	biosynthetic process	Biological Process	0.0411953
GO:0051960	regulation of nervous system development	Biological Process	0.0428572
GO:0010033	response to organic substance	Biological Process	0.0443724
GO:0071705	nitrogen compound transport	Biological Process	0.044905
GO:0002684	positive regulation of immune system process	Biological Process	0.0450375
GO:0048869	cellular developmental process	Biological Process	0.0452058
GO:1901575	organic substance catabolic process	Biological Process	0.0460942
GO:0044237	cellular metabolic process	Biological Process	0.0468471
GO:1903047	mitotic cell cycle process	Biological Process	0.0483908
GO:0002724	regulation of T cell cytokine production	Biological Process	0.0486343
GO:0006111	regulation of gluconeogenesis	Biological Process	0.0486343
GO:0006401	RNA catabolic process	Biological Process	0.0486343
GO:0010866	regulation of triglyceride biosynthetic process	Biological Process	0.0486343
GO:0014013	regulation of gliogenesis	Biological Process	0.0486343
GO:0014015	positive regulation of gliogenesis	Biological Process	0.0486343
GO:0019432	triglyceride biosynthetic process	Biological Process	0.0486343
GO:0032091	negative regulation of protein binding	Biological Process	0.0486343
GO:0032507	maintenance of protein location in cell	Biological Process	0.0486343
GO:0032928	regulation of superoxide anion generation	Biological Process	0.0486343
GO:0042554	superoxide anion generation	Biological Process	0.0486343
GO:0044033	multi-organism metabolic process	Biological Process	0.0486343
GO:0045185	maintenance of protein location	Biological Process	0.0486343
GO:0046460	neutral lipid biosynthetic process	Biological Process	0.0486343
GO:0046461	neutral lipid catabolic process	Biological Process	0.0486343
GO:0046463	acylglycerol biosynthetic process	Biological Process	0.0486343
GO:0046464	acylglycerol catabolic process	Biological Process	0.0486343
GO:0048566	embryonic digestive tract development	Biological Process	0.0486343
GO:0048709	oligodendrocyte differentiation	Biological Process	0.0486343
GO:0051225	spindle assembly	Biological Process	0.0486343
GO:0061351	neural precursor cell proliferation	Biological Process	0.0486343
GO:2001252	positive regulation of chromosome organization	Biological Process	0.0486343
GO:0009893	positive regulation of metabolic process	Biological Process	0.0488984
GO:0031328	positive regulation of cellular biosynthetic process	Biological Process	0.0491099
GO:0035239	tube morphogenesis	Biological Process	0.0491691
GO:0032774	RNA biosynthetic process	Biological Process	0.0493717
GO:0005811	lipid particle	Cellular Component	0.00181543
GO:0044431	Golgi apparatus part	Cellular Component	0.00339249
GO:0000139	Golgi membrane	Cellular Component	0.0037675
GO:0031224	intrinsic component of membrane	Cellular Component	0.00377526
GO:0016021	integral component of membrane	Cellular Component	0.00648488
GO:0044464	cell part	Cellular Component	0.00759154
GO:0005623	cell	Cellular Component	0.0158715
GO:0044425	membrane part	Cellular Component	0.0165359
GO:0031985	Golgi cisterna	Cellular Component	0.0264269
GO:0032580	Golgi cisterna membrane	Cellular Component	0.0264269
GO:0098791	Golgi subcompartment	Cellular Component	0.0292366
GO:0005795	Golgi stack	Cellular Component	0.0356838
GO:0031984	organelle subcompartment	Cellular Component	0.0360336
GO:0005794	Golgi apparatus	Cellular Component	0.0365121
GO:0004402	histone acetyltransferase activity	Molecular Function	0.00566673
GO:0016298	lipase activity	Molecular Function	0.0117177
GO:0008080	N-acetyltransferase activity	Molecular Function	0.0161623
GO:0016407	acetyltransferase activity	Molecular Function	0.0161623
GO:0034212	peptide N-acetyltransferase activity	Molecular Function	0.0161623
GO:0061733	peptide-lysine-N-acetyltransferase activity	Molecular Function	0.0161623
GO:0016747	transferase activity, transferring acyl groups other than amino-acyl groups	Molecular Function	0.0177346
GO:0001846	opsonin binding	Molecular Function	0.0307406
GO:0003954	NADH dehydrogenase activity	Molecular Function	0.0307406
GO:0005085	guanyl-nucleotide exchange factor activity	Molecular Function	0.0307406
GO:0008137	NADH dehydrogenase (ubiquinone) activity	Molecular Function	0.0307406
GO:0016410	N-acyltransferase activity	Molecular Function	0.0307406
GO:0050136	NADH dehydrogenase (quinone) activity	Molecular Function	0.0307406
GO:0016746	transferase activity, transferring acyl groups	Molecular Function	0.034024
GO:0008194	UDP-glycosyltransferase activity	Molecular Function	0.0442795
GO:0016655	oxidoreductase activity, acting on NAD(P)H, quinone or similar compound as acceptor	Molecular Function	0.0487386
GO:0070325	lipoprotein particle receptor binding	Molecular Function	0.0487386
GO:0071813	lipoprotein particle binding	Molecular Function	0.0487386
GO:0071814	protein-lipid complex binding	Molecular Function	0.0487386

## Sheet: Table S8-2
Table S8-2. GO function enrichment analysis results of the target genes of DElncRNAs in PDCoV_12h-vs-PDCoV_24h.
GO term ID	Term Descrption	GO classification	P value
GO:0006119	oxidative phosphorylation	Biological Process	1.40635e-06
GO:0042773	ATP synthesis coupled electron transport	Biological Process	1.40635e-06
GO:0022904	respiratory electron transport chain	Biological Process	6.40098e-06
GO:0046034	ATP metabolic process	Biological Process	0.000131697
GO:0022900	electron transport chain	Biological Process	0.000150577
GO:0009144	purine nucleoside triphosphate metabolic process	Biological Process	0.000156087
GO:0009199	ribonucleoside triphosphate metabolic process	Biological Process	0.000156087
GO:0009205	purine ribonucleoside triphosphate metabolic process	Biological Process	0.000156087
GO:0009141	nucleoside triphosphate metabolic process	Biological Process	0.000183808
GO:0009126	purine nucleoside monophosphate metabolic process	Biological Process	0.000250449
GO:0009161	ribonucleoside monophosphate metabolic process	Biological Process	0.000250449
GO:0009167	purine ribonucleoside monophosphate metabolic process	Biological Process	0.000250449
GO:0009123	nucleoside monophosphate metabolic process	Biological Process	0.000290004
GO:0009119	ribonucleoside metabolic process	Biological Process	0.000497746
GO:0042278	purine nucleoside metabolic process	Biological Process	0.000497746
GO:0046128	purine ribonucleoside metabolic process	Biological Process	0.000497746
GO:0009116	nucleoside metabolic process	Biological Process	0.000563882
GO:1901657	glycosyl compound metabolic process	Biological Process	0.000563882
GO:0045333	cellular respiration	Biological Process	0.00093501
GO:0009150	purine ribonucleotide metabolic process	Biological Process	0.000999367
GO:0009259	ribonucleotide metabolic process	Biological Process	0.000999367
GO:0006120	mitochondrial electron transport, NADH to ubiquinone	Biological Process	0.00101209
GO:0051703	intraspecies interaction between organisms	Biological Process	0.00101209
GO:0006163	purine nucleotide metabolic process	Biological Process	0.00111035
GO:0019693	ribose phosphate metabolic process	Biological Process	0.00123032
GO:0072521	purine-containing compound metabolic process	Biological Process	0.00149898
GO:0042775	mitochondrial ATP synthesis coupled electron transport	Biological Process	0.00200097
GO:0015980	energy derivation by oxidation of organic compounds	Biological Process	0.00215713
GO:0006753	nucleoside phosphate metabolic process	Biological Process	0.00236
GO:0009117	nucleotide metabolic process	Biological Process	0.00236
GO:0019637	organophosphate metabolic process	Biological Process	0.00267965
GO:0055086	nucleobase-containing small molecule metabolic process	Biological Process	0.00327531
GO:0001171	reverse transcription	Biological Process	0.00488851
GO:0006278	RNA-dependent DNA replication	Biological Process	0.00488851
GO:0015807	L-amino acid transport	Biological Process	0.00676564
GO:0032196	transposition	Biological Process	0.00676564
GO:0098655	cation transmembrane transport	Biological Process	0.00790512
GO:0006139	nucleobase-containing compound metabolic process	Biological Process	0.00967156
GO:0006308	DNA catabolic process	Biological Process	0.0113348
GO:0006865	amino acid transport	Biological Process	0.0113348
GO:0046483	heterocycle metabolic process	Biological Process	0.0118307
GO:0006091	generation of precursor metabolites and energy	Biological Process	0.012437
GO:1901564	organonitrogen compound metabolic process	Biological Process	0.0141224
GO:0006260	DNA replication	Biological Process	0.0169244
GO:0006725	cellular aromatic compound metabolic process	Biological Process	0.0186737
GO:0001845	phagolysosome assembly	Biological Process	0.0189003
GO:0003333	amino acid transmembrane transport	Biological Process	0.0189003
GO:0007020	microtubule nucleation	Biological Process	0.0189003
GO:0008535	respiratory chain complex IV assembly	Biological Process	0.0189003
GO:0010968	regulation of microtubule nucleation	Biological Process	0.0189003
GO:0015802	basic amino acid transport	Biological Process	0.0189003
GO:0015819	lysine transport	Biological Process	0.0189003
GO:0017004	cytochrome complex assembly	Biological Process	0.0189003
GO:0031000	response to caffeine	Biological Process	0.0189003
GO:0042026	protein refolding	Biological Process	0.0189003
GO:0043038	amino acid activation	Biological Process	0.0189003
GO:0043039	tRNA aminoacylation	Biological Process	0.0189003
GO:0071228	cellular response to tumor cell	Biological Process	0.0189003
GO:0071313	cellular response to caffeine	Biological Process	0.0189003
GO:0071415	cellular response to purine-containing compound	Biological Process	0.0189003
GO:0090063	positive regulation of microtubule nucleation	Biological Process	0.0189003
GO:0090169	regulation of spindle assembly	Biological Process	0.0189003
GO:0090385	phagosome-lysosome fusion	Biological Process	0.0189003
GO:1901673	regulation of mitotic spindle assembly	Biological Process	0.0189003
GO:1902022	L-lysine transport	Biological Process	0.0189003
GO:1902475	L-alpha-amino acid transmembrane transport	Biological Process	0.0189003
GO:1903401	L-lysine transmembrane transport	Biological Process	0.0189003
GO:1903825	organic acid transmembrane transport	Biological Process	0.0189003
GO:0043623	cellular protein complex assembly	Biological Process	0.0203831
GO:1901135	carbohydrate derivative metabolic process	Biological Process	0.0207497
GO:0034641	cellular nitrogen compound metabolic process	Biological Process	0.0215293
GO:0051592	response to calcium ion	Biological Process	0.0234585
GO:0043588	skin development	Biological Process	0.0308652
GO:0034220	ion transmembrane transport	Biological Process	0.0334254
GO:0055114	oxidation-reduction process	Biological Process	0.0348285
GO:1901360	organic cyclic compound metabolic process	Biological Process	0.0354023
GO:0006461	protein complex assembly	Biological Process	0.0367633
GO:0070271	protein complex biogenesis	Biological Process	0.0367633
GO:0002295	T-helper cell lineage commitment	Biological Process	0.0374594
GO:0002363	alpha-beta T cell lineage commitment	Biological Process	0.0374594
GO:0007224	smoothened signaling pathway	Biological Process	0.0374594
GO:0008589	regulation of smoothened signaling pathway	Biological Process	0.0374594
GO:0014808	release of sequestered calcium ion into cytosol by sarcoplasmic reticulum	Biological Process	0.0374594
GO:0043368	positive T cell selection	Biological Process	0.0374594
GO:0043369	CD4-positive or CD8-positive, alpha-beta T cell lineage commitment	Biological Process	0.0374594
GO:0043373	CD4-positive, alpha-beta T cell lineage commitment	Biological Process	0.0374594
GO:0043931	ossification involved in bone maturation	Biological Process	0.0374594
GO:0045058	T cell selection	Biological Process	0.0374594
GO:0045880	positive regulation of smoothened signaling pathway	Biological Process	0.0374594
GO:0048799	organ maturation	Biological Process	0.0374594
GO:0060236	regulation of mitotic spindle organization	Biological Process	0.0374594
GO:0070977	bone maturation	Biological Process	0.0374594
GO:0072540	T-helper 17 cell lineage commitment	Biological Process	0.0374594
GO:0090224	regulation of spindle organization	Biological Process	0.0374594
GO:0090382	phagosome maturation	Biological Process	0.0374594
GO:1903513	endoplasmic reticulum to cytosol transport	Biological Process	0.0374594
GO:1903514	calcium ion transport from endoplasmic reticulum to cytosol	Biological Process	0.0374594
GO:0006818	hydrogen transport	Biological Process	0.039076
GO:0015992	proton transport	Biological Process	0.039076
GO:1902600	hydrogen ion transmembrane transport	Biological Process	0.039076
GO:0034622	cellular macromolecular complex assembly	Biological Process	0.0417331
GO:0098662	inorganic cation transmembrane transport	Biological Process	0.0417331
GO:0006812	cation transport	Biological Process	0.0440146
GO:0006807	nitrogen compound metabolic process	Biological Process	0.0462581
GO:0070469	respiratory chain	Cellular Component	2.50131e-06
GO:0098800	inner mitochondrial membrane protein complex	Cellular Component	1.81325e-05
GO:0098803	respiratory chain complex	Cellular Component	2.19547e-05
GO:0098796	membrane protein complex	Cellular Component	5.46111e-05
GO:0005743	mitochondrial inner membrane	Cellular Component	5.56033e-05
GO:0098798	mitochondrial protein complex	Cellular Component	5.61548e-05
GO:0044455	mitochondrial membrane part	Cellular Component	9.01097e-05
GO:0019866	organelle inner membrane	Cellular Component	9.19401e-05
GO:0031966	mitochondrial membrane	Cellular Component	0.00017086
GO:0005740	mitochondrial envelope	Cellular Component	0.000190632
GO:0045277	respiratory chain complex IV	Cellular Component	0.000471138
GO:0070069	cytochrome complex	Cellular Component	0.000471138
GO:0005746	mitochondrial respiratory chain	Cellular Component	0.000739253
GO:0005747	mitochondrial respiratory chain complex I	Cellular Component	0.00139418
GO:0030964	NADH dehydrogenase complex	Cellular Component	0.00139418
GO:0045271	respiratory chain complex I	Cellular Component	0.00139418
GO:0031967	organelle envelope	Cellular Component	0.0015732
GO:0031975	envelope	Cellular Component	0.0015732
GO:0016021	integral component of membrane	Cellular Component	0.00172654
GO:0044429	mitochondrial part	Cellular Component	0.00207867
GO:1990204	oxidoreductase complex	Cellular Component	0.00237298
GO:0031224	intrinsic component of membrane	Cellular Component	0.00278393
GO:0033177	proton-transporting two-sector ATPase complex, proton-transporting domain	Cellular Component	0.00452188
GO:0045263	proton-transporting ATP synthase complex, coupling factor F(o)	Cellular Component	0.00452188
GO:0044425	membrane part	Cellular Component	0.00713147
GO:0043234	protein complex	Cellular Component	0.007493
GO:0005739	mitochondrion	Cellular Component	0.00915575
GO:0005753	mitochondrial proton-transporting ATP synthase complex	Cellular Component	0.0121537
GO:0045259	proton-transporting ATP synthase complex	Cellular Component	0.0121537
GO:0031090	organelle membrane	Cellular Component	0.0179105
GO:0016469	proton-transporting two-sector ATPase complex	Cellular Component	0.0190085
GO:0005750	mitochondrial respiratory chain complex III	Cellular Component	0.0221435
GO:0014802	terminal cisterna	Cellular Component	0.0221435
GO:0042612	MHC class I protein complex	Cellular Component	0.0221435
GO:0045275	respiratory chain complex III	Cellular Component	0.0221435
GO:0098827	endoplasmic reticulum subcompartment	Cellular Component	0.0221435
GO:1990425	ryanodine receptor complex	Cellular Component	0.0221435
GO:0016020	membrane	Cellular Component	0.0387353
GO:0005891	voltage-gated calcium channel complex	Cellular Component	0.0438158
GO:0034704	calcium channel complex	Cellular Component	0.0438158
GO:1902495	transmembrane transporter complex	Cellular Component	0.0467346
GO:1990351	transporter complex	Cellular Component	0.0467346
GO:0003954	NADH dehydrogenase activity	Molecular Function	8.3134e-08
GO:0008137	NADH dehydrogenase (ubiquinone) activity	Molecular Function	8.3134e-08
GO:0050136	NADH dehydrogenase (quinone) activity	Molecular Function	8.3134e-08
GO:0016655	oxidoreductase activity, acting on NAD(P)H, quinone or similar compound as acceptor	Molecular Function	4.10809e-07
GO:0016651	oxidoreductase activity, acting on NAD(P)H	Molecular Function	9.87612e-06
GO:0015075	ion transmembrane transporter activity	Molecular Function	0.00452054
GO:0015666	restriction endodeoxyribonuclease activity	Molecular Function	0.00463048
GO:0034061	DNA polymerase activity	Molecular Function	0.00463048
GO:0022891	substrate-specific transmembrane transporter activity	Molecular Function	0.00762506
GO:0004520	endodeoxyribonuclease activity	Molecular Function	0.00845461
GO:0004536	deoxyribonuclease activity	Molecular Function	0.00845461
GO:0015078	hydrogen ion transmembrane transporter activity	Molecular Function	0.00845461
GO:0022890	inorganic cation transmembrane transporter activity	Molecular Function	0.0105889
GO:0008324	cation transmembrane transporter activity	Molecular Function	0.0117736
GO:0022857	transmembrane transporter activity	Molecular Function	0.0119074
GO:0022892	substrate-specific transporter activity	Molecular Function	0.012747
GO:0004556	alpha-amylase activity	Molecular Function	0.0184466
GO:0005138	interleukin-6 receptor binding	Molecular Function	0.0184466
GO:0005219	ryanodine-sensitive calcium-release channel activity	Molecular Function	0.0184466
GO:0015278	calcium-release channel activity	Molecular Function	0.0184466
GO:0016160	amylase activity	Molecular Function	0.0184466
GO:0019864	IgG binding	Molecular Function	0.0184466
GO:0031404	chloride ion binding	Molecular Function	0.0184466
GO:0099604	ligand-gated calcium channel activity	Molecular Function	0.0184466
GO:0016779	nucleotidyltransferase activity	Molecular Function	0.0190687
GO:0005215	transporter activity	Molecular Function	0.0208712
GO:0004519	endonuclease activity	Molecular Function	0.0257194
GO:0004518	nuclease activity	Molecular Function	0.0293518
GO:0016491	oxidoreductase activity	Molecular Function	0.0312924
GO:0004129	cytochrome-c oxidase activity	Molecular Function	0.0365705
GO:0005217	intracellular ligand-gated ion channel activity	Molecular Function	0.0365705
GO:0015002	heme-copper terminal oxidase activity	Molecular Function	0.0365705
GO:0016675	oxidoreductase activity, acting on a heme group of donors	Molecular Function	0.0365705
GO:0016676	oxidoreductase activity, acting on a heme group of donors, oxygen as acceptor	Molecular Function	0.0365705

## Sheet: Table S8-3
Table S8-3. KEGG pathway enrichment analysis results of the target genes of DElncRNAs in Mock-vs-PDCoV_12h.
Pathway ID	Pathway	KEGG classification	P value
ko05168	Herpes simplex infection	Human Diseases	5.71334e-08
ko03460	Fanconi anemia pathway	Genetic Information Processing	1.42317e-06
ko04668	TNF signaling pathway	Environmental Information Processing	6.23592e-06
ko00601	Glycosphingolipid biosynthesis - lacto and neolacto series	Metabolism	1.83606e-05
ko05206	MicroRNAs in cancer	Human Diseases	2.85101e-05
ko04620	Toll-like receptor signaling pathway	Organismal Systems	0.000205512
ko05160	Hepatitis C	Human Diseases	0.000264432
ko01522	Endocrine resistance	Human Diseases	0.000860987
ko04934	Cushing syndrome	Human Diseases	0.00105217
ko04621	NOD-like receptor signaling pathway	Organismal Systems	0.00129042
ko05164	Influenza A	Human Diseases	0.00129042
ko04625	C-type lectin receptor signaling pathway	Organismal Systems	0.00164207
ko05215	Prostate cancer	Human Diseases	0.00168427
ko04923	Regulation of lipolysis in adipocyte	Organismal Systems	0.00170828
ko05161	Hepatitis B	Human Diseases	0.00173482
ko01524	Platinum drug resistance	Human Diseases	0.00192342
ko05225	Hepatocellular carcinoma	Human Diseases	0.00252752
ko05133	Pertussis	Human Diseases	0.00343732
ko04666	Fc gamma R-mediated phagocytosis	Organismal Systems	0.00425023
ko04122	Sulfur relay system	Genetic Information Processing	0.00430455
ko04110	Cell cycle	Cellular Processes	0.00521749
ko05224	Breast cancer	Human Diseases	0.00548709
ko04550	Signaling pathways regulating pluripotency of stem cells	Cellular Processes	0.00594608
ko05134	Legionellosis	Human Diseases	0.00597231
ko04622	RIG-I-like receptor signaling pathway	Organismal Systems	0.0069112
ko05135	Yersinia infection	Human Diseases	0.0069529
ko05152	Tuberculosis	Human Diseases	0.00704148
ko05169	Epstein-Barr virus infection	Human Diseases	0.0071535
ko05162	Measles	Human Diseases	0.00916847
ko04070	Phosphatidylinositol signaling system	Environmental Information Processing	0.010268
ko05142	Chagas disease (American trypanosomiasis)	Human Diseases	0.0116042
ko04213	Longevity regulating pathway - multiple species	Organismal Systems	0.0119668
ko04012	ErbB signaling pathway	Environmental Information Processing	0.0130178
ko05222	Small cell lung cancer	Human Diseases	0.0134742
ko04662	B cell receptor signaling pathway	Organismal Systems	0.01385
ko00603	Glycosphingolipid biosynthesis - globo and isoglobo series	Metabolism	0.0143225
ko05235	PD-L1 expression and PD-1 checkpoint pathway in cancer	Human Diseases	0.0148756
ko04914	Progesterone-mediated oocyte maturation	Organismal Systems	0.0195024
ko04150	mTOR signaling pathway	Environmental Information Processing	0.0197506
ko04152	AMPK signaling pathway	Environmental Information Processing	0.0213265
ko04211	Longevity regulating pathway - mammal	Organismal Systems	0.0214529
ko00534	Glycosaminoglycan biosynthesis - heparan sulfate / heparin	Metabolism	0.0229228
ko04380	Osteoclast differentiation	Organismal Systems	0.0230775
ko04064	NF-kappa B signaling pathway	Environmental Information Processing	0.0235822
ko04915	Estrogen signaling pathway	Organismal Systems	0.0244587
ko04360	Axon guidance	Organismal Systems	0.0250991
ko04935	Growth hormone synthesis, secretion and action	Organismal Systems	0.0274065
ko03450	Non-homologous end-joining	Genetic Information Processing	0.029801
ko04015	Rap1 signaling pathway	Environmental Information Processing	0.0316506
ko05167	Kaposi sarcoma-associated herpesvirus infection	Human Diseases	0.0332329
ko03440	Homologous recombination	Genetic Information Processing	0.033674
ko04926	Relaxin signaling pathway	Organismal Systems	0.0359791
ko00532	Glycosaminoglycan biosynthesis - chondroitin sulfate / dermatan sulfate	Metabolism	0.0369083
ko01100	Metabolic pathways	Metabolism	0.0378294
ko04068	FoxO signaling pathway	Environmental Information Processing	0.038563
ko03410	Base excision repair	Genetic Information Processing	0.039587
ko05017	Spinocerebellar ataxia	Human Diseases	0.0427123
ko04216	Ferroptosis	Cellular Processes	0.0436689
ko04660	T cell receptor signaling pathway	Organismal Systems	0.0450715
ko05221	Acute myeloid leukemia	Human Diseases	0.0481742
ko05203	Viral carcinogenesis	Human Diseases	0.049413

## Sheet: Table S8-4
Table S8-4. KEGG pathway enrichment analysis results of the target genes of DElncRNAs in PDCoV_12h-vs-PDCoV_24h.
Pathway ID	Pathway	KEGG classification	P value
ko00190	Oxidative phosphorylation	Metabolism	1.25572e-10
ko05012	Parkinson disease	Human Diseases	3.36867e-10
ko04714	Thermogenesis	Organismal Systems	2.21813e-08
ko05016	Huntington disease	Human Diseases	2.65588e-08
ko05010	Alzheimer disease	Human Diseases	7.7682e-08
ko04723	Retrograde endocannabinoid signaling	Organismal Systems	2.94373e-05
ko04932	Non-alcoholic fatty liver disease (NAFLD)	Human Diseases	0.000229489
ko04141	Protein processing in endoplasmic reticulum	Genetic Information Processing	0.000387178
ko05166	HTLV-I infection	Human Diseases	0.000684648
ko04657	IL-17 signaling pathway	Organismal Systems	0.00275245
ko05162	Measles	Human Diseases	0.00361477
ko04668	TNF signaling pathway	Environmental Information Processing	0.00634887
ko05140	Leishmaniasis	Human Diseases	0.0068706
ko03040	Spliceosome	Genetic Information Processing	0.0112593
ko04915	Estrogen signaling pathway	Organismal Systems	0.0144883
ko04260	Cardiac muscle contraction	Organismal Systems	0.0152446
ko04210	Apoptosis	Cellular Processes	0.0163151
ko05134	Legionellosis	Human Diseases	0.0234764
ko05322	Systemic lupus erythematosus	Human Diseases	0.0241323
ko04928	Parathyroid hormone synthesis, secretion and action	Organismal Systems	0.027385
ko05161	Hepatitis B	Human Diseases	0.0284299
ko04612	Antigen processing and presentation	Organismal Systems	0.0318461
ko01100	Metabolic pathways	Metabolism	0.036168
ko05031	Amphetamine addiction	Human Diseases	0.0372414
ko04010	MAPK signaling pathway	Environmental Information Processing	0.0382083
ko04710	Circadian rhythm	Organismal Systems	0.0426803
ko04380	Osteoclast differentiation	Organismal Systems	0.0451577
ko05133	Pertussis	Human Diseases	0.0461541
