# Supplementary material for: Identification and integrated analysis of lncRNAs and miRNAs in IPEC-J2 cells provide novel insight into the regulation of the innate immune response by PDCoV infection
Source: BMC Genomics. 2022 Jul 4;23:486. doi: 10.1186/s12864-022-08722-2 (PMC9251034; doi:10.1186/s12864-022-08722-2)
Supplement: Supplementary file 9 — Additional file 9. Enrichment analysis result of DEmiRNAs' target genes. [file 12864_2022_8722_MOESM9_ESM.xlsx]

## Sheet: Table S9-1
Table S9-1. GO analysis of the target genes for DEmiRNAs in Mock-vs-PDCoV_12h.
GO term ID	Term Descrption	GO classification	P value
GO:0034645	cellular macromolecule biosynthetic process	Biological Process	0.000405191
GO:0009059	macromolecule biosynthetic process	Biological Process	0.000619397
GO:0001817	regulation of cytokine production	Biological Process	0.00146081
GO:0045892	negative regulation of transcription, DNA-templated	Biological Process	0.00152588
GO:1903507	negative regulation of nucleic acid-templated transcription	Biological Process	0.00152588
GO:1902679	negative regulation of RNA biosynthetic process	Biological Process	0.00168513
GO:0051253	negative regulation of RNA metabolic process	Biological Process	0.00185639
GO:0090304	nucleic acid metabolic process	Biological Process	0.00204988
GO:0002726	positive regulation of T cell cytokine production	Biological Process	0.002189
GO:0006612	protein targeting to membrane	Biological Process	0.002189
GO:0010984	regulation of lipoprotein particle clearance	Biological Process	0.002189
GO:0042312	regulation of vasodilation	Biological Process	0.002189
GO:0043433	negative regulation of sequence-specific DNA binding transcription factor activity	Biological Process	0.002189
GO:0045600	positive regulation of fat cell differentiation	Biological Process	0.002189
GO:0050848	regulation of calcium-mediated signaling	Biological Process	0.002189
GO:0045934	negative regulation of nucleobase-containing compound metabolic process	Biological Process	0.00244772
GO:0001816	cytokine production	Biological Process	0.00262848
GO:0016070	RNA metabolic process	Biological Process	0.0031795
GO:0050769	positive regulation of neurogenesis	Biological Process	0.00319514
GO:0032774	RNA biosynthetic process	Biological Process	0.00347229
GO:0002724	regulation of T cell cytokine production	Biological Process	0.00360445
GO:0045597	positive regulation of cell differentiation	Biological Process	0.00372542
GO:2000113	negative regulation of cellular macromolecule biosynthetic process	Biological Process	0.00372542
GO:0044249	cellular biosynthetic process	Biological Process	0.00379654
GO:0010467	gene expression	Biological Process	0.00398896
GO:1901576	organic substance biosynthetic process	Biological Process	0.00426997
GO:0002684	positive regulation of immune system process	Biological Process	0.00440108
GO:0051962	positive regulation of nervous system development	Biological Process	0.0045366
GO:0002253	activation of immune response	Biological Process	0.00496844
GO:0051240	positive regulation of multicellular organismal process	Biological Process	0.00515992
GO:0001171	reverse transcription	Biological Process	0.00534171
GO:0006278	RNA-dependent DNA replication	Biological Process	0.00534171
GO:0031326	regulation of cellular biosynthetic process	Biological Process	0.00576062
GO:0002822	regulation of adaptive immune response based on somatic recombination of immune receptors built from immunoglobulin superfamily domains	Biological Process	0.00617573
GO:0051172	negative regulation of nitrogen compound metabolic process	Biological Process	0.00624771
GO:0009058	biosynthetic process	Biological Process	0.00633848
GO:0010558	negative regulation of macromolecule biosynthetic process	Biological Process	0.00668785
GO:0002819	regulation of adaptive immune response	Biological Process	0.00711228
GO:0002369	T cell cytokine production	Biological Process	0.00738862
GO:0002711	positive regulation of T cell mediated immunity	Biological Process	0.00738862
GO:0002720	positive regulation of cytokine production involved in immune response	Biological Process	0.00738862
GO:0010743	regulation of macrophage derived foam cell differentiation	Biological Process	0.00738862
GO:0015807	L-amino acid transport	Biological Process	0.00738862
GO:0032196	transposition	Biological Process	0.00738862
GO:0032677	regulation of interleukin-8 production	Biological Process	0.00738862
GO:0034381	plasma lipoprotein particle clearance	Biological Process	0.00738862
GO:0042311	vasodilation	Biological Process	0.00738862
GO:0070741	response to interleukin-6	Biological Process	0.00738862
GO:0090150	establishment of protein localization to membrane	Biological Process	0.00738862
GO:0009889	regulation of biosynthetic process	Biological Process	0.0074329
GO:0034655	nucleobase-containing compound catabolic process	Biological Process	0.00812931
GO:0010629	negative regulation of gene expression	Biological Process	0.00814046
GO:0031327	negative regulation of cellular biosynthetic process	Biological Process	0.00867059
GO:0051239	regulation of multicellular organismal process	Biological Process	0.00884647
GO:0045664	regulation of neuron differentiation	Biological Process	0.00922845
GO:0097305	response to alcohol	Biological Process	0.00922845
GO:0002763	positive regulation of myeloid leukocyte differentiation	Biological Process	0.00973333
GO:0010742	macrophage derived foam cell differentiation	Biological Process	0.00973333
GO:0010976	positive regulation of neuron projection development	Biological Process	0.00973333
GO:0090077	foam cell differentiation	Biological Process	0.00973333
GO:0097006	regulation of plasma lipoprotein particle levels	Biological Process	0.00973333
GO:0050776	regulation of immune response	Biological Process	0.0104064
GO:0051235	maintenance of location	Biological Process	0.0104112
GO:1901362	organic cyclic compound biosynthetic process	Biological Process	0.0104633
GO:0034654	nucleobase-containing compound biosynthetic process	Biological Process	0.0105526
GO:0006355	regulation of transcription, DNA-templated	Biological Process	0.0105974
GO:0009890	negative regulation of biosynthetic process	Biological Process	0.0110353
GO:0031324	negative regulation of cellular metabolic process	Biological Process	0.0114991
GO:1903506	regulation of nucleic acid-templated transcription	Biological Process	0.0114991
GO:2001141	regulation of RNA biosynthetic process	Biological Process	0.0114991
GO:0002709	regulation of T cell mediated immunity	Biological Process	0.0123643
GO:0006308	DNA catabolic process	Biological Process	0.0123643
GO:0006865	amino acid transport	Biological Process	0.0123643
GO:0019722	calcium-mediated signaling	Biological Process	0.0123643
GO:0045598	regulation of fat cell differentiation	Biological Process	0.0123643
GO:0006351	transcription, DNA-templated	Biological Process	0.0124569
GO:0000122	negative regulation of transcription from RNA polymerase II promoter	Biological Process	0.0130324
GO:0046700	heterocycle catabolic process	Biological Process	0.0130324
GO:0051252	regulation of RNA metabolic process	Biological Process	0.0134727
GO:0097659	nucleic acid-templated transcription	Biological Process	0.0134727
GO:0018130	heterocycle biosynthetic process	Biological Process	0.0135201
GO:0002682	regulation of immune system process	Biological Process	0.0138228
GO:0006139	nucleobase-containing compound metabolic process	Biological Process	0.0139383
GO:0044270	cellular nitrogen compound catabolic process	Biological Process	0.0144731
GO:0044057	regulation of system process	Biological Process	0.0145843
GO:0010883	regulation of lipid storage	Biological Process	0.0152704
GO:0043627	response to estrogen	Biological Process	0.0152704
GO:0045666	positive regulation of neuron differentiation	Biological Process	0.0152704
GO:2000378	negative regulation of reactive oxygen species metabolic process	Biological Process	0.0152704
GO:0019438	aromatic compound biosynthetic process	Biological Process	0.0154778
GO:0051090	regulation of sequence-specific DNA binding transcription factor activity	Biological Process	0.0160016
GO:0046483	heterocycle metabolic process	Biological Process	0.0169419
GO:0010038	response to metal ion	Biological Process	0.0176187
GO:0019439	aromatic compound catabolic process	Biological Process	0.0176187
GO:0002761	regulation of myeloid leukocyte differentiation	Biological Process	0.0184406
GO:0006260	DNA replication	Biological Process	0.0184406
GO:0031346	positive regulation of cell projection organization	Biological Process	0.0184406
GO:0032655	regulation of interleukin-12 production	Biological Process	0.0184406
GO:0007399	nervous system development	Biological Process	0.0188378
GO:0010720	positive regulation of cell development	Biological Process	0.0193251
GO:0050767	regulation of neurogenesis	Biological Process	0.0193251
GO:0001966	thigmotaxis	Biological Process	0.0197595
GO:0002495	antigen processing and presentation of peptide antigen via MHC class II	Biological Process	0.0197595
GO:0003149	membranous septum morphogenesis	Biological Process	0.0197595
GO:0003164	His-Purkinje system development	Biological Process	0.0197595
GO:0003166	bundle of His development	Biological Process	0.0197595
GO:0003333	amino acid transmembrane transport	Biological Process	0.0197595
GO:0006613	cotranslational protein targeting to membrane	Biological Process	0.0197595
GO:0006620	posttranslational protein targeting to membrane	Biological Process	0.0197595
GO:0014014	negative regulation of gliogenesis	Biological Process	0.0197595
GO:0015802	basic amino acid transport	Biological Process	0.0197595
GO:0015819	lysine transport	Biological Process	0.0197595
GO:0016024	CDP-diacylglycerol biosynthetic process	Biological Process	0.0197595
GO:0019886	antigen processing and presentation of exogenous peptide antigen via MHC class II	Biological Process	0.0197595
GO:0021772	olfactory bulb development	Biological Process	0.0197595
GO:0021988	olfactory lobe development	Biological Process	0.0197595
GO:0031204	posttranslational protein targeting to membrane, translocation	Biological Process	0.0197595
GO:0031670	cellular response to nutrient	Biological Process	0.0197595
GO:0034154	toll-like receptor 7 signaling pathway	Biological Process	0.0197595
GO:0034155	regulation of toll-like receptor 7 signaling pathway	Biological Process	0.0197595
GO:0034157	positive regulation of toll-like receptor 7 signaling pathway	Biological Process	0.0197595
GO:0035437	maintenance of protein localization in endoplasmic reticulum	Biological Process	0.0197595
GO:0043038	amino acid activation	Biological Process	0.0197595
GO:0043039	tRNA aminoacylation	Biological Process	0.0197595
GO:0043353	enucleate erythrocyte differentiation	Biological Process	0.0197595
GO:0045047	protein targeting to ER	Biological Process	0.0197595
GO:0045475	locomotor rhythm	Biological Process	0.0197595
GO:0045578	negative regulation of B cell differentiation	Biological Process	0.0197595
GO:0045686	negative regulation of glial cell differentiation	Biological Process	0.0197595
GO:0045987	positive regulation of smooth muscle contraction	Biological Process	0.0197595
GO:0046341	CDP-diacylglycerol metabolic process	Biological Process	0.0197595
GO:0048537	mucosal-associated lymphoid tissue development	Biological Process	0.0197595
GO:0048541	Peyer's patch development	Biological Process	0.0197595
GO:0048557	embryonic digestive tract morphogenesis	Biological Process	0.0197595
GO:0048710	regulation of astrocyte differentiation	Biological Process	0.0197595
GO:0048711	positive regulation of astrocyte differentiation	Biological Process	0.0197595
GO:0048715	negative regulation of oligodendrocyte differentiation	Biological Process	0.0197595
GO:0060644	mammary gland epithelial cell differentiation	Biological Process	0.0197595
GO:0061030	epithelial cell differentiation involved in mammary gland alveolus development	Biological Process	0.0197595
GO:0061031	endodermal digestive tract morphogenesis	Biological Process	0.0197595
GO:0070534	protein K63-linked ubiquitination	Biological Process	0.0197595
GO:0070561	vitamin D receptor signaling pathway	Biological Process	0.0197595
GO:0070972	protein localization to endoplasmic reticulum	Biological Process	0.0197595
GO:0071295	cellular response to vitamin	Biological Process	0.0197595
GO:0071305	cellular response to vitamin D	Biological Process	0.0197595
GO:0072599	establishment of protein localization to endoplasmic reticulum	Biological Process	0.0197595
GO:0090074	negative regulation of protein homodimerization activity	Biological Process	0.0197595
GO:1900101	regulation of endoplasmic reticulum unfolded protein response	Biological Process	0.0197595
GO:1900102	negative regulation of endoplasmic reticulum unfolded protein response	Biological Process	0.0197595
GO:1902022	L-lysine transport	Biological Process	0.0197595
GO:1902475	L-alpha-amino acid transmembrane transport	Biological Process	0.0197595
GO:1903401	L-lysine transmembrane transport	Biological Process	0.0197595
GO:1903825	organic acid transmembrane transport	Biological Process	0.0197595
GO:1903894	regulation of IRE1-mediated unfolded protein response	Biological Process	0.0197595
GO:1903895	negative regulation of IRE1-mediated unfolded protein response	Biological Process	0.0197595
GO:2000553	positive regulation of T-helper 2 cell cytokine production	Biological Process	0.0197595
GO:0010468	regulation of gene expression	Biological Process	0.0206555
GO:0051094	positive regulation of developmental process	Biological Process	0.0207533
GO:0019219	regulation of nucleobase-containing compound metabolic process	Biological Process	0.021629
GO:0002456	T cell mediated immunity	Biological Process	0.0218642
GO:0032615	interleukin-12 production	Biological Process	0.0218642
GO:0032637	interleukin-8 production	Biological Process	0.0218642
GO:0009892	negative regulation of metabolic process	Biological Process	0.0223771
GO:0050778	positive regulation of immune response	Biological Process	0.0227989
GO:0002460	adaptive immune response based on somatic recombination of immune receptors built from immunoglobulin superfamily domains	Biological Process	0.023007
GO:0044265	cellular macromolecule catabolic process	Biological Process	0.023007
GO:1901361	organic cyclic compound catabolic process	Biological Process	0.023007
GO:2000112	regulation of cellular macromolecule biosynthetic process	Biological Process	0.0231436
GO:0019915	lipid storage	Biological Process	0.0255311
GO:0045639	positive regulation of myeloid cell differentiation	Biological Process	0.0255311
GO:0051592	response to calcium ion	Biological Process	0.0255311
GO:0045595	regulation of cell differentiation	Biological Process	0.0261024
GO:0006725	cellular aromatic compound metabolic process	Biological Process	0.0263293
GO:0002521	leukocyte differentiation	Biological Process	0.0292062
GO:0051960	regulation of nervous system development	Biological Process	0.0292062
GO:0002702	positive regulation of production of molecular mediator of immune response	Biological Process	0.029431
GO:0002718	regulation of cytokine production involved in immune response	Biological Process	0.029431
GO:0045321	leukocyte activation	Biological Process	0.030133
GO:0010556	regulation of macromolecule biosynthetic process	Biological Process	0.0309088
GO:0048522	positive regulation of cellular process	Biological Process	0.0326745
GO:0002708	positive regulation of lymphocyte mediated immunity	Biological Process	0.0335543
GO:0002821	positive regulation of adaptive immune response	Biological Process	0.0335543
GO:0002824	positive regulation of adaptive immune response based on somatic recombination of immune receptors built from immunoglobulin superfamily domains	Biological Process	0.0335543
GO:0006956	complement activation	Biological Process	0.0335543
GO:0043122	regulation of I-kappaB kinase/NF-kappaB signaling	Biological Process	0.0335543
GO:0045444	fat cell differentiation	Biological Process	0.0335543
GO:0072376	protein activation cascade	Biological Process	0.0335543
GO:1902107	positive regulation of leukocyte differentiation	Biological Process	0.0335543
GO:2000379	positive regulation of reactive oxygen species metabolic process	Biological Process	0.0335543
GO:0048545	response to steroid hormone	Biological Process	0.03379
GO:0048519	negative regulation of biological process	Biological Process	0.0342277
GO:0033554	cellular response to stress	Biological Process	0.0350073
GO:0033993	response to lipid	Biological Process	0.0351462
GO:0007249	I-kappaB kinase/NF-kappaB signaling	Biological Process	0.0378913
GO:0010975	regulation of neuron projection development	Biological Process	0.0378913
GO:0034614	cellular response to reactive oxygen species	Biological Process	0.0378913
GO:0002478	antigen processing and presentation of exogenous peptide antigen	Biological Process	0.0391451
GO:0002830	positive regulation of type 2 immune response	Biological Process	0.0391451
GO:0003161	cardiac conduction system development	Biological Process	0.0391451
GO:0003281	ventricular septum development	Biological Process	0.0391451
GO:0007250	activation of NF-kappaB-inducing kinase activity	Biological Process	0.0391451
GO:0019884	antigen processing and presentation of exogenous antigen	Biological Process	0.0391451
GO:0031666	positive regulation of lipopolysaccharide-mediated signaling pathway	Biological Process	0.0391451
GO:0032088	negative regulation of NF-kappaB transcription factor activity	Biological Process	0.0391451
GO:0033173	calcineurin-NFAT signaling cascade	Biological Process	0.0391451
GO:0033280	response to vitamin D	Biological Process	0.0391451
GO:0033598	mammary gland epithelial cell proliferation	Biological Process	0.0391451
GO:0035455	response to interferon-alpha	Biological Process	0.0391451
GO:0036498	IRE1-mediated unfolded protein response	Biological Process	0.0391451
GO:0045649	regulation of macrophage differentiation	Biological Process	0.0391451
GO:0045651	positive regulation of macrophage differentiation	Biological Process	0.0391451
GO:0045777	positive regulation of blood pressure	Biological Process	0.0391451
GO:0045933	positive regulation of muscle contraction	Biological Process	0.0391451
GO:0048546	digestive tract morphogenesis	Biological Process	0.0391451
GO:0048713	regulation of oligodendrocyte differentiation	Biological Process	0.0391451
GO:0050850	positive regulation of calcium-mediated signaling	Biological Process	0.0391451
GO:0051865	protein autoubiquitination	Biological Process	0.0391451
GO:0060412	ventricular septum morphogenesis	Biological Process	0.0391451
GO:0060749	mammary gland alveolus development	Biological Process	0.0391451
GO:0061377	mammary gland lobule development	Biological Process	0.0391451
GO:0065002	intracellular protein transmembrane transport	Biological Process	0.0391451
GO:0070884	regulation of calcineurin-NFAT signaling cascade	Biological Process	0.0391451
GO:0070886	positive regulation of calcineurin-NFAT signaling cascade	Biological Process	0.0391451
GO:0071806	protein transmembrane transport	Biological Process	0.0391451
GO:0072595	maintenance of protein localization in organelle	Biological Process	0.0391451
GO:2000551	regulation of T-helper 2 cell cytokine production	Biological Process	0.0391451
GO:0048518	positive regulation of biological process	Biological Process	0.0396289
GO:0010035	response to inorganic substance	Biological Process	0.0413372
GO:0048523	negative regulation of cellular process	Biological Process	0.0430732
GO:0002694	regulation of leukocyte activation	Biological Process	0.0440302
GO:0009605	response to external stimulus	Biological Process	0.0451075
GO:0051171	regulation of nitrogen compound metabolic process	Biological Process	0.0463558
GO:0034097	response to cytokine	Biological Process	0.0465845
GO:0002367	cytokine production involved in immune response	Biological Process	0.0471699
GO:0002573	myeloid leukocyte differentiation	Biological Process	0.0471699
GO:0006605	protein targeting	Biological Process	0.0471699
GO:0003008	system process	Biological Process	0.0473246
GO:0001775	cell activation	Biological Process	0.0486756
GO:0002252	immune effector process	Biological Process	0.0486756
GO:1901360	organic cyclic compound metabolic process	Biological Process	0.0486932
GO:0050865	regulation of cell activation	Biological Process	0.0496787
GO:0033036	macromolecule localization	Biological Process	0.0498251
GO:0005811	lipid particle	Cellular Component	0.00945912
GO:0005643	nuclear pore	Cellular Component	0.0194863
GO:0035631	CD40 receptor complex	Cellular Component	0.0386098
GO:0044464	cell part	Cellular Component	0.0418596
GO:0001846	opsonin binding	Molecular Function	0.00254804
GO:0070325	lipoprotein particle receptor binding	Molecular Function	0.00419176
GO:0071813	lipoprotein particle binding	Molecular Function	0.00419176
GO:0071814	protein-lipid complex binding	Molecular Function	0.00419176
GO:0015666	restriction endodeoxyribonuclease activity	Molecular Function	0.00620631
GO:0034061	DNA polymerase activity	Molecular Function	0.00620631
GO:0001071	nucleic acid binding transcription factor activity	Molecular Function	0.010245
GO:0004520	endodeoxyribonuclease activity	Molecular Function	0.0112878
GO:0004536	deoxyribonuclease activity	Molecular Function	0.0112878
GO:0032934	sterol binding	Molecular Function	0.0112878
GO:0008270	zinc ion binding	Molecular Function	0.020125
GO:0003714	transcription corepressor activity	Molecular Function	0.0213592
GO:0008457	beta-galactosyl-N-acetylglucosaminylgalactosylglucosyl-ceramide beta-1,3-acetylglucosaminyltransferase activity	Molecular Function	0.0213592
GO:0031435	mitogen-activated protein kinase kinase kinase binding	Molecular Function	0.0213592
GO:0031624	ubiquitin conjugating enzyme binding	Molecular Function	0.0213592
GO:0042165	neurotransmitter binding	Molecular Function	0.0213592
GO:0042166	acetylcholine binding	Molecular Function	0.0213592
GO:0043422	protein kinase B binding	Molecular Function	0.0213592
GO:0047256	lactosylceramide 1,3-N-acetyl-beta-D-glucosaminyltransferase activity	Molecular Function	0.0213592
GO:0050997	quaternary ammonium group binding	Molecular Function	0.0213592
GO:0061630	ubiquitin protein ligase activity	Molecular Function	0.0213592
GO:0061659	ubiquitin-like protein ligase activity	Molecular Function	0.0213592
GO:0070405	ammonium ion binding	Molecular Function	0.0213592
GO:0016779	nucleotidyltransferase activity	Molecular Function	0.0252626
GO:0043178	alcohol binding	Molecular Function	0.0252626
GO:0004519	endonuclease activity	Molecular Function	0.033943
GO:0004518	nuclease activity	Molecular Function	0.038663
GO:0015464	acetylcholine receptor activity	Molecular Function	0.0422825
GO:0016907	G-protein coupled acetylcholine receptor activity	Molecular Function	0.0422825
GO:0030594	neurotransmitter receptor activity	Molecular Function	0.0422825
GO:0031996	thioesterase binding	Molecular Function	0.0422825
GO:0044390	ubiquitin-like protein conjugating enzyme binding	Molecular Function	0.0422825
GO:0099528	G-protein coupled neurotransmitter receptor activity	Molecular Function	0.0422825

## Sheet: Table S9-2
Table S9-2. GO analysis of the target genes for DEmiRNAs in PDCoV_12h-vs-PDCoV_24h.
GO term ID	Term Descrption	GO classification	P value
GO:0015666	restriction endodeoxyribonuclease activity	Molecular Function	0.000168952
GO:0034061	DNA polymerase activity	Molecular Function	0.000168952
GO:0004520	endodeoxyribonuclease activity	Molecular Function	0.000314557
GO:0004536	deoxyribonuclease activity	Molecular Function	0.000314557
GO:0016779	nucleotidyltransferase activity	Molecular Function	0.000737601
GO:0004519	endonuclease activity	Molecular Function	0.00101434
GO:0004518	nuclease activity	Molecular Function	0.00116887
GO:0051703	intraspecies interaction between organisms	Biological Process	4.42456e-05
GO:0001171	reverse transcription	Biological Process	0.000220087
GO:0006278	RNA-dependent DNA replication	Biological Process	0.000220087
GO:0015807	L-amino acid transport	Biological Process	0.00030759
GO:0032196	transposition	Biological Process	0.00030759
GO:0006308	DNA catabolic process	Biological Process	0.00052548
GO:0006865	amino acid transport	Biological Process	0.00052548
GO:0006260	DNA replication	Biological Process	0.000800046
GO:0008457	beta-galactosyl-N-acetylglucosaminylgalactosylglucosyl-ceramide beta-1,3-acetylglucosaminyltransferase activity	Molecular Function	0.0038835
GO:0047256	lactosylceramide 1,3-N-acetyl-beta-D-glucosaminyltransferase activity	Molecular Function	0.0038835
GO:0016740	transferase activity	Molecular Function	0.00426636
GO:0015849	organic acid transport	Biological Process	0.00272104
GO:0046942	carboxylic acid transport	Biological Process	0.00272104
GO:0034655	nucleobase-containing compound catabolic process	Biological Process	0.00329674
GO:0003333	amino acid transmembrane transport	Biological Process	0.00429553
GO:0015802	basic amino acid transport	Biological Process	0.00429553
GO:0015819	lysine transport	Biological Process	0.00429553
GO:0043038	amino acid activation	Biological Process	0.00429553
GO:0043039	tRNA aminoacylation	Biological Process	0.00429553
GO:1902022	L-lysine transport	Biological Process	0.00429553
GO:1902475	L-alpha-amino acid transmembrane transport	Biological Process	0.00429553
GO:1903401	L-lysine transmembrane transport	Biological Process	0.00429553
GO:1903825	organic acid transmembrane transport	Biological Process	0.00429553
GO:0016788	hydrolase activity, acting on ester bonds	Molecular Function	0.00968815
GO:0016772	transferase activity, transferring phosphorus-containing groups	Molecular Function	0.0145887
GO:0001846	opsonin binding	Molecular Function	0.0154661
GO:0008378	galactosyltransferase activity	Molecular Function	0.0154661
GO:0005342	organic acid transmembrane transporter activity	Molecular Function	0.0193045
GO:0008375	acetylglucosaminyltransferase activity	Molecular Function	0.0193045
GO:0015171	amino acid transmembrane transporter activity	Molecular Function	0.0193045
GO:0015179	L-amino acid transmembrane transporter activity	Molecular Function	0.0193045
GO:0046943	carboxylic acid transmembrane transporter activity	Molecular Function	0.0193045
GO:0070325	lipoprotein particle receptor binding	Molecular Function	0.0193045
GO:0071813	lipoprotein particle binding	Molecular Function	0.0193045
GO:0071814	protein-lipid complex binding	Molecular Function	0.0193045
GO:0046700	heterocycle catabolic process	Biological Process	0.00460613
GO:0044270	cellular nitrogen compound catabolic process	Biological Process	0.00496597
GO:0015711	organic anion transport	Biological Process	0.00572414
GO:0019439	aromatic compound catabolic process	Biological Process	0.00572414
GO:0044265	cellular macromolecule catabolic process	Biological Process	0.00695656
GO:1901361	organic cyclic compound catabolic process	Biological Process	0.00695656
GO:0008514	organic anion transmembrane transporter activity	Molecular Function	0.0307522
GO:0032934	sterol binding	Molecular Function	0.0307522
GO:0008509	anion transmembrane transporter activity	Molecular Function	0.0383281
GO:0008194	UDP-glycosyltransferase activity	Molecular Function	0.0420994
GO:0006820	anion transport	Biological Process	0.0107879
GO:0043178	alcohol binding	Molecular Function	0.0458595
GO:0006399	tRNA metabolic process	Biological Process	0.0128423
GO:0006259	DNA metabolic process	Biological Process	0.0129924
GO:0009057	macromolecule catabolic process	Biological Process	0.01601
GO:0010984	regulation of lipoprotein particle clearance	Biological Process	0.0170936
GO:0042312	regulation of vasodilation	Biological Process	0.0170936
GO:0071705	nitrogen compound transport	Biological Process	0.019311
GO:0007610	behavior	Biological Process	0.0207088
GO:0030141	secretory granule	Cellular Component	0.00566697
GO:0099503	secretory vesicle	Cellular Component	0.00982422
GO:0010743	regulation of macrophage derived foam cell differentiation	Biological Process	0.0297598
GO:0032677	regulation of interleukin-8 production	Biological Process	0.0297598
GO:0034381	plasma lipoprotein particle clearance	Biological Process	0.0297598
GO:0042311	vasodilation	Biological Process	0.0297598
GO:0070741	response to interleukin-6	Biological Process	0.0297598
GO:0010742	macrophage derived foam cell differentiation	Biological Process	0.0339527
GO:0010976	positive regulation of neuron projection development	Biological Process	0.0339527
GO:0034660	ncRNA metabolic process	Biological Process	0.0339527
GO:0090077	foam cell differentiation	Biological Process	0.0339527
GO:0097006	regulation of plasma lipoprotein particle levels	Biological Process	0.0339527
GO:0006643	membrane lipid metabolic process	Biological Process	0.0422951
GO:0010883	regulation of lipid storage	Biological Process	0.0422951
GO:0043627	response to estrogen	Biological Process	0.0422951
GO:0045666	positive regulation of neuron differentiation	Biological Process	0.0422951
GO:2000378	negative regulation of reactive oxygen species metabolic process	Biological Process	0.0422951
GO:0007399	nervous system development	Biological Process	0.0426471
GO:0031346	positive regulation of cell projection organization	Biological Process	0.0464446

## Sheet: Table S9-3
Table S9-3. KEGG analysis of the target genes for DEmiRNAs in Mock-vs-PDCoV_12h.
Pathway ID	Pathway	KEGG classification	P value
ko05168	Herpes simplex infection	Human Diseases	0.00072264
ko05215	Prostate cancer	Human Diseases	0.00133126
ko00564	Glycerophospholipid metabolism	Metabolism	0.00141442
ko00532	Glycosaminoglycan biosynthesis - chondroitin sulfate / dermatan sulfate	Metabolism	0.00467782
ko05206	MicroRNAs in cancer	Human Diseases	0.00582267
ko05205	Proteoglycans in cancer	Human Diseases	0.00782165
ko04910	Insulin signaling pathway	Organismal Systems	0.00994763
ko05202	Transcriptional misregulation in cancers	Human Diseases	0.0102315
ko04668	TNF signaling pathway	Environmental Information Processing	0.0105106
ko00601	Glycosphingolipid biosynthesis - lacto and neolacto series	Metabolism	0.0109892
ko04072	Phospholipase D signaling pathway	Environmental Information Processing	0.0142395
ko00561	Glycerolipid metabolism	Metabolism	0.0188405
ko04144	Endocytosis	Cellular Processes	0.0228218
ko05231	Choline metabolism in cancer	Human Diseases	0.0243099
ko04622	RIG-I-like receptor signaling pathway	Organismal Systems	0.024628
ko00603	Glycosphingolipid biosynthesis - globo and isoglobo series	Metabolism	0.0305262
ko04015	Rap1 signaling pathway	Environmental Information Processing	0.0307406
ko03440	Homologous recombination	Genetic Information Processing	0.0315558
ko04928	Parathyroid hormone synthesis, secretion and action	Organismal Systems	0.0341578
ko04064	NF-kappa B signaling pathway	Environmental Information Processing	0.0366381
ko00061	Fatty acid biosynthesis	Metabolism	0.038057
ko05160	Hepatitis C	Human Diseases	0.0410365
ko05226	Gastric cancer	Human Diseases	0.0421972
ko04670	Leukocyte transendothelial migration	Organismal Systems	0.0433149
ko01521	EGFR tyrosine kinase inhibitor resistance	Human Diseases	0.0460404
ko00600	Sphingolipid metabolism	Metabolism	0.0474899

## Sheet: Table S9-4
Table S9-4. KEGG analysis of the target genes for DEmiRNAs in PDCoV_12h-vs-PDCoV_24h.
Pathway ID	Pathway	KEGG classification	P value
ko05203	Viral carcinogenesis	Human Diseases	4.59562e-05
ko05034	Alcoholism	Human Diseases	0.000207565
ko05166	HTLV-I infection	Human Diseases	0.00112012
ko05322	Systemic lupus erythematosus	Human Diseases	0.00565389
ko04928	Parathyroid hormone synthesis, secretion and action	Organismal Systems	0.00630514
ko04668	TNF signaling pathway	Environmental Information Processing	0.00682193
ko05163	Human cytomegalovirus infection	Human Diseases	0.00753199
ko04014	Ras signaling pathway	Environmental Information Processing	0.00950306
ko04962	Vasopressin-regulated water reabsorption	Organismal Systems	0.0106918
ko05030	Cocaine addiction	Human Diseases	0.0132057
ko04927	Cortisol synthesis and secretion	Organismal Systems	0.0221033
ko05031	Amphetamine addiction	Human Diseases	0.0247988
ko05167	Kaposi sarcoma-associated herpesvirus infection	Human Diseases	0.0267019
ko04918	Thyroid hormone synthesis	Organismal Systems	0.0276223
ko04911	Insulin secretion	Organismal Systems	0.0384545
ko04211	Longevity regulating pathway - mammal	Organismal Systems	0.0418049
ko04925	Aldosterone synthesis and secretion	Organismal Systems	0.0452621
ko05215	Prostate cancer	Human Diseases	0.0479229
ko05017	Spinocerebellar ataxia	Human Diseases	0.0488225
