# Supplementary material for: Identification and integrated analysis of lncRNAs and miRNAs in IPEC-J2 cells provide novel insight into the regulation of the innate immune response by PDCoV infection
Source: BMC Genomics. 2022 Jul 4;23:486. doi: 10.1186/s12864-022-08722-2 (PMC9251034; doi:10.1186/s12864-022-08722-2)
Supplement: Supplementary file 10 — Additional file 10. Primers used for qRT-PCR examination in this study. [file 12864_2022_8722_MOESM10_ESM.xlsx]

## Sheet: Sheet1
Table S10. Primers of lncRNAs and mRNAs which used for RT-qPCR examination in this study.
Species	Gene name	Gene type	Primer (5'-3')
Sus scrofa	GAPDH-F	mRNA	AGGAGTAAGAGCCCCTGGA
	GAPDH-R	mRNA	TCTGGGATGGAAACTGGAA
Sus scrofa	BACH2-F	mRNA	CGTTCACACGCTGATACAA
	BACH2-R	mRNA	GCCTCAAAAGGGCTCAC
Sus scrofa	IFIT2-F	mRNA	CTGTGGCTTTGCACCTCT
	IFIT2-R	mRNA	GAGTTTTCCTCTGCTGGCT
Sus scrofa	TRAF6-F	mRNA	ATTCTTCCCCTTTGTCTCG
	TRAF6-R	mRNA	CGGATTTGATGGTCCTGT
Sus scrofa	RSAD2-F	mRNA	TGAACTGGGTCAAGGAACA
	RSAD2-R	mRNA	CCAGGCAATGGGGTACT
Sus scrofa	MX2-F	mRNA	CGCATTCTTTCACTCGCAT
	MX2-R	mRNA	CTCAACCCACCAACTCACAC
Sus scrofa	MSTRG.44575.1-F	lncRNA	TGGAGCTGGGAGTTGGAATAG
	MSTRG.44575.1-R	lncRNA	GGACGAAAAGGGAACAGACAC
Sus scrofa	MSTRG.34349.3-F	lncRNA	ATCCCGATTTGGCTACGTG
	MSTRG.34349.3-R	lncRNA	GTTTGGAGACCATCCAGTTTCA
Sus scrofa	MSTRG.68448.12-F	lncRNA	CACACGGTCATTGAGTGAAGACT
	MSTRG.68448.12-R	lncRNA	CCATAGGTAACATTTGTCCAGAAGA
Sus scrofa	MSTRG.1.2-F	lncRNA	ATGGCTGAGTCTAAGCATCCC
	MSTRG.1.2-R	lncRNA	ACCTAAAATCGCCCACTCTTTG
Sus scrofa	MSTRG.1065.1-F	lncRNA	CAGAATGAGAGTTTATCACACCAAG
	MSTRG.1065.1-R	lncRNA	CCACTAAGAGATGAACGGGAAG
Sus scrofa	PDCoV M-F	mRNA	CGTGTGATCTATGTTATTAAAC
	PDCoV M-R	mRNA	CAGGATATGAAGGTCAGTA
	PDCoV M-P	mRNA	FAM-CTGCTCCAACCCTTCACCCTA-TAMAR
